# Supplementary material for: Correlated evolution between climate and suites of traits along a fast–slow continuum in the radiation of Protea
Source: Ecol Evol. 2018 Jan 12;8(3):1853–66. doi: 10.1002/ece3.3773 (PMC5792567; doi:10.1002/ece3.3773)
Supplement: Supplementary file 3 [file ECE3-8-1853-s003.xlsx]

## Sheet: Sheet1
Species_name	Authority	Barcode	Conn Accession #	Date	Site_location	Site_number	Latitude	Longitude
acaulos	(L.) Reichard	CONN00153231	227594	2011-08-10	Kogelberg_1	PR_2026	-34.3199	18.9602
acaulos	(L.) Reichard	CONN00153223	227586	2011-08-21	Uitkyk_Pass_2	PR_2042	-32.4068	19.108
acuminata	Sims	CONN00153227	227590	2011-08-19	Sneeuberg_Hut_1	PR_2035	-32.4891	19.1516
amplexicaulis	(Salisb.) R. Br.	CONN00178927	256139	2013-05-23	Bains_Kloof	PR_2059	-33.6286	19.1009
aureaaurea	(Burm. f.) Rourke	CONN00153205	227568	2011-08-06	Garcia_Pass_1	PR_2018	-33.9572	21.2197
aureaaurea	(Burm. f.) Rourke	CONN00072983	141498	2008-03-31	DR	DR	-33.8777	22.3103
aureaaurea	(Burm. f.) Rourke	CONN00072973	141487	2008-02-26	LW	LW	-33.7435	19.9075
aureaaurea	(Burm. f.) Rourke	CONN00072969	141483	2008-03-10	MP	MP	-33.9963	20.4565
aureaaurea	(Burm. f.) Rourke			2008-08-06	PV	PV	-33.9502	20.3706
aureaaurea	(Burm. f.) Rourke	CONN00072984	141459	2009-05-18	RP	RP	-33.9087	22.0235
aureaaurea	(Burm. f.) Rourke	CONN00072974	141488	2008-02-27	RV	RV	-34.0628	19.7071
aureapotbergensis	Rourke	CONN00154618	230305	2011-07-26	Potberg_Trail_2	PR_2004	-34.3763	20.5706
aureapotbergensis	Rourke	CONN00072968	141482	2008-03-08	KP	KP	-34.3791	20.5832
aureapotbergensis	Rourke	CONN00072967	141481	2008-03-07	PB	PB	-34.4226	20.6552
caffra	Meisn.	CONN00132972	248053	2012-06-26	Blyde_River_1	PR_2043	-24.576	30.7981
caffra	Meisn.	CONN00171115	245131	2012-07-02	Songmivelo_2	PR_2051	-25.795	31.0834
caffra	Meisn.	CONN00174322	248100	2012-07-07	Royal_Natal_5	PR_2056	-28.6845	28.9366
canaliculata	Andrews	CONN00153212	227575	2011-08-02	Teeberg	PR_2013	-33.3292	22.0433
compacta	R. Br.	CONN00153202	227564	2011-08-13	Kleinmond_1	PR_2032	-34.3307	19.0269
comptonii	Beard	CONN00171118	245134	2012-07-01	Songmivelo_1	PR_2049	-25.7873	31.083
cordata	Thunb.	CONN00154449	230152	2011-08-07	Garcia_Pass_4	PR_2021	-33.9574	21.1907
cordata	Thunb.	CONN00154449	230152	2011-08-10	Kogelberg_3	PR_2028	-34.3112	18.9483
coronata	Lam.	CONN00154693	230373	2011-07-26	Potberg_Trail_1	PR_2003	-34.3774	20.5718
coronata	Lam.	CONN00153218	227581	2011-08-08	Bergfontein_1	PR_2022	-34.0214	21.4585
cryophila	Bolus	CONN00154183	228689	2011-08-19	Sneeuberg_gully_upper	PR_2038	-32.5118	19.1561
curvata	N.E. Br.	CONN00174252	248060	2012-07-02	Diggers_Rest	PR_2050	-25.6686	31.0459
cynaroides	(L.) L.	CONN00154690	230370	2011-07-27	Potberg_Trail_3	PR_2006	-34.3674	20.5465
cynaroides	(L.) L.	CONN00153211	227574	2011-08-07	Garcia_Pass_3	PR_2020	-33.9562	21.1897
cynaroides	(L.) L.	CONN00153216	227579	2011-08-10	Kogelberg_2	PR_2027	-34.309	18.9457
decurrens	E. Phillips	CONN00154682	230364	2011-08-08	Bergfontein_2	PR_2023	-34.0384	21.4111
denticulata	Rourke	CONN00154691	230371	2011-07-26	Potberg_Trail_2	PR_2004	-34.3763	20.5706
dracomontana	Beard	CONN00174248	248056	2012-07-05	Royal_Natal_2	PR_2053	-28.677	28.9283
dracomontana	Beard	CONN00174251	248059	2012-07-06	Royal_Natal_3	PR_2054	-28.7308	28.9122
eximia	(Salisb. ex Knight) Fourc.	CONN00154616	230303	2011-07-29	Baviaanskloof_1	PR_2007	-33.697	24.1197
eximia	(Salisb. ex Knight) Fourc.	CONN00153219	227582	2011-08-06	Garcia_Pass_1	PR_2018	-33.9572	21.2197
gaguedi	J.F. Gmel.	CONN00174249	248057	2012-06-27	Blyde_River_3	PR_2045	-24.5507	30.7698
gaguedi	J.F. Gmel.	CONN00174242	248040	2012-07-01	Songmivelo_1	PR_2049	-25.7873	31.083
glabra	Thunb.	CONN00153228	227591	2011-08-20	Pakhuis_Pass	PR_2040	-32.1354	18.9916
glabra	Thunb.	CONN00180614	255946	2012-07-25	Oorlogskloof2	PR_3002	-31.373	19.0411
grandiceps	Tratt.	CONN00154683	230363	2011-08-07	Garcia_Pass_3	PR_2020	-33.9562	21.1897
intonsa	Rourke	CONN00154614	230301	2011-07-30	Baviaanskloof_4	PR_2010	-33.5235	24.0893
intonsa	Rourke	CONN00178926	256140	2013-05-29	Blesberg_3	PR_2063	-33.4153	22.689
lacticolor	Salisb.	CONN00073105	141623	2008-03-04	GW	GW	-34.1195	18.9726
lacticolor	Salisb.	CONN00072971	141485	2008-02-15	LI	LI	-33.6951	19.1314
lacticolor	Salisb.	CONN00072965	141479	2008-02-17	LK	LK	-34.0394	18.9913
lacticolor	Salisb.	CONN00072972	141486	2009-04-11	PK	PK	-34.0183	19.0781
lacticolor	Salisb.	CONN00072966	141480	2008-03-05	PO2	PO2	-33.9676	19.1443
laetans	L.E. Davidson	CONN00174241	248039	2012-06-27	Blyde_River_4	PR_2046	-24.5723	30.7799
lanceolata	E. Mey. ex Meisn.	CONN00154695	230375	2011-07-25	Noetsie	PR_2001	-34.4412	20.7368
laurifolia	Thunb.	CONN00153214	227577	2011-08-18	Middleberg	PR_2034	-32.6357	19.157
laurifolia	Thunb.	CONN00153221	227584	2011-08-20	Pakhuis_Pass	PR_2040	-32.1354	18.9916
laurifolia	Thunb.	CONN00178939	256127	2013-05-23	Bains_Kloof2	PR_2060	-33.6293	19.1011
laurifolia	Thunb.	CONN00180619	255951	2012-07-25	Oorlogskloof2	PR_3003	-31.373	19.0411
lepidocarpodendron	(L.) L.	CONN00154685	230361	2011-08-13	Kleinmond_2	PR_2033	-34.3353	19.0153
lepidocarpodendron	(L.) L.	CONN00180612	255944	2012-07-31	Kalk_Bay	PR_2058	-34.1213	18.4465
longifolia	Andrews	CONN00197604	266419	2011-08-12	Houw_Hoek_3	PR_2031	-34.2118	19.165
lorifolia	(Salisb. ex Knight) Fourc.	CONN00154149	228476	2011-07-30	Baviaanskloof_3	PR_2009	-33.5222	24.0871
lorifolia	(Salisb. ex Knight) Fourc.	CONN00153204	227567	2011-08-05	Seweweekspoort_2	PR_2017	-33.3782	21.3138
lorifolia	(Salisb. ex Knight) Fourc.	CONN00153206	227569	2011-08-08	Garcia_Pass_5	PR_2024	-33.931	21.201
magnifica	Andrews	CONN00153236	227599	2011-08-19	Sneeuberg_gully_upper	PR_2038	-32.5118	19.1561
montana	E. Mey. ex Meisn.	CONN00154452	230155	2011-08-03	Waboomberg_1	PR_2014	-33.3524	22.033
montana	E. Mey. ex Meisn.	CONN00178925	256141	2013-05-29	Blesberg_2	PR_2062	-33.4176	22.6869
mundii	Klotzsch	CONN00073099	141617	2008-02-13	KM	KM	-34.3272	19.0027
mundii	Klotzsch	CONN00073098	141616	2008-02-21	MS	MS	-34.3883	19.351
mundii	Klotzsch	CONN00073102	141620	2008-02-11	OB	OB	-34.334	18.9319
mundiieast	Klotzsch	CONN00154617	230304	2011-07-29	Baviaanskloof_1	PR_2007	-33.697	24.1197
mundiieast	Klotzsch	CONN00073101	141619	2008-04-13	BS	BS	-33.6097	24.5004
mundiieast	Klotzsch	CONN00073100	141618	2008-04-12	TK	TK	-33.9414	24.1869
nana	(P.J. Bergius) Thunb.	CONN00178937	256129	2013-05-23	Bains_Kloof	PR_2059	-33.6286	19.1009
neriifolia	R. Br.	CONN00154619	230306	2011-07-25	Potberg_Road_1	PR_2002	-34.4317	20.7068
neriifolia	R. Br.	CONN00154450	230153	2011-08-06	Garcia_Pass_1	PR_2018	-33.9572	21.2197
nitida	Mill.	CONN00154611	230298	2011-08-02	Swartberg_1	PR_2012	-33.3678	22.102
nitida	Mill.	CONN00153207	227570	2011-08-08	Garcia_Pass_6	PR_2025	-33.9495	21.2288
nitida	Mill.	CONN00154185	228738	2011-08-12	Houw_Hoek_2	PR_2030	-34.2094	19.1752
nitida	Mill.	CONN00153225	227588	2011-08-20	Pakhuis_Pass	PR_2040	-32.1354	18.9916
nitida	Mill.	CONN00153224	227587	2011-08-21	Uitkyk_Pass_2	PR_2042	-32.4068	19.108
nitida	Mill.	CONN00180616	255948	2012-07-25	VR_Pass	PR_3000	-31.3724	19.0412
nubigena	Rourke	CONN00174240	248038	2012-07-06	Royal_Natal_4	PR_2055	-28.7373	28.9017
odorata	Thunb.	CONN00178934	256132	2013-06-05	Malmsbury	PR_2065	-33.7622	18.7677
parvula	Beard	CONN00174246	248054	2012-06-28	Long_Tom_Pass_2	PR_2047	-25.1435	30.6224
piscina	Rourke	CONN00153215	227578	2011-08-18	Middleberg	PR_2034	-32.6357	19.157
piscina	Rourke	CONN00180607	255939	2012-07-19	Tradouws_Pass	PR_2057	-33.9861	20.721
pruinosa	Rourke	CONN00178933	256133	2013-05-29	Blesberg_2	PR_2062	-33.4176	22.6869
punctata	Meisn.	CONN00154612	230299	2011-07-30	Baviaanskloof_5	PR_2011	-33.5228	24.088
punctata	Meisn.	CONN00153210	227573	2011-08-02	Teeberg	PR_2013	-33.3292	22.0433
punctata	Meisn.	CONN00153213	227576	2011-08-19	Sneeuberg_gully_upper	PR_2038	-32.5118	19.1561
punctata	Meisn.	CONN00073090	141608	2008-03-22	BBP	BBP	-33.4193	22.6885
punctata	Meisn.	CONN00073096	141614	2008-03-01	CB	CB	-32.5126	19.1822
punctata	Meisn.	CONN00073097	141615	2009-05-15	GB	GB	-33.254	19.4845
punctata	Meisn.			2009-03-14	JK	JK	-33.9695	19.5017
punctata	Meisn.	CONN00073103	141621	2008-04-01	KS	KS	-33.6451	22.9538
punctata	Meisn.	CONN00073095	141613	2008-03-19	SPP	SPP	-33.6451	22.9538
recondita	H. Buek ex Meisn.	CONN00153235	227598	2011-08-19	Sneeuberg_gully_1	PR_2037	-32.5109	19.1581
repens	(L.) L.	CONN00154694	230374	2011-07-25	Potberg_Road_1	PR_2002	-34.4317	20.7068
repens	(L.) L.	CONN00154613	230300	2011-07-30	Baviaanskloof_5	PR_2011	-33.5228	24.088
repens	(L.) L.	CONN00154620	230297	2011-08-02	Swartberg_1	PR_2012	-33.3678	22.102
repens	(L.) L.	CONN00154163	228490	2011-08-06	Garcia_Pass_2	PR_2019	-33.9679	21.2198
repens	(L.) L.	CONN00153217	227580	2011-08-12	Houw_Hoek_3	PR_2031	-34.2118	19.165
repens	(L.) L.	CONN00154162	228489	2011-08-13	Kleinmond_1	PR_2032	-34.3307	19.0269
repens	(L.) L.	CONN00154157	228484	2011-08-21	Uitkyk_Pass_1	PR_2041	-32.4068	19.108
repens	(L.) L.	CONN00178938	256128	2013-05-23	Bains_Kloof2	PR_2060	-33.6293	19.1011
repens	(L.) L.	CONN00180615	255947	2012-07-25	Oorlogskloof	PR_3001	-31.3755	19.0478
roupelliae	Meisn.	CONN00171123	245139	2012-06-28	Long_Tom_Pass_2	PR_2046	-25.1435	30.6224
roupelliae	Meisn.	CONN00171123	245139	2012-06-28	Long_Tom_Pass_2	PR_2047	-25.1435	30.6224
roupelliae	Meisn.	CONN00174247	248055	2012-07-02	Songmivelo_2	PR_2051	-25.795	31.0834
rubropilosa	Beard	CONN00174243	248041	2012-06-26	Blyde_River_2	PR_2044	-24.5769	30.7981
rupicola	Mund ex Meisn.	CONN00178929	256137	2013-05-28	Blesberg_1	PR_2061	-33.4191	22.6879
scabra	R. Br.	CONN00153230	227593	2011-08-10	Kogelberg_1	PR_2026	-34.3199	18.9602
scabra	R. Br.	CONN00153208	227571	2011-08-12	Houw_Hoek_2	PR_2030	-34.2094	19.1752
scolopendriifolia	(Salisb. ex Knight) Rourke	CONN00154451	230154	2011-08-03	Waboomberg_2	PR_2015	-33.3531	22.033
scolopendriifolia	(Salisb. ex Knight) Rourke	CONN00153220	227583	2011-08-19	Sneeuberg_Hut_2	PR_2036	-32.4884	19.1517
scolopendriifolia	(Salisb. ex Knight) Rourke	CONN00178936	256130	2013-05-30	Blesberg_4	PR_2064	-33.4204	22.6912
speciosa	(L.) L.	CONN00153209	227572	2011-08-07	Garcia_Pass_3	PR_2020	-33.9562	21.1897
subulifolia	(Salisb. ex Knight) Rourke	CONN00153203	227566	2011-08-12	Houw_Hoek_1	PR_2029	-34.2007	19.155
subvestita	N.E. Br.	CONN00174244	248042	2012-07-05	Royal_Natal_1	PR_2052	-28.6859	28.9156
subvestita	N.E. Br.	CONN00073094	141612	2008-04-16	SB1	SB1	-32.6939	25.5868
subvestita	N.E. Br.	CONN00073092	141610	2008-04-17	SB2	SB2	-32.5805	26.9335
subvestita	N.E. Br.	CONN00073091	141609	2008-04-18	SB3	SB3	-30.9236	28.2081
subvestita	N.E. Br.	CONN00072989	141504	2008-04-21	SB4	SB4	-30.5453	29.6563
subvestita	N.E. Br.	CONN00072988	141503	2008-04-22	SB5	SB5	-29.6092	29.3622
subvestita	N.E. Br.	CONN00072987	141502	2009-03-30	SB6	SB6	-28.6836	28.9182
sulphurea	E. Phillips	CONN00154684	230362	2011-08-05	Seweweekspoort_1	PR_2016	-33.3765	21.3147
susannae	E. Phillips	CONN00154692	230372	2011-07-27	Lekkerwater	PR_2005	-34.4273	20.6489
tenax	(Salisb.) R. Br.	CONN00154615	230302	2011-07-29	Baviaanskloof_2	PR_2008	-33.693	24.1361
venusta	Compton	CONN00153233	227596	2011-08-03	Waboomberg_1	PR_2014	-33.3524	22.033
venusta	Compton	CONN00072985	141500	2008-03-22	BBV	BBV	-33.4186	22.687
venusta	Compton	CONN00072990	141505	2008-04-02	KSV	KSV	-33.6489	22.7819
venusta	Compton	CONN00073093	141611	2008-04-01	MJV	MJV	-33.6211	22.9152
venusta	Compton	CONN00073089	141607	2008-04-03	MJV2	MJV2	-33.3532	22.0503
venusta	Compton	CONN00073214	141866	2008-03-21	SPV	SPV	-33.3469	22.0997
venusta	Compton	CONN00073088	141606	2008-03-20	WB	WB	-33.3524	22.033
welwitschii	Engl.	CONN00171122	245138	2012-06-28	Mashsishing	PR_2048	-25.1459	30.3066
witzenbergiana	E. Phillips	CONN00153226	227589	2011-08-19	Sneeuberg_Hut_1	PR_2035	-32.4891	19.1516
