# Supplementary material for: Correlated evolution between climate and suites of traits along a fast–slow continuum in the radiation of Protea
Source: Ecol Evol. 2018 Jan 12;8(3):1853–66. doi: 10.1002/ece3.3773 (PMC5792567; doi:10.1002/ece3.3773)
Supplement: Supplementary file 4 [file ECE3-8-1853-s004.csv]

species	mat	map	elev	pet	rfl2mm	rflcv	summer_rain	tmax	tmin	tvar	height	canopy	leafarea	wood	lma	lwr	fwc	stomatal_density	nmass	d13c	cnratio	logheight	logcanopy	logleafarea	logwood	loglma	loglwr	logfwc	logsd	lognmass	logcnratio	sqrtmat	sqrtmap	sqrtelev	sqrtpet	sqrtrfl2mm	sqrtrflcv	sqrtsummer_rain	sqrttmax	sqrttvar
acaulos	12.69999981	789	78	1637.099976	22.8	36.2	44	38.09999847	1.9	40.50000153	9.173139163	1222.625236	14.04206433	0.578219111	0.033414833	4.491966544	1.384510728	45.63298725	0.707425472	-27.61380838	62.0366336	2.216279557	7.108755659	2.64205742	-0.547802397	-3.398755376	1.502290589	0.325346812	3.82063086	-0.346122995	4.127725075	3.56370591	28.08914381	8.831760866	40.46109213	4.774934555	6.016643583	6.633249581	6.172519621	6.363961151
acaulos	17.2	980	1050	2150.2	23.9	25.7	53	42.7	1.8	42.7	12.01981483	742.3885307	13.64662859	0.554631642	0.033731226	3.91599796	1.406087503	46.18134576	0.629019236	-26.53846617	68.34028931	2.486556524	6.609872732	2.613492501	-0.589451094	-3.389331283	1.365070204	0.340811027	3.832575945	-0.463593441	4.22449948	4.147288271	31.30495168	32.40370349	46.37024908	4.888762625	5.069516742	7.280109889	6.534523701	6.534523701
acaulos	16.9	819	619	2345.8	23.6	25.6	17	42	1.8	42.6	11.62835074	2207.61581	17.76120061	0.571239426	0.031003458	2.870571006	1.520819474	45.10091453	0.720079069	-28.82749474	73.43846222	2.453446146	7.699668393	2.877016337	-0.559946847	-3.473656532	1.054510967	0.419249317	3.808902524	-0.328394255	4.296447807	4.110960958	28.61817604	24.87971061	48.43345951	4.857983121	5.059644256	4.123105626	6.480740698	6.526867549
acaulos	16.10000038	783	529	1802.199951	20.3	18.9	18	39.5	1.7	37.39999998	9.980624808	1892.495894	14.50331205	0.520159311	0.036375204	2.769272472	1.371042323	44.63154763	0.609914121	-26.63955127	61.94208197	2.300645694	7.545651816	2.674377041	-0.653620147	-3.313867945	1.01858464	0.31557127	3.798440955	-0.494437117	4.126199787	4.012480577	27.98213716	23	42.45232563	4.50555213	4.347413024	4.242640687	6.284902545	6.115553939
acaulos	15.89999962	525	45	1957.599976	18.6	21.4	22	40.3	1.7	41.30000114	8.684382379	3494.936043	14.55929813	0.555997502	0.02750339	2.170306647	1.447468598	42.56486407	0.583714552	-27.75054292	73.46954877	2.161526284	8.159070355	2.678229836	-0.586991478	-3.593446009	0.77486847	0.369816236	3.751029126	-0.538343196	4.296871018	3.98748036	22.91287847	6.708203932	44.24477343	4.312771731	4.626013402	4.69041576	6.348228099	6.426507694
acaulos	17.9	510	264	1963	13.7	19.4	76	39.70000076	1.6	39.89999962	13.31944352	3774.483957	13.3417154	0.550963808	0.030392984	3.819856084	1.477084969	45.66659928	0.579423937	-27.49774797	81.51306067	2.589224886	8.236018952	2.590895623	-0.596086156	-3.493543487	1.340212748	0.39007053	3.821367162	-0.545720881	4.400763261	4.23083916	22.58317958	16.24807681	44.30575583	3.701351105	4.404543109	8.717797887	6.300793661	6.316644649
acaulos	16.5	480	235	2043.6	22.9	22.2	88	40.9	1.6	41.8	11.18447552	1804.824118	10.39449848	0.59486909	0.032829179	3.439647855	1.439986223	43.41963849	0.658902184	-26.80158095	69.5693465	2.414526702	7.498218424	2.341276674	-0.519413914	-3.416437555	1.235369098	0.364633546	3.770911839	-0.417180186	4.242324046	4.062019202	21.9089023	15.32970972	45.20619427	4.785394446	4.711687596	9.38083152	6.395310782	6.46529195
acaulos	16.8	382	1006	2091.6	18.7	19.2	17	41.2	1.4	39.50000076	12.00250623	4682.404323	18.79985386	0.567993666	0.033153672	5.214746935	1.368828307	44.04132696	0.649882283	-27.73832361	62.95278176	2.48511548	8.451567001	2.933849096	-0.565645012	-3.406601799	1.651490561	0.313955124	3.785128442	-0.430964036	4.14238495	4.098780306	19.54482029	31.71750305	45.7340136	4.324349662	4.38178046	4.123105626	6.418722614	6.284902605
acaulos	16.39999962	626	459	1769.199951	27	22.8	27	40.4	1.4	42.8	10.71744367	1036.837517	15.89882164	0.548080339	0.030933601	2.96143653	1.547898221	47.23818527	0.627125267	-27.73630546	60.50562344	2.371872664	6.94393051	2.766244996	-0.601333399	-3.475912275	1.085674465	0.436898024	3.855202575	-0.46660897	4.10273631	4.049691299	25.01999201	21.42428529	42.06185863	5.196152423	4.774934555	5.196152423	6.356099433	6.542170894
acaulos	15.69999981	278	398	2129.5	20.4	28.4	16	39.40000153	1.4	40.09999923	13.42304837	2074.158296	17.11227499	0.532272387	0.032648746	3.616186526	1.352944348	42.11709982	0.470486066	-27.46220861	72.20917557	2.596973257	7.63731071	2.839796042	-0.630599915	-3.421948831	1.285420025	0.302283216	3.74045383	-0.753988936	4.279567123	3.962322527	16.673332	19.94993734	46.14650583	4.516635916	5.329165038	4	6.276942052	6.332456019
acaulos	17.7	1058	167	1836.5	19	29.4	19	36.59999847	1.4	38.29999852	11.10529321	513.0589535	11.69036405	0.537564006	0.031999521	2.908197889	1.194681735	43.4361934	0.68100196	-26.84561439	72.90352677	2.40742186	6.240390758	2.458764917	-0.620707445	-3.442034345	1.067533607	0.177879819	3.771293043	-0.384190095	4.289137016	4.207136794	32.52691193	12.92284798	42.85440467	4.358898944	5.422176685	4.358898944	6.049793258	6.188699259
acaulos	16.39999962	390	75	1717.300049	22.2	25.6	33	39.40000153	1.4	39.70000005	12.40499046	1889.715079	18.07260368	0.58354177	0.035571929	4.418495938	1.447630182	44.29629665	0.5053082	-27.19463052	74.7043311	2.518098848	7.544181345	2.894397183	-0.538639245	-3.336198463	1.485799353	0.369927862	3.790901076	-0.682586739	4.31353807	4.049691299	19.74841766	8.660254038	41.44031912	4.711687596	5.059644256	5.744562647	6.276942052	6.300793605
acaulos	12.69999981	568	886	2172.1	10.8	24.4	23	40.8	1.3	44.3	11.65297527	1304.375164	14.28727851	0.597224071	0.034627764	2.759153403	1.413690517	45.43509576	0.63879557	-27.82600969	75.23983236	2.455561535	7.173479404	2.659369527	-0.515462908	-3.363099491	1.014923895	0.346203673	3.816284841	-0.448170798	4.320680776	3.56370591	23.83275058	29.76575213	46.60579363	3.286335345	4.939635614	4.795831523	6.387487769	6.655824517
acaulos	16.60000038	494	151	2169.1	18.7	25.5	43	37.79999924	1.3	42	9.645658972	2763.840914	14.7483315	0.530455703	0.03242584	3.188364848	1.256526323	46.92501029	0.535183213	-27.00669448	79.81097241	2.266507967	7.924376627	2.691129958	-0.634018825	-3.428799643	1.159508199	0.228351027	3.848550802	-0.625146137	4.379660994	4.074309804	22.22611077	12.28820573	46.57359767	4.324349662	5.049752469	6.557438524	6.148170398	6.480740698
acaulos	15.10000038	474	517	2285	12	31.2	30	41.3	1.2	41.4	10.89607095	571.7276866	19.19632482	0.581963385	0.030613622	3.385473873	1.644503761	47.26483247	0.803266663	-26.88179584	76.80683281	2.388402261	6.348662806	2.954718845	-0.541347746	-3.486310206	1.219493889	0.497438674	3.855766519	-0.219068537	4.341293605	3.885871894	21.77154106	22.737634	47.80167361	3.464101615	5.585696018	5.477225575	6.426507605	6.434283177
acaulos	16.60000038	344	212	2156.8	22.9	33.2	30	38.40000153	1.2	40.7	11.47865711	1205.148061	12.2360743	0.555545714	0.033589472	2.623888131	1.463188173	44.37634413	0.552242765	-27.563989	77.21715854	2.440489408	7.094357711	2.504388499	-0.58780438	-3.393542594	0.964657237	0.380617735	3.792706538	-0.593767538	4.346621693	4.074309804	18.54723699	14.56021978	46.44136088	4.785394446	5.761944116	5.477225575	6.196773477	6.379655163
acaulos	17.7	722	926	2162.8	22	22.7	38	33.09999847	1.1	40.29999846	8.719034861	1769.356756	17.44534974	0.537503464	0.032755305	3.018167145	1.584479632	45.64898068	0.707635561	-27.71826634	73.80291924	2.165508551	7.478371345	2.859073123	-0.620820074	-3.418690345	1.104649742	0.460256046	3.820981278	-0.345826062	4.301398287	4.207136794	26.87005769	30.43024811	46.5059136	4.69041576	4.7644517	6.164414003	5.753259812	6.348227978
acaulos	16.8	456	904	1950	17.6	26.8	74	37.40000153	1.1	43.2	11.17945868	1905.911719	16.58710508	0.575588119	0.031498631	2.760710966	1.388506366	45.20803114	0.821799654	-28.11281968	73.29462917	2.414078048	7.552715766	2.808625591	-0.552362945	-3.457811194	1.015488243	0.328228613	3.811274751	-0.196258644	4.294487334	4.098780306	21.3541565	30.06659276	44.15880433	4.195235393	5.176871642	8.602325267	6.115554066	6.57267069
acaulos	14.89999962	334	429	2308.2	26.8	24.7	75	38.40000153	1.1	40.09999847	12.96855827	1760.219187	13.76095361	0.568892515	0.0345456	2.813337588	1.458091478	44.66172962	0.588499933	-27.63863064	93.04206231	2.562527833	7.473193618	2.621835133	-0.564063764	-3.365475089	1.034371532	0.377128374	3.799116974	-0.530178466	4.533051674	3.860051764	18.27566688	20.71231518	48.04373008	5.176871642	4.969909456	8.660254038	6.196773477	6.332455959
acaulos	16.60000038	631	148	2076.9	21	22.2	3	35.70000076	1.1	40.7	11.83683022	3536.702756	10.45161859	0.550451245	0.02954731	3.078727565	1.659842352	47.34941405	0.621907384	-28.58357451	68.15349991	2.471215876	8.170950147	2.346756855	-0.597016892	-3.521762571	1.124516383	0.506722629	3.857554445	-0.474964098	4.221762513	4.074309804	25.11971337	12.16552506	45.57301833	4.582575695	4.711687596	1.732050808	5.974947762	6.379655163
acaulos	14	495	388	2204.5	20.2	29	43	33.29999924	1	39.80000067	10.06803386	652.4754186	15.77115719	0.514402472	0.030104572	2.647211246	1.513584969	46.65004288	0.605965709	-27.08494744	82.03763794	2.30936544	6.480773466	2.758182777	-0.6647493	-3.503078225	0.973506726	0.414480989	3.842673846	-0.50093188	4.407178141	3.741657387	22.24859546	19.6977156	46.95210325	4.494441011	5.385164807	6.557438524	5.770615153	6.308724171
acaulos	13.69999981	531	206	1845.599976	13.7	25.4	40	36.09999847	1	42.6	10.80426113	733.1721549	14.06955855	0.568849741	0.033208899	3.003172176	1.286102801	45.37642756	0.586316534	-27.04578802	69.6941866	2.379940605	6.597380538	2.644013495	-0.564138955	-3.404937397	1.099669122	0.251616561	3.814992753	-0.533895475	4.244116908	3.701351079	23.04343724	14.35270009	42.96044665	3.701351105	5.039841267	6.32455532	6.008327427	6.526867549
acaulos	11.19999981	331	97	1860.800049	14.4	18	26	43	1	41.8	9.872583101	1605.229383	11.72257072	0.520312425	0.029639953	3.603587191	1.582363565	42.75778888	0.606760717	-27.45719675	61.74330894	2.289761532	7.381021943	2.461516105	-0.653325831	-3.518632064	1.281929791	0.458919656	3.755551375	-0.499620772	4.122985612	3.346640078	18.1934054	9.848857802	43.13699165	3.794733192	4.242640687	5.099019514	6.557438524	6.46529195
acaulos	17.2	861	878	2160.3	12.8	25.2	18	36.20000076	0.9	43.6	14.36391078	2138.122052	13.95785251	0.547189312	0.031865408	3.020363851	1.445640218	41.8693222	0.538904835	-28.0584506	55.42137428	2.664718865	7.667683177	2.636042254	-0.602960445	-3.446234246	1.105377305	0.368552281	3.734553392	-0.618216282	4.014965337	4.147288271	29.3428015	29.63106478	46.47902753	3.577708764	5.019960159	4.242640687	6.016643646	6.603029608
acaulos	13.19999981	526	578	1682.900024	22.9	19.2	74	39.09999847	0.9	38.1	9.030059859	616.4152876	10.17374344	0.555168503	0.032312869	2.596632347	1.492636083	42.23042403	0.77139233	-27.51467882	71.25000677	2.200558996	6.423920905	2.319810229	-0.588483602	-3.432289707	0.954215354	0.40054374	3.74314091	-0.259558176	4.266194914	3.633180399	22.93468988	24.04163056	41.02316448	4.785394446	4.38178046	8.602325267	6.252999158	6.172519745
acaulos	16.39999962	566	90	1681.800049	23	25.2	11	36.90000153	0.8	41.6	12.4347527	345.0345653	14.60210045	0.513366818	0.030703415	3.111732966	1.423380427	46.33896212	0.642265351	-27.39472998	64.57641037	2.52049519	5.843644601	2.681165385	-0.666764644	-3.483381393	1.135179795	0.353034625	3.835983122	-0.442753741	4.16784918	4.049691299	23.79075451	9.486832981	41.00975553	4.795831523	5.019960159	3.31662479	6.074537145	6.449806199
acaulos	14.39999962	417	89	1720.400024	21.2	18.9	50	42.9	0.7	36.99999952	8.400895812	774.2558346	18.11622155	0.552524837	0.029345414	3.611878464	1.33935615	46.67897022	0.709947889	-27.89965584	64.89685234	2.128338344	6.651902355	2.896807755	-0.593256893	-3.528618997	1.284227987	0.292189013	3.843293747	-0.342563707	4.172799122	3.794733142	20.42057786	9.433981132	41.47770514	4.604345773	4.347413024	7.071067812	6.549809158	6.082762491
acaulos	16.29999924	906	119	1688.400024	13.3	19	21	39.20000076	0.6	41.7	12.17542616	1408.364116	16.5240029	0.549184262	0.032753081	3.982982692	1.221338101	44.55779274	0.544041275	-27.52143591	75.89084701	2.499419671	7.250184108	2.804814045	-0.599321262	-3.418758245	1.382030959	0.199947062	3.79678706	-0.608730162	4.329296084	4.037325754	30.09983389	10.90871211	41.0901451	3.646916506	4.358898944	4.582575695	6.260990398	6.457553716
acaulos	14.89999962	339	359	2014.400024	17.6	30	40	40.2	0.5	44.3	11.91258552	2524.030927	16.29154554	0.537091347	0.02849389	3.338487251	1.443513229	43.92594441	0.556804802	-28.34432357	74.23323648	2.477595448	7.833612477	2.790646295	-0.621587093	-3.558065601	1.205517786	0.367079885	3.782505134	-0.585540546	4.307211981	3.860051764	18.41195264	18.94729532	44.88206796	4.195235393	5.477225575	6.32455532	6.340346994	6.655824517
acaulos	16.29999924	521	325	1938.199951	26.8	30.2	10	42.8	0.5	39.60000076	11.94586051	3694.447618	15.23520973	0.533752968	0.031012507	2.62662627	1.677305096	47.35756107	0.536485431	-27.2062699	61.02722121	2.480384818	8.214586328	2.723609179	-0.627822154	-3.473364704	0.965700236	0.517188396	3.857726492	-0.622715873	4.111320014	4.037325754	22.82542442	18.02775638	44.02499235	5.176871642	5.495452666	3.16227766	6.542170894	6.292853149
acaulos	13.19999981	512	69	2222.2	22.9	23	60	41.1	0.5	40.40000075	10.90946031	2642.953265	21.21382955	0.54711685	0.034082293	2.54676095	1.236286835	43.40535891	0.723373504	-27.06426379	68.25458473	2.389630331	7.879652232	3.054653306	-0.60309288	-3.378977296	0.934822336	0.212112399	3.770582911	-0.323829587	4.223244607	3.633180399	22.627417	8.306623863	47.14021638	4.785394446	4.795831523	7.745966692	6.41092817	6.356099492
acaulos	17	638	654	1719	18.5	26.8	32	40	-0.1	38.49999952	8.817226467	1692.08792	13.2081103	0.547297744	0.036084537	4.330139321	1.645888433	44.02245363	0.739716869	-26.94411924	54.51101675	2.176707361	7.433718501	2.580831058	-0.602762303	-3.321890843	1.465599717	0.498280319	3.784699814	-0.301487775	3.998402823	4.123105626	25.25866188	25.57342371	41.46082488	4.301162634	5.176871642	5.656854249	6.32455532	6.204836784
acaulos	18	556	149	2062.8	20.2	25.5	40	41.6	-0.100000001	40.59999923	12.20275942	1228.738632	14.33971698	0.556281361	0.027866979	3.183249052	1.306258182	48.14657651	0.585239928	-28.00749884	95.40213665	2.501662108	7.11374342	2.663033099	-0.586481068	-3.580312839	1.15790239	0.2671667	3.874250035	-0.535733382	4.558100975	4.242640687	23.57965225	12.20655562	45.41805808	4.494441011	5.049752469	6.32455532	6.449806199	6.371812868
acaulos	17.1	502	926	1770	23.2	25.4	53	38.5	-0.200000003	41.7	9.9121743	1948.724083	16.76716726	0.546162955	0.030941255	3.216015762	1.372593122	44.39605673	0.697531526	-28.05317266	65.14696755	2.293763729	7.574930121	2.819422644	-0.604837895	-3.475664872	1.168143252	0.316701741	3.793150653	-0.360207568	4.176645757	4.135214626	22.4053565	30.43024811	42.07136794	4.816637832	5.039841267	7.280109889	6.204836823	6.457553716
acaulos	16.5	497	1035	2020.699951	16	20.8	37	36.79999924	-0.300000012	39.70000152	12.4438021	315.3285533	16.42898789	0.52783863	0.029941608	4.029914955	1.62488606	45.03529941	0.570295011	-26.5685159	89.36074614	2.521222676	5.753615122	2.799047329	-0.638964667	-3.508506194	1.393745273	0.485437696	3.807446614	-0.561601489	4.492681505	4.062019202	22.29349681	32.17141588	44.95219629	4	4.5607017	6.08276253	6.066300293	6.300793721
acaulos	17.6	580	651	2233.3	17.5	19	42	39	-0.300000012	39.79999848	9.69073929	1681.827735	10.43812933	0.53817218	0.034992103	3.687959086	1.33188392	45.33142855	0.764873797	-26.83823494	78.94198679	2.271170717	7.427636419	2.345465383	-0.619576733	-3.352632872	1.305073212	0.286594421	3.814000579	-0.26804443	4.368713238	4.195235393	24.08318916	25.51470164	47.25780359	4.183300133	4.358898944	6.480740698	6.244997998	6.308723998
acaulos	15.10000038	453	502	1490.599976	19.2	36.3	65	41.9	-0.300000012	38.89999849	10.00374784	1246.40868	11.21343432	0.568315713	0.030764533	3.538689529	1.397090523	44.65230564	0.572980717	-26.99283063	86.36999029	2.302959807	7.128021639	2.417112552	-0.565078182	-3.481392778	1.263756469	0.334391876	3.798905944	-0.556903216	4.458640281	3.885871894	21.28379665	22.4053565	38.60828895	4.38178046	6.024948133	8.062257748	6.473020933	6.236986331
acaulos	15.19999981	586	578	2248.9	24.5	24.8	35	42.9	-0.400000006	37.19999848	12.59195264	1768.589733	10.52399128	0.551650421	0.029140908	2.78102267	1.57315781	44.26995964	0.744072555	-26.9672043	81.86547464	2.533057931	7.477937747	2.353657535	-0.594840729	-3.535612319	1.022818727	0.453084943	3.790306335	-0.295616729	4.405077347	3.898717714	24.20743687	24.04163056	47.42256847	4.949747468	4.979959839	5.916079783	6.549809158	6.099180148
acaulos	14.10000038	443	115	1835.599976	23.5	35	49	40.8	-0.400000006	37.40000153	11.45090809	1138.428804	14.30360938	0.564804155	0.02800923	3.789177633	1.425795412	42.57239536	0.609812643	-27.05284031	76.76091612	2.438069036	7.037404349	2.66051191	-0.571276236	-3.57522118	1.332149012	0.354729842	3.751206047	-0.494603512	4.340695606	3.754996722	21.04756518	10.72380529	42.84390244	4.847679857	5.916079783	7	6.387487769	6.115554066
acaulos	16.70000076	460	619	1637	11.8	20.5	40	42.1	-0.5	42.9	10.47218464	2487.078059	11.7784408	0.538571352	0.030180668	5.130981675	1.304180347	46.3812236	0.660575827	-27.58695414	71.75234917	2.34872266	7.81886383	2.46627081	-0.61883529	-3.500553692	1.635297001	0.265574757	3.836894714	-0.414643359	4.273220595	4.086563441	21.44761059	24.87971061	40.45985665	3.435112807	4.527692569	6.32455532	6.488451279	6.549809158
acaulos	13.60000038	912	386	2343.7	23.9	27.1	31	39.59999847	-0.5	44.2	10.15256992	1408.471549	21.00435862	0.564956987	0.030562174	3.23026131	1.376531103	42.0251039	0.711004946	-28.4534381	85.13986536	2.317726868	7.250260388	3.04472997	-0.57100568	-3.487992178	1.172563035	0.319566641	3.738267152	-0.341075893	4.444295379	3.687817834	30.19933774	19.6468827	48.41177543	4.888762625	5.205766034	5.567764363	6.292852967	6.648308055
acaulos	13.89999962	401	74	1831.900024	18.6	19.2	15	40.8	-0.5	41.19999886	12.41927254	1318.636664	16.8303976	0.52723231	0.031570432	4.462605459	1.451124841	45.33175489	0.600124904	-27.34930336	59.15880857	2.519249503	7.184353652	2.823186632	-0.640114012	-3.455534293	1.495732779	0.372339008	3.814007778	-0.510617472	4.080225499	3.728270325	20.02498439	8.602325267	42.80070121	4.312771731	4.38178046	3.872983346	6.387487769	6.418722526
acaulos	14	346	124	2118.7	26.2	28.4	41	39.79999924	-0.600000024	39.20000152	11.54340784	676.8063491	13.01640688	0.547643491	0.031844855	4.155497534	1.488485446	43.95403804	0.470645548	-27.31310294	71.5723337	2.446114524	6.517385189	2.566210629	-0.602130768	-3.446879448	1.424432165	0.397759124	3.783144498	-0.75365002	4.270708598	3.741657387	18.60107524	11.13552873	46.02933847	5.118593557	5.329165038	6.403124237	6.308724058	6.260990458
acaulos	16.7	618	897	1641.300049	22	25.4	27	40.6	-0.699999988	35.6999985	10.35573778	1485.645834	14.88878428	0.54299973	0.030682395	5.519567485	1.300618291	43.13887455	0.727851009	-26.614761	86.04594915	2.337540741	7.303604862	2.700608197	-0.610646456	-3.484066242	1.708299503	0.26283976	3.764424552	-0.31765891	4.454881446	4.086563348	24.85960579	29.94995826	40.51296149	4.69041576	5.039841267	5.196152423	6.371812929	5.974947573
acaulos	13.19999981	553	414	1935.900024	22.4	24.2	43	38.09999847	-0.699999988	42.8	12.51781915	1904.712988	15.65319275	0.51925177	0.032225978	4.091847987	1.658327022	43.54783326	0.695030534	-27.94011221	67.54061623	2.527153161	7.552086614	2.750674906	-0.655366407	-3.434982382	1.408996699	0.505809276	3.773859949	-0.363799501	4.212729139	3.633180399	23.51595203	20.34698995	43.99886389	4.732863826	4.91934955	6.557438524	6.172519621	6.542170894
acaulos	16.29999924	687	99	2223.6	16	19.9	48	41.1	-0.699999988	42.7	8.792482442	817.0492378	16.66272323	0.561084343	0.030430502	4.227099904	1.402638042	42.93498899	0.565490809	-27.6705558	82.75323943	2.173897088	6.70569936	2.813174083	-0.577884041	-3.492309818	1.441516156	0.338354779	3.759687088	-0.570061236	4.415863161	4.037325754	26.21068484	9.949874371	47.15506335	4	4.460941605	6.92820323	6.41092817	6.534523701
acaulos	12.39999962	712	753	1735.900024	19	25.7	38	37.90000153	-0.800000012	37.99999952	13.7657555	1454.124795	15.53342385	0.559552629	0.031715511	3.227178662	1.333854002	45.85354188	0.613766017	-27.41717931	91.10811676	2.622184023	7.282159483	2.74299408	-0.580617691	-3.450949412	1.171608276	0.288072498	3.825452445	-0.488141503	4.512046898	3.521363318	26.68332813	27.44084547	41.66413354	4.358898944	5.069516742	6.164414003	6.156297713	6.164413964
acaulos	16.20000076	599	395	1637.800049	13.9	25.7	24	41.1	-0.800000012	42.1	11.46748829	2085.264983	12.33215272	0.554595993	0.029140056	4.798618053	1.356258785	45.35645434	0.7415955	-28.01960198	78.22685192	2.439515926	7.642651216	2.512209894	-0.589515371	-3.535641556	1.568327971	0.304730016	3.814552489	-0.298951333	4.359612964	4.024922454	24.4744765	19.87460691	40.46974239	3.728270376	5.069516742	4.898979486	6.41092817	6.488451279
acaulos	14.39999962	442	997	2110	19	19.6	6	37.70000076	-0.899999976	41.5	12.12770666	1020.906778	11.94792307	0.57420843	0.033055978	2.840947165	1.37325151	41.58591884	0.665429144	-27.63542604	72.78847142	2.495492642	6.928446509	2.480557462	-0.55476283	-3.409552852	1.044137505	0.317181293	3.727761621	-0.407323117	4.287557583	3.794733142	21.02379604	31.57530681	45.93473631	4.358898944	4.427188724	2.449489743	6.140032635	6.442049363
acaulos	15.5	560	818	2242.3	24.5	30.7	46	34.70000076	-0.899999976	39.19999924	10.33776132	2207.73885	9.614996257	0.535545603	0.033013975	3.383232073	1.374606576	47.08990244	0.599358427	-27.20422682	97.8429403	2.335803339	7.699724126	2.26332399	-0.624469233	-3.410824322	1.218831487	0.318167564	3.852058592	-0.511895484	4.583363543	3.937003937	23.66431913	28.60069929	47.35293022	4.949747468	5.540758071	6.782329983	5.890670655	6.260990276
acaulos	17.5	431	509	2150.2	20.4	25.3	21	35.90000153	-0.899999976	38.19999848	11.47018746	1565.289458	13.84088596	0.535927726	0.03426415	4.654408339	1.453348574	47.41240865	0.596953449	-27.83048516	78.09024018	2.439751275	7.355826043	2.627626963	-0.623755967	-3.373655661	1.5378148	0.373870255	3.85888398	-0.515916144	4.357865083	4.183300133	20.76053949	22.56102835	46.37024908	4.516635916	5.029910536	4.582575695	5.991660999	6.180614733
acaulos	15.5	293	142	1919.099976	20.8	28.5	56	40.4	-0.899999976	42.2	12.67047545	2691.19864	18.17135964	0.547899154	0.030259473	3.897378092	1.312910323	42.33422032	0.812010005	-26.76486143	66.82352228	2.539274519	7.897741964	2.899846708	-0.601664035	-3.497945987	1.360304043	0.272246294	3.74559575	-0.208242617	4.202055148	3.937003937	17.11724277	11.91637529	43.80753332	4.5607017	5.338539126	7.483314774	6.356099433	6.496152708
acaulos	16.10000038	577	764	2241.2	10.8	25.7	41	42.3	-1	43.4	10.80310464	1789.032783	14.12681227	0.542965886	0.031350971	2.337629663	1.36721489	45.52241526	0.715647142	-27.71841416	93.89029021	2.379833559	7.489430408	2.648074571	-0.610708786	-3.462510039	0.849137451	0.312775744	3.818204848	-0.334568052	4.542126975	4.012480577	24.0208243	27.64054992	47.34131388	3.286335345	5.069516742	6.403124237	6.503845017	6.587867637
acaulos	14.60000038	511	200	1681.400024	22.1	35.3	53	38.90000153	-1	37.9000001	10.28864144	1543.433832	11.07398324	0.53805275	0.033024467	4.378320654	1.333771275	42.85029534	0.604092091	-27.21602419	82.47260296	2.331040514	7.341764974	2.404598505	-0.619798675	-3.410506568	1.476665239	0.288010475	3.757712537	-0.504028624	4.412466153	3.820994685	22.60530911	14.14213562	41.00487805	4.701063709	5.941380311	7.280109889	6.236986574	6.156297597
acaulos	14.5	966	29	1766.099976	19.1	27.1	29	40.6	-1	38.89999849	11.8934199	626.7140003	15.69919871	0.525514402	0.030034538	4.026216836	1.467285421	47.44259335	0.567156611	-26.94628231	77.23433412	2.475985298	6.440490297	2.753609673	-0.643377683	-3.505407293	1.392827185	0.383414041	3.859520419	-0.567119804	4.346844101	3.807886553	31.08054054	5.385164807	42.02499228	4.370354677	5.205766034	5.385164807	6.371812929	6.236986331
acaulos	16.60000038	454	923	2231	13.9	26.8	25	42.7	-1.100000024	40.19999999	9.223607534	993.36411	15.04472613	0.565073035	0.030126	3.605429433	1.426471075	44.93845627	0.604664161	-28.13715884	76.73038512	2.221766234	6.901097274	2.711027507	-0.570800291	-3.502366693	1.282440885	0.355203615	3.805293915	-0.503082081	4.340297785	4.074309804	21.30727575	30.38091506	47.23346271	3.728270376	5.176871642	5	6.534523701	6.340346993
acaulos	13.80000019	852	449	2069	11.9	33.2	88	37.20000076	-1.100000024	39.99999928	12.16145915	1189.500169	14.24717402	0.56156547	0.034094621	3.408827853	1.332587031	44.37886885	0.761638382	-27.83834007	63.1555919	2.498271865	7.081288472	2.656558573	-0.577026913	-3.378615649	1.226368494	0.287122189	3.792763429	-0.2722834	4.145601394	3.71483515	29.18903904	21.1896201	45.48626166	3.449637662	5.761944116	9.38083152	6.099180335	6.324555263
acaulos	14.30000019	476	78	2095.8	13	30.7	35	36.40000153	-1.100000024	41.9	10.43105825	1559.133639	18.237299	0.52578799	0.034991197	2.936794047	1.285468091	45.38675891	0.836142705	-27.99587847	87.93874908	2.344787726	7.351885586	2.903468893	-0.642857208	-3.352658763	1.077318526	0.251122925	3.815220409	-0.178955981	4.476640539	3.781534105	21.81742423	8.831760866	45.77990826	3.605551275	5.540758071	5.916079783	6.033241378	6.473020933
acaulos	16.60000038	492	127	2189.3	19.7	30	32	41.4	-1.5	43	10.31924352	1663.044383	9.648922182	0.516617236	0.034688511	4.792549001	1.354942156	44.40162809	0.59279177	-27.72034627	72.5643245	2.334010455	7.416405167	2.266846218	-0.660453035	-3.361346742	1.56706242	0.303758764	3.793276137	-0.522912088	4.284473403	4.074309804	22.18107301	11.26942767	46.78995619	4.438468204	5.477225575	5.656854249	6.434283177	6.557438524
acaulos	15.10000038	1045	209	2238.2	13	18.9	33	38.79999924	-1.600000024	43.4	14.93974622	1275.540222	14.65032064	0.541268618	0.032339445	3.979068636	1.320260897	41.36624799	0.645147094	-27.67495905	65.29414635	2.704025193	7.151125071	2.684462222	-0.613839602	-3.431467586	1.381047781	0.277829366	3.722465282	-0.438276935	4.17890239	3.885871894	32.32645975	14.45683229	47.30961847	3.605551275	4.347413024	5.744562647	6.22896454	6.587867637
acaulos	17.3	485	7	1891.800049	17.6	22.2	31	40	-1.600000024	39.59999943	10.30878934	1717.791939	16.45632669	0.553498004	0.027058273	4.879573867	1.239782701	44.1842469	0.843938211	-27.6675953	78.33685451	2.332996865	7.448794989	2.800710004	-0.591497133	-3.609762479	1.585057894	0.214936123	3.788368321	-0.169675997	4.361018176	4.159326869	22.02271555	2.645751311	43.49482784	4.195235393	4.711687596	5.567764363	6.32455532	6.292853044
acaulos	15.80000019	925	159	2138.2	23.6	28.4	25	40.6	-1.700000048	39.09999923	13.94417437	1856.847331	16.45245318	0.546756549	0.032925796	3.544419839	1.430535585	43.06168485	0.712841345	-27.55896339	65.77465094	2.635061813	7.526635345	2.800474596	-0.603751641	-3.413498855	1.26537449	0.358048909	3.762633619	-0.338496401	4.18623452	3.974921407	30.41381265	12.60952021	46.24067474	4.857983121	5.329165038	5	6.371812929	6.252999219
acaulos	16.5	571	433	1844	23.6	25.4	20	39.40000153	-1.899999976	39.99999928	11.22773911	718.9263923	16.28485634	0.561082474	0.029028753	3.288961978	1.325795036	42.34855274	0.691437821	-27.31069751	56.58452714	2.418387423	6.577758977	2.790235617	-0.577887372	-3.539468457	1.190572007	0.282012307	3.745934247	-0.368982051	4.035735576	4.062019202	23.89560629	20.80865205	42.94182111	4.857983121	5.039841267	4.472135955	6.276942052	6.324555263
acaulos	16.8	469	103	1947.900024	16.6	25.3	23	39.79999924	-2	42.3	9.252307811	2180.728662	9.79174571	0.566512032	0.032203877	4.860680283	1.409382389	42.83717768	0.714292517	-26.81120062	73.71766559	2.224873013	7.687414349	2.281539756	-0.56825696	-3.43566843	1.581178404	0.343151586	3.757406363	-0.336462713	4.300242466	4.098780306	21.65640783	10.14889157	44.13502038	4.074309757	5.029910536	4.795831523	6.308724058	6.503845017
acaulos	12.10000038	395	100	1854.599976	20.2	28.7	28	38.70000076	-2.200000048	41.09999847	10.07435686	1446.120196	14.38883407	0.548182218	0.034096949	3.633702177	1.351851426	42.2944426	0.565638335	-26.55946059	72.17598026	2.309993271	7.276639522	2.666452494	-0.601147533	-3.378547371	1.290252012	0.30147508	3.744655697	-0.569800389	4.279107307	3.478505481	19.87460691	10	43.06506677	4.494441011	5.357238094	5.291502622	6.220932467	6.410928051
acaulos	14.39999962	223	1212	2294.3	17.6	22.5	45	37.59999847	-2.299999952	42.1	10.0252926	2020.137899	18.42256041	0.57098174	0.029304633	4.958649448	1.365383877	43.00354135	0.558403885	-27.69077936	63.28192075	2.30511116	7.610921055	2.913576023	-0.560398049	-3.530009653	1.601133415	0.311435618	3.761282469	-0.58267277	4.147599676	3.794733142	14.93318452	34.81379037	47.89885176	4.195235393	4.74341649	6.708203932	6.131883762	6.488451279
acaulos	16.5	528	311	2048.2	19.2	26.7	34	39.40000153	-2.299999952	37.70000029	10.46541459	1747.276413	12.12627374	0.545894454	0.035303323	2.7909379	1.50199749	45.34844902	0.626341216	-28.36392393	70.11894218	2.348075972	7.465813519	2.495374482	-0.60532963	-3.343778183	1.026377704	0.406795882	3.814375976	-0.467859983	4.250192974	4.062019202	22.97825059	17.63519209	45.25704365	4.38178046	5.167204273	5.830951895	6.276942052	6.140032597
acaulos	14.60000038	403	220	1986.699951	19.2	25.9	38	42.3	-2.299999952	43	11.57322789	1904.403834	13.74962937	0.551808918	0.027693383	2.559265193	1.430579415	46.03357	0.663537477	-26.82883526	64.32605774	2.44869449	7.551924291	2.621011869	-0.594553456	-3.586561775	0.939720183	0.358079548	3.829370913	-0.410169943	4.163964802	3.820994685	20.0748599	14.83239697	44.57241244	4.38178046	5.08920426	6.164414003	6.503845017	6.557438524
acaulos	16.29999924	415	903	2239.1	19.7	22.9	11	38.59999847	-2.400000095	40.09999923	10.78246829	1348.356736	12.37777528	0.547417222	0.035212332	4.913367579	1.611740653	43.60793363	0.670996529	-27.3205677	58.32087377	2.377921509	7.206641897	2.515902548	-0.602544021	-3.346358917	1.591959568	0.477314746	3.775239098	-0.398991315	4.06596007	4.037325754	20.37154879	30.0499584	47.31912932	4.438468204	4.785394446	3.31662479	6.212889704	6.332456019
acaulos	13.5	812	176	1868.699951	19.7	30	25	40.8	-2.400000095	40.49999924	12.92381435	3751.074201	15.72845264	0.577338801	0.031941613	3.404861395	1.40608396	44.21550889	0.593639959	-27.14821348	79.4963812	2.559071683	8.229797532	2.755471342	-0.549326008	-3.443845637	1.225204232	0.340808507	3.789075607	-0.521482273	4.375711501	3.674234614	28.4956137	13.26649916	43.22846228	4.438468204	5.477225575	5	6.387487769	6.363960971
acaulos	17.1	612	249	1906.099976	20.8	23.5	46	39.70000076	-2.799999952	43.4	11.29476192	342.5963675	12.47367486	0.572220666	0.03417967	4.6241798	1.450288392	42.51638783	0.592533046	-26.65292171	74.05356898	2.424339071	5.836552983	2.523620412	-0.558230582	-3.376124256	1.531299015	0.371762428	3.749889598	-0.523348634	4.304788736	4.135214626	24.73863375	15.77973384	43.65890489	4.5607017	4.847679857	6.782329983	6.300793661	6.587867637
acaulos	17.4	573	1032	2165.7	19	25.4	42	43.7	-3	41.8	10.84514664	1166.82637	19.05890182	0.563348979	0.035165455	3.060383291	1.257895191	42.96531196	0.716598236	-27.34779287	85.90624725	2.383717666	7.062042838	2.94753428	-0.573855987	-3.34769107	1.118540167	0.229439841	3.760393092	-0.333239936	4.453256553	4.171330723	23.93741841	32.12475681	46.53708199	4.358898944	5.039841267	6.480740698	6.610597552	6.46529195
acaulos	16	461	296	1904.300049	13.8	23.2	75	38.90000153	-3.299999952	44	10.23747981	2206.575054	16.429631	0.574249706	0.030799012	4.106870469	1.603757578	46.51205152	0.666822026	-28.21124592	73.86770963	2.326055477	7.699196843	2.799086473	-0.554690949	-3.480272667	1.412661295	0.472349362	3.839711451	-0.405232096	4.302275786	4	21.47091055	17.20465053	43.6382865	3.714835124	4.816637832	8.660254038	6.236986574	6.633249581
acaulos	17.4	285	23	2251.1	16	30	22	39.40000153	-3.599999905	40.89999923	11.20540619	769.4191833	16.09911931	0.561479219	0.032330568	3.714092638	1.527908508	41.8814861	0.809885534	-27.09960055	72.75268777	2.416396357	6.645635923	2.778764569	-0.577180515	-3.431742119	1.312134406	0.423899812	3.73484387	-0.210862357	4.287065851	4.171330723	16.88194302	4.795831523	47.4457585	4	5.477225575	4.69041576	6.276942052	6.395310722
acaulos	16.8	612	353	2096.2	26.2	27.1	14	41.1	-3.700000048	41.6	9.856479328	2460.741157	11.83263002	0.573023618	0.029866919	4.134219713	1.424418421	43.45427713	0.550703003	-26.86239538	70.47559362	2.288129039	7.808217867	2.470860971	-0.556828345	-3.511003799	1.419298608	0.353763605	3.771709285	-0.59655963	4.25526646	4.098780306	24.73863375	18.78829423	45.78427678	5.118593557	5.205766034	3.741657387	6.41092817	6.449806199
acaulos	16.70000076	553	528	1726.900024	23.2	22	18	40.4	-3.900000095	40.99999847	12.19347042	1672.366043	12.38506033	0.552934193	0.031607321	2.823516374	1.430999525	44.23270765	0.625557865	-27.86805815	71.97331758	2.500900597	7.421994695	2.516490934	-0.592516285	-3.454366508	1.037983049	0.358373169	3.789464508	-0.469111443	4.276295461	4.086563441	23.51595203	22.97825059	41.55598662	4.816637832	4.69041576	4.242640687	6.356099433	6.403124118
acaulos	16.5	948	115	2208.9	26.8	30.8	20	40.09999847	-3.900000095	35.00000095	8.239616008	1950.363698	12.81232445	0.567036659	0.02820182	4.37362707	1.252710114	44.86499469	0.627483054	-27.48341439	94.13579886	2.108953742	7.575771146	2.550407555	-0.567331323	-3.568368764	1.475592658	0.225309296	3.803657862	-0.466038614	4.544738408	4.062019202	30.78960864	10.72380529	46.99893616	5.176871642	5.54977477	4.472135955	6.332455959	5.916079863
acaulos	16.8	418	715	2083	24.9	26.2	6	42.3	-4	38.99999952	10.37913765	1247.202777	12.98077081	0.536033735	0.031341118	2.723453267	1.505785701	45.79681919	0.749248367	-27.41454638	82.69805267	2.339797796	7.128658544	2.563469094	-0.623558181	-3.462824369	1.001900659	0.409314822	3.824214639	-0.288684752	4.415196055	4.098780306	20.4450483	26.73948391	45.63989483	4.98998998	5.118593557	2.449489743	6.503845017	6.24499796
acaulos	11.80000019	453	197	1753.199951	23.5	19.2	15	42.8	-4	38.50000095	10.40768333	2715.570833	12.16292235	0.556876914	0.032224523	3.074863498	1.347379681	48.20803865	0.734510979	-27.7399647	72.7086544	2.342544315	7.906757462	2.498392173	-0.585411044	-3.435027532	1.123260509	0.298161729	3.875525784	-0.308550336	4.28646042	3.435112835	21.28379665	14.03566885	41.87123059	4.847679857	4.38178046	3.872983346	6.542170894	6.2048369
acaulos	13	444	168	1671.400024	23.2	30.8	35	41.1	-4	39.99999928	12.17118833	2003.863314	12.34643373	0.541120202	0.030879841	2.786738011	1.3923961	43.66145221	0.651098793	-26.69501992	68.64610703	2.499071546	7.602832253	2.513367255	-0.61411384	-3.477651703	1.02487174	0.331026076	3.776465612	-0.429093893	4.228964423	3.605551275	21.07130751	12.9614814	40.8827595	4.816637832	5.54977477	5.916079783	6.41092817	6.324555263
acaulos	15.89999962	492	764	2183.6	23.5	29.4	35	34.40000153	-4.099999905	35.49999952	13.37338905	2271.621771	11.52640948	0.527953823	0.03269982	2.747645641	1.295849018	45.37111762	0.608967088	-27.06895302	69.59709194	2.593266841	7.728249292	2.444640879	-0.638746456	-3.420385706	1.010744414	0.259166093	3.814875727	-0.495991055	4.242722784	3.98748036	22.18107301	27.64054992	46.72900598	4.847679857	5.422176685	5.916079783	5.86515145	5.958187604
acaulos	16.9	411	365	1745.900024	14.8	31.3	18	42.7	-4.099999905	40.10000077	9.443895653	2212.749467	13.45098436	0.545647827	0.030106514	3.639212756	1.478657258	44.12866925	0.698850903	-26.98310108	69.11270595	2.24536857	7.701991124	2.59905229	-0.605781517	-3.503013719	1.291767382	0.391134418	3.787109668	-0.35831786	4.235738592	4.110960958	20.27313493	19.10497317	41.7839685	3.847076812	5.594640292	4.242640687	6.534523701	6.33245614
acaulos	13	531	301	1864.199951	23.9	27.1	38	42.6	-4.099999905	38.9	11.27847065	1664.605661	16.8834787	0.564022338	0.027733092	2.763472381	1.331914333	43.32483535	0.558089458	-27.71178469	88.94285798	2.422895656	7.417343534	2.826335552	-0.572661422	-3.585128922	1.016487998	0.286617255	3.768726035	-0.58323601	4.487994118	3.605551275	23.04343724	17.34935157	43.17638187	4.888762625	5.205766034	6.164414003	6.526867549	6.236986452
acaulos	15.19999981	925	289	1852.599976	22.1	24.8	17	41.8	-4.199999809	41.4	10.934861	1009.059337	12.1663133	0.562197166	0.035145043	3.270802009	1.463858301	45.48439205	0.647314135	-27.68894514	85.10139955	2.391955943	6.916773826	2.498670928	-0.575902661	-3.348271695	1.185035218	0.381075622	3.817369235	-0.434923577	4.443843481	3.898717714	30.41381265	17	43.04183983	4.701063709	4.979959839	4.123105626	6.46529195	6.434283177
acaulos	15.5	372	264	2033	17.5	27.1	57	33	-4.199999809	42.2	9.707947321	1409.618803	12.25152652	0.552212077	0.029809737	2.28199835	1.565182284	44.40379557	0.726819398	-27.23072183	95.07517482	2.272944862	7.251074594	2.505650543	-0.593823109	-3.512920194	0.825051528	0.448002293	3.793324952	-0.319077253	4.554667893	3.937003937	19.28730152	16.24807681	45.08880127	4.183300133	5.205766034	7.549834435	5.744562647	6.496152708
acaulos	14.19999981	585	17	1795.400024	11.2	21.4	69	38.09999847	-4.400000095	42.6	11.73686799	1776.098701	10.34935973	0.567507527	0.031736153	2.740562063	1.436195857	43.94385395	0.742316268	-28.36822622	74.08849848	2.462734998	7.482174497	2.336924656	-0.566501266	-3.450298775	1.008163032	0.361997852	3.782912772	-0.297979889	4.305260304	3.768288711	24.18677324	4.123105626	42.37216096	3.346640106	4.626013402	8.306623863	6.172519621	6.526867549
acaulos	16.60000038	369	273	1905.199951	15.9	27.1	41	38.5	-4.5	41.4	8.420920586	758.703371	10.95001465	0.548571732	0.030160971	2.840450064	1.257780906	45.82720339	0.491860992	-28.3427858	87.96985005	2.130719156	6.631610885	2.393340794	-0.600437229	-3.501206541	1.043962513	0.229348983	3.824877875	-0.709559139	4.476994143	4.074309804	19.20937271	16.52271164	43.64859621	3.987480407	5.205766034	6.403124237	6.204836823	6.434283177
acaulos	10.39999962	536	591	1938.199951	14.8	28	22	43.3	-4.599999905	39.20000148	8.936319957	374.274354	13.5813056	0.532781686	0.029647921	3.228529054	1.547309776	41.02763603	0.605927577	-27.3680131	79.59390947	2.190123867	5.924989095	2.608694259	-0.629643533	-3.518363274	1.172026632	0.436517795	3.714245889	-0.50099481	4.376937576	3.22490304	23.15167381	24.31049156	44.02499235	3.847076812	5.291502622	4.69041576	6.580273551	6.260990455
acaulos	16.5	533	410	2147.2	13.9	18.9	36	42.8	-4.699999809	41.29999852	11.9794469	1498.615266	15.23300264	0.578718654	0.031203466	3.206379379	1.277471574	42.5823971	0.639441086	-25.78615687	78.36895664	2.483192423	7.312296805	2.7234643	-0.546938837	-3.467226101	1.165142381	0.244882792	3.751440954	-0.447160787	4.361427888	4.062019202	23.08679276	20.24845673	46.33788946	3.728270376	4.347413024	6	6.542170894	6.42650749
acaulos	15.39999962	477	327	1946.300049	17.7	19.2	18	35.70000076	-4.699999809	42.5	10.93494624	5413.188246	13.08541132	0.546293145	0.031252026	4.502935848	1.539477422	43.5191742	0.548244539	-27.14024165	76.56462967	2.391963738	8.596593523	2.57149797	-0.604599552	-3.465671073	1.504729595	0.431443022	3.773201627	-0.601033853	4.338135216	3.924283326	21.84032967	18.08314132	44.11689074	4.207136794	4.38178046	4.242640687	5.974947762	6.519202405
acaulos	17.2	891	1165	2101.9	24.5	25.7	14	35.70000076	-4.800000191	42.9	9.726151893	2480.842614	16.87386555	0.545623034	0.033299676	4.713534045	1.378114843	44.6933527	0.72995072	-26.25363497	80.01749366	2.274818329	7.816353545	2.825766008	-0.605826956	-3.402207612	1.550437955	0.320716509	3.799824781	-0.314778254	4.382245282	4.147288271	29.84962311	34.13209633	45.84648296	4.949747468	5.069516742	3.741657387	5.974947762	6.549809158
acaulos	16.60000038	591	194	2044.5	13.3	25.5	5	34	-4.800000191	42	13.83374072	1926.487067	16.89873516	0.541328233	0.030805645	5.067265859	1.46908415	43.73249765	0.802500622	-27.97872344	82.94148094	2.627110588	7.563453451	2.827238777	-0.613729469	-3.480057327	1.622801394	0.384639179	3.778091479	-0.220022649	4.41813531	4.074309804	24.31049156	13.92838828	45.21614756	3.646916506	5.049752469	2.236067977	5.830951895	6.480740698
acaulos	16.10000038	468	852	1664.599976	19.9	27.2	13	42.1	-4.900000095	39.8	10.60173505	2457.763872	15.59000644	0.565140606	0.035280626	2.753459143	1.337453947	43.80163534	0.686823326	-26.91325405	75.97044148	2.361017672	7.80700722	2.746630096	-0.570680719	-3.344421304	1.012857991	0.290767767	3.779671153	-0.375678187	4.330344337	4.012480577	21.63330765	29.18903904	40.79950951	4.460941605	5.215361924	3.605551275	6.488451279	6.308724118
acaulos	11.19999981	951	215	1895.199951	24.5	19.2	80	41.7	-4.900000095	42.7	11.88036095	1481.580636	11.83665707	0.53698454	0.029619638	4.237377789	1.450184887	44.18306985	0.800624801	-27.70171667	72.85288016	2.474886696	7.300864794	2.471201248	-0.621785974	-3.519317692	1.443944632	0.371691057	3.788341681	-0.222362855	4.288442067	3.346640078	30.83828789	14.6628783	43.53389428	4.949747468	4.38178046	8.94427191	6.457553716	6.534523701
acaulos	18.1	1009	136	1941.400024	23.9	30.8	36	39.40000153	-5.099999905	37.10000157	9.510048587	1293.061289	11.73873434	0.52765299	0.029259314	4.417430355	1.439065317	44.82329204	0.741794873	-27.41583541	89.43739745	2.252348986	7.164767778	2.462894001	-0.639316427	-3.531557329	1.485558159	0.363993817	3.802727916	-0.298682526	4.493538911	4.254409477	31.76476035	11.66190379	44.06132118	4.888762625	5.54977477	6	6.276942052	6.090977062
acaulos	17.6	582	590	1832.800049	17.5	23.7	14	40.7	-5.199999809	41.6	13.73915363	1038.13709	16.15819218	0.538336544	0.032114533	2.888741041	1.443647324	42.79136014	0.767798932	-27.51053886	63.51010482	2.620249686	6.945183126	2.782427177	-0.619271368	-3.43844661	1.060820781	0.367172775	3.756336216	-0.264227387	4.151199024	4.195235393	24.12467616	24.2899156	42.81121406	4.183300133	4.868264578	3.741657387	6.379655163	6.449806199
acaulos	11.80000019	431	574	2017.900024	18.5	19.2	26	36.90000153	-5.300000191	41.4	10.20325047	3729.941593	12.57641033	0.543361559	0.031112457	3.754563044	1.457268106	47.12278139	0.627463369	-27.11152311	91.05214406	2.322706343	8.224147854	2.531822863	-0.609980326	-3.470146993	1.322971912	0.376563523	3.852756565	-0.466069986	4.511432354	3.435112835	20.76053949	23.9582971	44.92104211	4.301162634	4.38178046	5.099019514	6.074537145	6.434283177
acaulos	17.6	520	444	1828.400024	15.9	19.2	34	37.09999847	-5.300000191	36.50000077	9.263944378	711.3765696	16.62797798	0.522887469	0.032835398	3.731561843	1.450242378	46.24154474	0.564685722	-27.78845689	59.06859194	2.226129917	6.567201923	2.811086697	-0.648389003	-3.416248138	1.316826871	0.3717307	3.833878631	-0.571485947	4.078699344	4.195235393	22.8035085	21.07130751	42.75979448	3.987480407	4.38178046	5.830951895	6.090976808	6.041523051
acaulos	14.10000038	262	1057	2002.699951	17.8	19.6	7	39.70000076	-5.400000095	40.19999924	11.70271981	2551.856124	11.92715845	0.528238827	0.032901272	2.202594366	1.513683494	44.56199398	0.663313272	-28.00045902	74.10603695	2.459821277	7.844576265	2.478818022	-0.638206774	-3.414243959	0.789635923	0.41454608	3.796881343	-0.410507894	4.305496999	3.754996722	16.18641406	32.51153641	44.75153574	4.219004622	4.427188724	2.645751311	6.300793661	6.340346934
acaulos	17.1	465	506	1983	19	25.7	31	36.70000076	-5.699999809	37.70000029	11.78125584	1381.026968	11.98016443	0.582310532	0.02920442	3.206790195	1.441952674	45.00923232	0.621538181	-27.21176388	67.73460982	2.46650978	7.230582681	2.483252318	-0.540751413	-3.533435211	1.165270498	0.365998219	3.806867631	-0.475557936	4.215597273	4.135214626	21.56385865	22.49444376	44.53088816	4.358898944	5.069516742	5.567764363	6.058052555	6.140032597
acuminata	17.8	540	392	1453.1	18.7	25.9	0	40.9	0	41	125.0980818	10474.32356	2.599757045	0.566638787	0.03499825	15.41019526	1.034777493	50.54583281	0.520405411	-27.08321606	96.3747454	4.829098084	9.256682166	0.955417996	-0.568033238	-3.352457219	2.73502932	0.034186421	3.922880505	-0.653147135	4.56824419	4.219004622	23.23790008	19.79898987	38.11954879	4.324349662	5.08920426	0	6.395310782	6.403124237
acuminata	15.7	382	708	2029.3	11.2	28.4	12	39.7	-0.1	42.4	132.2267244	15244.76537	2.595803408	0.571782469	0.034733081	15.41168822	1.029206583	56.82256177	0.525892331	-26.66730739	95.24398576	4.884518058	9.631991469	0.953896067	-0.558996659	-3.360062703	2.735126197	0.028788198	4.039933461	-0.642658781	4.55644187	3.962322551	19.54482029	26.60826939	45.04775244	3.346640106	5.329165038	3.464101615	6.300793601	6.511528238
acuminata	10.5	410	311	2088.5	13.7	29.7	1	33.9	-0.1	35.2	126.0327102	11371.5776	2.69812248	0.590629469	0.035194595	15.33369723	1.044569324	63.59866285	0.534748091	-26.43901215	96.08543976	4.836541478	9.338872328	0.992556153	-0.526566414	-3.346862759	2.73005284	0.04360467	4.152592446	-0.625959501	4.565237793	3.240370349	20.24845673	17.63519209	45.70010941	3.701351105	5.449770637	1	5.822370651	5.93295879
acuminata	10.3	430	1002	2214.4	12.3	30.7	7	43.4	-0.2	44.7	120.5793852	15474.95782	2.606974985	0.582051603	0.035260006	15.17111638	1.031458055	56.81753752	0.523262678	-26.45973214	94.00914239	4.792308334	9.646978372	0.95819054	-0.54119617	-3.345005932	2.719393382	0.030973389	4.039845037	-0.647671689	4.543392037	3.209361307	20.73644135	31.65438358	47.05741174	3.507135583	5.540758071	2.645751311	6.587867637	6.68580586
acuminata	10.6	696	971	2205.7	14.9	33	2	37.3	-0.2	37.3	121.2873343	7163.534584	2.635433463	0.585578638	0.035052022	15.36713652	1.031038775	59.01811071	0.530382983	-26.64232677	95.72888876	4.798162394	8.876758795	0.969047671	-0.535154796	-3.350921978	2.732231237	0.030566813	4.077844358	-0.634155924	4.561520121	3.255764119	26.38181192	31.1608729	46.9648805	3.860051813	5.744562647	1.414213562	6.107372594	6.107372594
acuminata	16.4	670	926	2169.1	7.7	37.1	12	41.7	-0.2	43.3	129.0117844	9272.969217	2.643407506	0.586379716	0.035458974	15.38391307	1.037630527	47.74631642	0.529062807	-27.19865632	96.05609643	4.859903752	9.134858911	0.972068807	-0.53378772	-3.339378913	2.733322358	0.036939774	3.865901921	-0.636648126	4.564932359	4.049691346	25.88435821	30.43024811	46.57359767	2.774887385	6.090976933	3.464101615	6.457553716	6.580273551
acuminata	16.4	396	828	1811.9	11.2	33.4	3	33	-0.2	39.1	125.5864792	10383.82383	2.632256602	0.576485552	0.033949441	15.2112918	1.030982444	69.22863469	0.52108092	-26.49186394	94.53146901	4.832994599	9.248004473	0.967841502	-0.550805001	-3.382882891	2.722038034	0.030512177	4.237414573	-0.651849933	4.548932784	4.049691346	19.89974874	28.77498914	42.56641869	3.346640106	5.779273311	1.732050808	5.744562647	6.25299928
acuminata	14.3	221	524	2068.3	22.4	46.2	1	36.7	-0.2	41.2	129.3812997	8760.713512	2.695631603	0.582635944	0.03495269	15.36048489	1.019780391	59.05574543	0.526765026	-26.67030214	95.04701616	4.862763856	9.078032632	0.991632538	-0.540192741	-3.353759846	2.731798296	0.019587301	4.078481836	-0.641000701	4.554371676	3.78153408	14.86606875	22.89104628	45.47856638	4.732863826	6.797058187	1	6.058052492	6.418722614
acuminata	17.5	329	1127	2453.5	14.8	32	6	31.2	-0.3	38.9	118.3137954	11280.82362	2.672236552	0.588421237	0.035325416	15.44705389	1.029238402	52.0241719	0.525116398	-27.37132581	94.9254286	4.773340378	9.330859538	0.982915782	-0.530312198	-3.343152574	2.737418298	0.028819113	3.951708455	-0.64413533	4.553091621	4.183300133	18.13835715	33.57082066	49.5328174	3.847076812	5.656854249	2.449489743	5.585696018	6.236986452
acuminata	16.5	514	961	2193.9	14.8	27.1	12	41.7	-0.3	35.9	139.2839438	10109.1724	2.654705965	0.579957714	0.035831401	15.24141523	1.027219232	70.86499761	0.525852851	-27.16614134	96.91571542	4.936514611	9.221198449	0.976333901	-0.544800085	-3.328930647	2.724016409	0.026855377	4.260776625	-0.642733856	4.573841688	4.062019202	22.6715681	31	46.83908624	3.847076812	5.205766034	3.464101615	6.457553716	5.991660872
acuminata	14.7	285	776	2101.1	7.5	27.6	33	42.9	-0.3	38.4	125.4619223	9386.907343	2.607891754	0.583887445	0.035398589	15.42174671	1.027655514	59.62659631	0.532425451	-26.95159051	96.15728939	4.832002305	9.147071162	0.958542138	-0.538047046	-3.341083318	2.735778637	0.027280008	4.088101721	-0.630312389	4.565985282	3.834057903	16.88194302	27.85677655	45.83775736	2.738612788	5.253570215	5.744562647	6.549809158	6.196773354
acuminata	18	280	603	2366.1	20.8	27.2	25	39.1	-0.3	41	116.1665546	16868.77438	2.569499204	0.579473114	0.035612386	15.18379519	1.040729902	66.51652792	0.530453664	-27.34679007	94.84718056	4.755024977	9.733219522	0.943711018	-0.545636012	-3.33506178	2.720228753	0.039922296	4.197450457	-0.634022669	4.552266971	4.242640687	16.73320053	24.55605832	48.64257395	4.5607017	5.215361924	5	6.25299928	6.403124237
acuminata	16.5	387	424	2179.9	22	30	0	39	-0.3	41.6	134.0956505	8595.939216	2.641774878	0.576437653	0.034684329	15.27923405	1.029883041	64.8774333	0.526254973	-27.09641756	97.33357918	4.898553355	9.059045187	0.971450994	-0.550888093	-3.361467308	2.726494655	0.029445243	4.172499848	-0.641969444	4.578144039	4.062019202	19.67231557	20.59126028	46.68939923	4.69041576	5.477225575	0	6.244997998	6.449806199
acuminata	15.3	348	413	2116.3	11.2	36.3	14	36.2	-0.4	38.2	123.9817872	7153.308876	2.717113296	0.584499586	0.035474638	15.40621997	1.038387087	60.54651042	0.536029055	-26.98457381	94.42767744	4.820134677	8.875330308	0.999570029	-0.536999206	-3.33893726	2.734771322	0.037668631	4.103411837	-0.623566912	4.547834223	3.911521443	18.65475811	20.32240143	46.00326075	3.346640106	6.024948133	3.741657387	6.016643583	6.180614856
acuminata	18.2	391	967	2450.6	20.6	32.5	5	38.4	-0.5	40.6	128.5243804	16774.5425	2.705503629	0.576527644	0.034989682	15.27125438	1.035616429	67.61409245	0.529790134	-26.79401501	95.53074284	4.856118617	9.727617689	0.995288079	-0.550731989	-3.352702061	2.725972263	0.034996833	4.21381643	-0.635274324	4.55944811	4.266145802	19.77371993	31.09662361	49.50353523	4.538722287	5.700877125	2.236067977	6.196773354	6.371812929
acuminata	16.3	155	771	2392.6	11.9	27.1	11	34.5	-0.5	42.7	138.6455713	7852.471637	2.596799401	0.585008493	0.035373821	15.30241485	1.030241981	67.32906633	0.528026309	-26.72713516	95.29129791	4.93192083	8.968583619	0.954279687	-0.536128914	-3.341783252	2.728010649	0.029793708	4.209592035	-0.638609169	4.556938494	4.037325848	12.4498996	27.76688675	48.91421061	3.449637662	5.205766034	3.31662479	5.873670062	6.534523701
acuminata	16.4	675	1376	2484.7	19	30.7	8	32.3	-0.6	40.5	121.5140707	10902.76121	2.568098132	0.585193827	0.035777616	15.4137449	1.033817229	60.56245987	0.531417275	-26.98625265	94.90717952	4.800030064	9.296771358	0.943165598	-0.535812158	-3.330432833	2.735259637	0.033257999	4.103675227	-0.632207738	4.552899356	4.049691346	25.98076211	37.09447398	49.84676519	4.358898944	5.540758071	2.828427125	5.683308895	6.363961031
acuminata	15.1	351	1218	2074.1	22.8	27.1	12	30.4	-0.6	36.1	127.1969165	5927.145409	2.70590809	0.576298044	0.034431056	15.44836214	1.038586473	65.44877894	0.530747729	-26.92379994	95.65866867	4.845736409	8.687297995	0.995437564	-0.551130315	-3.368796331	2.737502987	0.037860628	4.181267836	-0.633468457	4.560786321	3.885871846	18.734994	34.89985673	45.54228804	4.774934555	5.205766034	3.464101615	5.513619501	6.008327554
acuminata	16.5	326	1107	2077.3	14.3	43.9	12	38.9	-0.6	39.6	122.5343746	11613.65249	2.647157536	0.572443826	0.034922331	15.31241612	1.036235112	52.9601693	0.538655553	-26.93810891	96.46243239	4.8083916	9.359936624	0.973486436	-0.557840669	-3.354628798	2.72866401	0.03559406	3.969540108	-0.618678961	4.569153631	4.062019202	18.05547009	33.27160952	45.57740668	3.78153408	6.625707509	3.464101615	6.236986452	6.292853089
acuminata	10.4	361	548	1964.4	9.4	33.4	25	37.9	-0.6	38.7	123.0800943	7496.644793	2.6458511	0.568046961	0.035030995	15.25490023	1.030187767	63.00751256	0.529073423	-26.19788316	96.8626992	4.812835317	8.922210838	0.97299279	-0.565551186	-3.351522038	2.724900778	0.029741084	4.143253966	-0.636628061	4.573294504	3.224903099	19	23.40939982	44.32155232	3.065941943	5.779273311	5	6.156297589	6.220932406
acuminata	17.9	422	952	2228	12.3	44.3	32	38.2	-0.7	36.5	131.2252714	10619.20464	2.655100733	0.574247969	0.035922248	15.42349704	1.04551601	54.67066473	0.530576866	-27.17364059	94.99345625	4.876915475	9.270419399	0.976482595	-0.554693974	-3.326398454	2.735892128	0.044510553	4.001327272	-0.633790438	4.553808008	4.23083916	20.54263858	30.85449724	47.20169488	3.507135583	6.655824517	5.656854249	6.180614856	6.041522987
acuminata	14.5	317	578	2537.3	11.1	27.1	33	41.2	-0.7	43.8	131.0036969	6555.516565	2.650994082	0.576602084	0.034793951	15.34446924	1.039387144	62.47046522	0.526762658	-26.72395112	96.41611754	4.875225543	8.788062198	0.974934695	-0.550602879	-3.358311729	2.730755099	0.038631255	4.134693889	-0.641005196	4.568673382	3.807886553	17.80449381	24.04163056	50.37161899	3.33166625	5.205766034	5.744562647	6.418722614	6.618156843
acuminata	14.3	396	414	2030.9	19.7	31.5	23	38.6	-0.7	38.1	127.7987993	13746.33639	2.600514383	0.575578057	0.035019085	15.36387856	1.043993297	67.67515614	0.536557432	-26.73253585	96.28813667	4.850457147	9.528527623	0.955709265	-0.552380427	-3.35186208	2.732019206	0.043053069	4.214719143	-0.622581673	4.56734512	3.78153408	19.89974874	20.34698995	45.06550787	4.438468204	5.61248608	4.795831523	6.212889827	6.172519745
acuminata	10.6	309	962	2232.4	19	33.4	10	40.2	-0.8	42.2	114.9979455	9002.012812	2.661025871	0.57303466	0.034918083	15.33813895	1.042470766	60.68194265	0.535139424	-26.56927685	95.1899378	4.744914263	9.105203477	0.978711714	-0.556809075	-3.354750446	2.730342469	0.041593632	4.105646169	-0.62522796	4.555874241	3.255764119	17.57839583	31.01612484	47.24828039	4.358898944	5.779273311	3.16227766	6.340346994	6.496152708
acuminata	15.8	511	1310	1883.3	12	36.3	10	38.5	-0.9	40.3	115.9413721	10894.23387	2.683445508	0.581416696	0.035014078	15.44167958	1.033609376	60.70947616	0.532764536	-27.01243237	96.35528081	4.75308465	9.295988925	0.987101606	-0.542287574	-3.35200507	2.73707032	0.033056925	4.106099801	-0.629675724	4.568042202	3.974921383	22.60530911	36.19392214	43.3970045	3.464101615	6.024948133	3.16227766	6.204836823	6.348228099
acuminata	14.1	438	1040	1808.8	9	29.5	0	42	-0.9	39.3	143.3960429	10511.67524	2.617338719	0.575314985	0.034230147	15.33581278	1.026152141	62.9731482	0.529551627	-26.55183807	95.48591464	4.965610333	9.260241846	0.962158045	-0.552837588	-3.374648532	2.730190798	0.025816021	4.142708416	-0.635724617	4.558978746	3.754996671	20.92844954	32.24903099	42.52998942	3	5.431390246	0	6.480740698	6.268971207
acuminata	10.8	184	1331	2267.8	18.7	43.9	13	41.7	-1	43.7	130.8259263	10064.86796	2.587355396	0.571299131	0.03503497	15.43320388	1.032491836	59.54251145	0.530273164	-26.97235644	96.61506182	4.873867633	9.216806219	0.950636271	-0.559842334	-3.351408573	2.736521284	0.031975139	4.086690536	-0.634363001	4.570734649	3.286335345	13.56465997	36.48287269	47.62142375	4.324349662	6.625707509	3.605551275	6.457553716	6.610597552
acuminata	14.6	528	1005	2258.9	7.7	32.6	11	37	-1	35.7	130.6241512	15287.27542	2.581321299	0.581704687	0.034361831	15.38106118	1.019809564	67.66436594	0.533488592	-27.01757926	94.77520072	4.872324125	9.634776089	0.948301399	-0.541792371	-3.370808895	2.733136959	0.019615908	4.214559689	-0.628317592	4.551507779	3.820994635	22.97825059	31.70173497	47.52788655	2.774887385	5.709640969	3.31662479	6.08276253	5.974947699
acuminata	11.6	339	984	2240.7	18.7	32.5	21	43	-1	44.3	141.6898063	10208.39681	2.713517899	0.587503675	0.034839125	15.32583898	1.02139936	51.38769918	0.532921733	-27.47328704	96.63756973	4.953640206	9.230965877	0.998245911	-0.531872778	-3.357014242	2.729540226	0.021173609	3.939398828	-0.629380708	4.570967586	3.405877273	18.41195264	31.36877428	47.33603279	4.324349662	5.700877125	4.582575695	6.557438524	6.655824517
acuminata	16.6	175	980	2306.6	14.8	35.3	32	36.9	-1	37.7	134.6338343	11143.69249	2.581044826	0.579857072	0.034794231	15.1443391	1.047693929	62.86494127	0.525467414	-26.95236021	95.06779777	4.902558755	9.318628921	0.948194288	-0.544973633	-3.358303682	2.717626805	0.046591491	4.140988636	-0.6434671	4.554590298	4.074309757	13.22875656	31.30495168	48.0270757	3.847076812	5.941380311	5.656854249	6.074537019	6.140032573
acuminata	17.8	513	1019	1810.3	18.7	31.5	13	42.2	-1.1	35.9	127.3285432	11808.48983	2.657349688	0.573400983	0.034541051	15.20157544	1.025432142	65.06658635	0.533428983	-26.66269946	97.00265855	4.8467707	9.376574029	0.977329268	-0.556170011	-3.365606778	2.72139907	0.025114126	4.175411151	-0.628429332	4.574738386	4.219004622	22.64950331	31.9217794	42.54762038	4.324349662	5.61248608	3.605551275	6.496152708	5.991660872
acuminata	16.6	421	974	1951.6	17.6	27.6	22	41.7	-1.1	37.3	125.984306	13019.44592	2.6284482	0.567892409	0.034365527	15.4341099	1.034674295	61.68437808	0.535261705	-26.91641392	96.76367714	4.836157344	9.474199359	0.966393634	-0.565823299	-3.370701339	2.736579989	0.034086686	4.122030707	-0.624999483	4.572271688	4.074309757	20.51828453	31.20897307	44.17691705	4.195235393	5.253570215	4.69041576	6.457553716	6.107372594
acuminata	12	567	700	2042.9	12.3	24.9	13	39.7	-1.1	42.8	135.0426474	11843.72569	2.696086663	0.58987105	0.035821352	15.31825218	1.028105191	50.5063938	0.525222854	-26.94121416	94.55586301	4.905590635	9.379553529	0.991801338	-0.527851325	-3.329211139	2.72904507	0.027717488	3.922099938	-0.643932623	4.549190803	3.464101615	23.8117618	26.45751311	45.1984513	3.507135583	4.98998998	3.605551275	6.300793601	6.542170894
acuminata	11.8	250	699	2377.3	22.2	36.3	0	42.8	-1.1	41.4	120.3937764	17361.46773	2.642283963	0.580778666	0.035807713	15.14522468	1.026780928	66.12929794	0.522460793	-26.96025075	96.56663847	4.790767841	9.762008531	0.971643681	-0.543385548	-3.329591962	2.71768528	0.026428596	4.191611885	-0.649205335	4.570233324	3.435112807	15.8113883	26.43860813	48.75756352	4.711687596	6.024948133	0	6.542170894	6.434283177
acuminata	10.2	403	644	2378.1	19.7	25.7	0	32.7	-1.1	38.4	139.8823989	9654.224686	2.578236466	0.582556224	0.035313241	15.26142964	1.025589526	61.00495563	0.529599495	-26.75264038	96.02272801	4.940802062	9.17515089	0.947105625	-0.540329576	-3.343497286	2.725328707	0.025267595	4.110955101	-0.635634228	4.564584914	3.193743885	20.0748599	25.37715508	48.76576668	4.438468204	5.069516742	0	5.718391382	6.196773354
acuminata	12.9	144	1352	2200.8	11.2	28.9	12	32.8	-1.3	41.7	122.8549617	8669.793693	2.709635745	0.582544182	0.035255091	15.21279504	1.046640574	55.6479387	0.520544181	-26.6692302	97.10561394	4.811004486	9.067600274	0.996814214	-0.540350247	-3.345145335	2.722136853	0.045585582	4.019045037	-0.652880513	4.57579919	3.591656999	12	36.76955262	46.91268485	3.346640106	5.375872022	3.464101615	5.727128425	6.457553716
acuminata	16.2	400	943	2328.2	11.3	34.1	11	40.4	-1.3	41	132.473459	11067.45398	2.735100315	0.591540019	0.03486058	15.15277947	1.036989041	68.75326412	0.528923167	-27.3604032	95.9806655	4.886382316	9.311764006	1.006168113	-0.525025941	-3.356398601	2.718183978	0.036321361	4.230524214	-0.6369121	4.56414677	4.024922359	20	30.70830507	48.25142485	3.361547263	5.839520528	3.31662479	6.356099433	6.403124237
acuminata	10.8	299	255	1918.7	12	27.1	14	36.8	-1.3	42.6	125.5919848	15164.59088	2.60175656	0.588826108	0.035036588	15.32954135	1.034855554	59.28312371	0.530605317	-27.20578805	96.26046052	4.833038437	9.626718442	0.956186817	-0.529624372	-3.351362392	2.729781774	0.034261856	4.082324674	-0.633736817	4.567057648	3.286335345	17.29161647	15.96871942	43.80296794	3.464101615	5.205766034	3.741657387	6.066300355	6.526867549
acuminata	13.5	269	1359	2040.4	19.7	42.4	18	41.7	-1.6	40	120.7386396	14278.15232	2.673047504	0.570735678	0.034986248	15.41938449	1.040598558	55.85813489	0.539362914	-26.72801031	95.59123866	4.793628206	9.566485838	0.983219209	-0.560829087	-3.352800209	2.735625451	0.039796084	4.022815171	-0.617366625	4.56008117	3.674234614	16.40121947	36.86461718	45.17078702	4.438468204	6.511528238	4.242640687	6.457553716	6.32455532
acuminata	16.2	262	808	2156.6	10.6	27.6	0	37.8	-1.6	39.8	129.4704811	10630.35538	2.674543307	0.58415573	0.034866186	15.45127187	1.016916248	60.96253812	0.524136297	-26.70422681	95.98060214	4.86345291	9.271468903	0.983778639	-0.537587671	-3.356237802	2.737691322	0.016774762	4.110259546	-0.64600352	4.56414611	4.024922359	16.18641406	28.42534081	46.43920757	3.255764119	5.253570215	0	6.14817046	6.308724118
acuminata	15.5	304	770	1645.4	11.2	35.3	12	39.1	-1.6	39.5	124.8935417	8742.780098	2.698530874	0.576431207	0.035694876	15.25741484	1.019450919	57.51894226	0.5211494	-26.5319292	95.9038003	4.827461708	9.075983507	0.992707504	-0.550899275	-3.33274813	2.725065604	0.019264168	4.052114324	-0.651718522	4.563345609	3.937003937	17.43559577	27.74887385	40.56353042	3.346640106	5.941380311	3.464101615	6.25299928	6.284902545
acuminata	17.1	190	764	2374.7	20.2	32.6	6	42.5	-1.6	43.8	131.2873104	10171.13889	2.699150053	0.567464351	0.035613722	15.19932882	1.038009772	52.4627224	0.535086968	-27.36274024	95.8750171	4.877388131	9.227309468	0.992936928	-0.566577349	-3.335024266	2.72125127	0.037305199	3.960102868	-0.625325988	4.563045438	4.135214626	13.78404875	27.64054992	48.73089369	4.494441011	5.709640969	2.449489743	6.519202405	6.618156843
acuminata	15.8	400	432	2012.9	11.2	31.3	18	41.3	-1.6	40.6	133.519798	8430.801971	2.67017489	0.580737645	0.034591086	15.17472132	1.029228369	54.82219281	0.530331075	-27.09217386	95.48355369	4.894249766	9.039647179	0.982143972	-0.543456182	-3.36415926	2.719630972	0.028809365	4.00409509	-0.634253798	4.55895402	3.974921383	20	20.78460969	44.86535412	3.346640106	5.594640292	4.242640687	6.426507605	6.371812929
acuminata	11.4	423	967	2225.7	15.9	34	19	36.4	-1.7	41.3	130.7129212	12284.33898	2.681527185	0.580019231	0.035266888	15.20154351	1.041910813	59.55925494	0.519580871	-26.96202047	95.72664637	4.873003477	9.416080476	0.986386477	-0.544694019	-3.344810772	2.721396969	0.041056348	4.086971698	-0.65473281	4.561496696	3.376388603	20.5669638	31.09662361	47.17732506	3.987480407	5.830951895	4.358898944	6.033241252	6.426507605
acuminata	14.3	372	399	2568.1	13.8	30.7	24	35.6	-1.7	43.6	138.7423177	9373.571409	2.646656827	0.575068879	0.035366667	15.38786092	1.033385152	61.07129309	0.531811921	-27.32323656	96.52514944	4.932618383	9.145649456	0.973297269	-0.553265456	-3.341985513	2.733578947	0.032839969	4.112041921	-0.631465384	4.56980359	3.78153408	19.28730152	19.97498436	50.6764245	3.714835124	5.540758071	4.898979486	5.966573556	6.603029608
acuminata	14.2	776	691	2386.4	19.7	26.8	24	35.1	-1.8	40.6	132.9998381	12359.91726	2.66442359	0.576501092	0.03562704	15.22094261	1.043918879	55.25448536	0.532887154	-27.12505791	95.66823137	4.890347911	9.422214037	0.979987745	-0.550778045	-3.334650379	2.722672283	0.042981784	4.01194952	-0.629445596	4.560886283	3.768288736	27.85677655	26.28687886	48.85079324	4.438468204	5.176871642	4.898979486	5.924525297	6.371812929
acuminata	10.7	321	489	2115.6	15	27.8	9	37.8	-1.8	42.7	122.180938	15571.66873	2.625682754	0.584681947	0.034879866	15.47437008	1.04182369	57.47773162	0.531014091	-26.18426171	96.05667096	4.805503044	9.653208435	0.965340959	-0.53668726	-3.355845522	2.739185112	0.040972726	4.051397597	-0.632966721	4.56493834	3.271085447	17.91647287	22.11334439	45.99565197	3.872983346	5.272570531	3	6.14817046	6.534523701
acuminata	18	463	190	2375.9	15.9	35.1	24	41.4	-1.8	41.3	120.4811421	12268.42516	2.579872084	0.581741246	0.034569419	15.1511202	1.037417363	56.97711237	0.532296045	-26.87600615	95.26870125	4.791493244	9.414784181	0.947739818	-0.541729525	-3.364785832	2.71807447	0.03673432	4.04264965	-0.630555469	4.556701333	4.242640687	21.51743479	13.78404875	48.74320465	3.987480407	5.924525297	4.898979486	6.434283177	6.426507605
acuminata	14	348	1220	2542.4	21.2	26.8	1	34.9	-1.9	37.8	129.3836817	12790.34601	2.627090861	0.575610846	0.034085887	15.33921501	1.026926502	65.47829201	0.533156847	-27.20663409	94.28509725	4.862782267	9.456445947	0.965877097	-0.552323461	-3.378871851	2.730412622	0.026570363	4.181718668	-0.628939626	4.546323142	3.741657387	18.65475811	34.92849839	50.42221733	4.604345773	5.176871642	1	5.907622195	6.14817046
acuminata	16.8	423	926	2324.5	19.7	33.4	7	39.2	-1.9	42.6	125.7716342	11930.20951	2.618382486	0.570000004	0.034088577	15.14750965	1.041185431	52.50339261	0.529057941	-26.68618079	95.24580489	4.834467836	9.386829077	0.962556755	-0.562118911	-3.378792936	2.717836139	0.040359902	3.960877789	-0.636657324	4.55646097	4.098780306	20.5669638	30.43024811	48.21306877	4.438468204	5.779273311	2.645751311	6.260990337	6.526867549
acuminata	12.9	429	855	1538.7	11.1	26.2	6	33.7	-1.9	43.7	132.5058606	10887.02624	2.753581622	0.580337296	0.035299263	15.24424328	1.038254325	59.86072628	0.528320933	-26.9009577	95.76801377	4.886626875	9.295327106	1.012902472	-0.5441458	-3.343893193	2.724201942	0.037540769	4.092020635	-0.638051352	4.561928744	3.591656999	20.71231518	29.24038303	39.22626671	3.33166625	5.118593557	2.449489743	5.805170109	6.610597552
acuminata	14.4	333	548	2166.4	15.3	29.5	0	34.2	-1.9	41.2	133.3623169	9644.511178	2.694443418	0.579619364	0.034365363	15.36060798	1.037071613	65.29436227	0.533079907	-27.64380341	96.7008598	4.893069612	9.174144243	0.991191659	-0.54538366	-3.370706111	2.731806309	0.036400985	4.178905697	-0.629083947	4.571622294	3.794733192	18.24828759	23.40939982	46.54460226	3.911521443	5.431390246	0	5.848076607	6.418722614
acuminata	17.6	571	511	1902.2	17.6	30.7	10	39.2	-1.9	43.7	136.9487664	10329.38096	2.69941511	0.574511763	0.035467996	15.34364848	1.03379365	52.06834505	0.520391562	-27.50767537	93.71523556	4.919606888	9.242747634	0.993035124	-0.554234707	-3.33912451	2.730701609	0.033235191	3.952557183	-0.653173747	4.540260775	4.195235393	23.89560629	22.60530911	43.61421787	4.195235393	5.540758071	3.16227766	6.260990337	6.610597552
acuminata	14.3	572	814	2081.5	19	37.1	12	39.6	-2	37	124.9320915	10306.86301	2.689828082	0.569695935	0.034330654	15.29288587	1.033050913	72.14045154	0.537023967	-26.67543094	95.92517146	4.827770322	9.240565264	0.989477282	-0.562652508	-3.371716621	2.727387744	0.032516475	4.278614935	-0.621712554	4.563568424	3.78153408	23.91652149	28.53068524	45.62345888	4.358898944	6.090976933	3.464101615	6.292853089	6.08276253
acuminata	15.4	420	809	1925.3	18.7	25.4	15	41.1	-2	43.3	137.172416	11775.69053	2.608914666	0.575768049	0.03434881	15.45152157	1.041698153	55.65765651	0.529936476	-26.43895746	95.22397474	4.921238646	9.373792561	0.958934298	-0.552050392	-3.371187904	2.737707482	0.040852221	4.019219652	-0.634998136	4.556231746	3.924283374	20.49390153	28.44292531	43.87824062	4.324349662	5.039841267	3.872983346	6.41092817	6.580273551
acuminata	17.1	423	788	2412.2	12.6	33.4	35	38.1	-2	37.4	126.970762	13707.05111	2.603689863	0.579806398	0.035239624	15.44383271	1.022387262	67.92618595	0.531451482	-26.56838873	96.35855011	4.843956839	9.525665659	0.956929617	-0.545061028	-3.345584148	2.737209746	0.022140346	4.218421615	-0.63214337	4.568076131	4.135214626	20.5669638	28.0713377	49.11415275	3.54964787	5.779273311	5.916079783	6.172519745	6.115553941
acuminata	16.4	251	514	2367.8	15	43.9	0	40.8	-2.1	41.6	125.7164343	9840.604973	2.618144553	0.568447999	0.035382027	15.24938431	1.030378639	55.81354313	0.537222153	-26.91449218	95.84229165	4.834028849	9.194272469	0.962465881	-0.564845441	-3.3415513	2.724539129	0.029926345	4.022016548	-0.621343577	4.562704045	4.049691346	15.84297952	22.6715681	48.66004521	3.872983346	6.625707509	0	6.387487769	6.449806199
acuminata	14	758	990	2007.1	15.2	33.4	25	36.8	-2.2	38.8	134.0400422	13537.72703	2.662870886	0.583407105	0.033944954	15.28102309	1.029266271	60.67966088	0.533818454	-27.16522757	95.76956405	4.898138578	9.513235662	0.979404821	-0.538870043	-3.383015066	2.726611738	0.02884619	4.105608566	-0.627699472	4.561944931	3.741657387	27.5317998	31.46426545	44.80066964	3.898717738	5.779273311	5	6.066300355	6.228964601
acuminata	15.8	214	746	2552.2	16.7	27.7	5	35.1	-2.3	37	132.0856047	6988.909911	2.59426212	0.589616921	0.035682068	15.23504555	1.035214715	74.86075836	0.526562438	-27.20236877	95.72449674	4.883450233	8.852079873	0.953302129	-0.528282239	-3.333107013	2.723598402	0.034608859	4.315629833	-0.641385364	4.56147424	3.974921383	14.62873884	27.31300057	50.51930324	4.086563348	5.263078947	2.236067977	5.924525297	6.08276253
acuminata	13.2	420	225	2064.3	9.4	33.4	28	42.1	-2.3	41.6	127.432827	9065.433541	2.713761623	0.591938029	0.035091704	15.33372025	1.037510657	63.47238173	0.538187561	-26.81287623	96.23065646	4.847589379	9.112223948	0.998335725	-0.52435333	-3.34979053	2.730054341	0.036824245	4.150604878	-0.619548153	4.566747981	3.633180425	20.49390153	15	45.43456834	3.065941943	5.779273311	5.291502622	6.488451279	6.449806199
acuminata	11.9	246	913	2313.1	22	27.6	2	38.9	-2.4	44	124.020944	8013.335344	2.751942544	0.571182846	0.03472755	15.23631287	1.019352188	64.09581695	0.536288857	-27.07437897	96.08880416	4.820450455	8.988862351	1.012307042	-0.5600459	-3.360221959	2.723681583	0.019167316	4.160379104	-0.623082351	4.565272807	3.449637662	15.68438714	30.21588986	48.09469825	4.69041576	5.253570215	1.414213562	6.236986452	6.633249581
acuminata	17.6	273	852	2136.7	11.2	27.4	12	41.5	-2.4	35.2	131.916324	10488.90852	2.682067727	0.580701026	0.035084881	15.32765208	1.034199191	64.66709751	0.521327421	-26.88525911	95.69013578	4.882167812	9.258073646	0.986588037	-0.54351924	-3.349984982	2.729658523	0.033627399	4.169252533	-0.651376987	4.561115219	4.195235393	16.52271164	29.18903904	46.2244524	3.346640106	5.234500931	3.464101615	6.442049363	5.93295879
acuminata	12.2	445	1377	2134.5	9	27.1	5	40.2	-2.6	37.7	133.2610066	8842.359291	2.582755866	0.575987476	0.035357104	15.22532376	1.031535415	64.83869129	0.523790674	-27.16869687	97.52042464	4.892309661	9.087309008	0.948856994	-0.551669362	-3.342255945	2.722960078	0.031048386	4.171902513	-0.646663152	4.58006184	3.492849839	21.09502311	37.10795063	46.20064935	3	5.205766034	2.236067977	6.340346994	6.140032573
acuminata	15	191	1383	2582.3	17.8	25.3	9	39.4	-2.8	37.8	119.9016449	8120.944001	2.654432031	0.577775875	0.034936062	15.31926079	1.045207189	65.66945353	0.527730501	-27.41156349	96.80275386	4.786671781	9.002201683	0.976230708	-0.548569245	-3.354235688	2.729110912	0.044215133	4.184633879	-0.63916954	4.572675443	3.872983346	13.82027496	37.18870796	50.81633596	4.219004622	5.029910536	3	6.276941931	6.14817046
acuminata	13.7	236	789	2331.4	17.8	32.1	0	39.4	-2.8	37.7	121.0093267	11376.4321	2.718595753	0.577802434	0.034035543	15.35106721	1.035937733	66.43627761	0.519279942	-26.47366812	94.28812235	4.795867623	9.339299135	1.00011548	-0.548523278	-3.380349918	2.731184997	0.035307039	4.196243257	-0.655312154	4.546355226	3.701351105	15.3622915	28.08914381	48.28457311	4.219004622	5.66568619	0	6.276941931	6.140032573
acuminata	14.7	313	557	2006.5	9	37.1	18	38.7	-2.8	39.5	129.5907809	10044.3109	2.666528001	0.57724408	0.03470364	15.25321662	1.045242842	57.29674939	0.525871141	-27.2347844	95.34566137	4.864381646	9.214761674	0.980777252	-0.549490086	-3.360910698	2.724790407	0.044249243	4.048243892	-0.642699075	4.557508829	3.834057903	17.69180601	23.60084744	44.79397281	3	6.090976933	4.242640687	6.220932406	6.284902545
acuminata	14.9	228	1432	2001.2	21.2	36.7	12	42.6	-2.9	38.8	127.2786789	10175.79952	2.716342999	0.578338215	0.035299625	15.35713131	1.033765723	54.85216208	0.527446885	-27.51275834	95.7464637	4.846379004	9.227767584	0.99928649	-0.547596434	-3.343882938	2.731579947	0.033208177	4.004641604	-0.639707111	4.561703695	3.860051813	15.09966887	37.84177586	44.73477395	4.604345773	6.058052492	3.464101615	6.526867549	6.228964601
acuminata	15.3	597	952	2070.7	11.2	33.3	25	38.6	-2.9	41.1	122.3593322	8984.433037	2.627986737	0.569310305	0.034390721	15.30454661	1.038528251	63.79763233	0.533180758	-26.62703207	96.81990764	4.806962062	9.103248696	0.966218054	-0.563329642	-3.369968489	2.728149948	0.037804568	4.155716079	-0.628894779	4.572852631	3.911521443	24.43358345	30.85449724	45.50494479	3.346640106	5.770615219	5	6.212889827	6.41092817
acuminata	14.3	477	290	2257.1	10.9	33.4	0	36.4	-3	37.6	121.3890328	6124.124196	2.668779801	0.57633253	0.034770484	15.14422561	1.035960996	50.17615346	0.534597506	-26.93188813	96.57400995	4.799000535	8.719991037	0.981621365	-0.551070476	-3.358986413	2.717619311	0.035329494	3.915539883	-0.62624114	4.570309657	3.78153408	21.84032967	17.02938637	47.50894653	3.301514804	5.779273311	0	6.033241252	6.131883887
acuminata	15.2	389	1279	2508.9	21	33.3	12	38.4	-3.1	35.4	129.9101895	12865.47813	2.71842105	0.583770033	0.035536202	15.35695003	1.045318993	59.98358485	0.536231642	-27.17793157	95.25036114	4.866843362	9.462302889	1.000051215	-0.538248153	-3.337203327	2.731568142	0.044322095	4.094070939	-0.623189043	4.556508805	3.898717738	19.72308292	35.76310948	50.08892093	4.582575695	5.770615219	3.464101615	6.196773354	5.949789912
acuminata	16.2	635	353	1887.4	19	31.5	6	36.1	-3.1	38.8	125.0791976	12078.57717	2.649934464	0.57948916	0.034556478	15.31808633	1.024782116	66.22860811	0.52792294	-27.04105501	97.61383246	4.828947117	9.399188681	0.974534909	-0.545608322	-3.36516025	2.729034243	0.02448002	4.193112516	-0.638804953	4.581019209	4.024922359	25.19920634	18.78829423	43.44421711	4.358898944	5.61248608	2.449489743	6.008327554	6.228964601
acuminata	14.3	249	777	2194.9	19.7	30.8	8	42.1	-3.2	42	129.9475844	8208.955593	2.670563667	0.580254261	0.035861344	15.23695403	1.041212022	70.36556553	0.527682613	-26.38702884	95.28285974	4.867131172	9.012980983	0.982289561	-0.54428889	-3.328095332	2.723723663	0.04038544	4.253704018	-0.639260288	4.556849939	3.78153408	15.77973384	27.87471973	46.84975987	4.438468204	5.54977477	2.828427125	6.488451279	6.480740698
acuminata	17.1	382	1302	2245.6	22	32	19	36.3	-3.3	39.8	135.0083843	9448.330872	2.66465293	0.578333893	0.034723309	15.29035698	1.037941724	64.1777263	0.525821133	-27.4110823	94.78115126	4.905336882	9.153593378	0.980073816	-0.547603908	-3.360344088	2.727222367	0.037239641	4.161656208	-0.642794175	4.551570563	4.135214626	19.54482029	36.08323711	47.38776213	4.69041576	5.656854249	4.358898944	6.024948133	6.308724118
acuminata	16.8	249	819	1833.3	14.8	45.6	25	41.4	-3.3	45.1	133.6043011	8830.040466	2.705374654	0.566654404	0.034721703	15.31437884	1.037837179	57.62532682	0.519864186	-26.34117162	97.14831647	4.894882454	9.085914876	0.995240407	-0.568005678	-3.360390341	2.728792181	0.037138912	4.053962173	-0.654187682	4.576238846	4.098780306	15.77973384	28.61817604	42.81705268	3.847076812	6.752777206	5	6.434283177	6.715653356
acuminata	15.8	432	269	2367.5	23	31.2	12	39.1	-3.4	38.5	126.2091666	10777.39323	2.724315079	0.571417782	0.034361957	15.38024313	1.024910225	45.57732397	0.519231643	-26.91392233	94.55102194	4.837940583	9.285206	1.002217049	-0.55963467	-3.370805228	2.733083772	0.024605023	3.819410311	-0.65540517	4.549139604	3.974921383	20.78460969	16.40121947	48.6569625	4.795831523	5.585696018	3.464101615	6.25299928	6.204836823
acuminata	11.8	580	258	1881.3	16.3	34.4	7	31.1	-3.4	37.3	128.7893487	12702.32112	2.684973786	0.580131113	0.035123258	15.25851572	1.039065696	51.18519224	0.529139508	-26.50967739	95.32312534	4.858178114	9.449540021	0.987670965	-0.544501144	-3.348891747	2.725137755	0.03832194	3.935450276	-0.636503162	4.55727244	3.435112807	24.08318916	16.0623784	43.37395532	4.037325848	5.865151319	2.645751311	5.576737397	6.107372594
acuminata	16.9	246	562	2062.1	14.8	27.1	10	42.1	-3.5	36.6	119.4872192	10675.49671	2.590925814	0.573579934	0.035112005	15.32869125	1.024159065	64.41424392	0.53549528	-26.74886967	96.19923796	4.783209413	9.275706367	0.952015269	-0.555857973	-3.349212184	2.729726317	0.023871851	4.165334788	-0.624563203	4.566421436	4.110960958	15.68438714	23.70653918	45.41035124	3.847076812	5.205766034	3.16227766	6.488451279	6.049793385
acuminata	12.5	496	548	1876.7	11.4	33.4	6	33.5	-3.6	37.4	120.1738418	6380.823892	2.715124704	0.586441692	0.035135907	15.30997047	1.035050532	67.93479993	0.531994598	-27.11158046	93.96056477	4.788939376	8.761052505	0.998837884	-0.533682033	-3.34853168	2.728504281	0.034450249	4.218548421	-0.631121944	4.542875171	3.535533906	22.27105745	23.40939982	43.32089565	3.376388603	5.779273311	2.449489743	5.787918451	6.115553941
acuminata	13.4	439	394	2053.1	14.8	29	10	38.8	-3.6	38	132.0376624	8702.042085	2.588760038	0.588311121	0.036055837	15.26476462	1.037888004	54.52873194	0.522591115	-26.77766059	95.85716582	4.883087203	9.071313	0.951179011	-0.530499354	-3.322686514	2.725547206	0.037187883	3.998727754	-0.648955928	4.562859227	3.660601044	20.95232684	19.84943324	45.31114653	3.847076812	5.385164807	3.16227766	6.228964601	6.164414003
acuminata	14.4	638	1256	2201.2	18.6	32.1	11	37.4	-3.7	35.8	122.8230777	10097.30719	2.66453027	0.583470542	0.03471909	15.30389492	1.024593338	70.23522711	0.522167883	-26.62115737	94.34088925	4.810744927	9.220024052	0.980027783	-0.538761314	-3.360465599	2.728107366	0.02429579	4.251849996	-0.649766128	4.546914704	3.794733192	25.25866188	35.44009029	46.9169479	4.312771731	5.66568619	3.31662479	6.115553941	5.983310121
acuminata	16.7	497	479	2027.3	9.4	36.7	9	40.8	-3.7	38.4	132.4226171	8691.849051	2.593003465	0.570420736	0.034832338	15.30024315	1.026830279	60.76322463	0.531183116	-26.56959864	96.07535991	4.885998453	9.070140975	0.952816843	-0.561381057	-3.357209071	2.72786872	0.026476658	4.106984748	-0.632648466	4.565132883	4.086563348	22.29349681	21.88606863	45.0255483	3.065941943	6.058052492	3	6.387487769	6.196773354
acuminata	17.2	432	962	2179.2	21.2	27	5	39.4	-3.8	41.5	133.6458072	11969.59725	2.764678086	0.585546944	0.03594775	15.43784343	1.034393456	64.25989138	0.521132265	-26.80231578	95.4490227	4.895193071	9.390125151	1.016924204	-0.535208922	-3.325688784	2.736821861	0.033815222	4.162935663	-0.651751402	4.558592311	4.147288271	20.78460969	31.01612484	46.68190227	4.604345773	5.196152423	2.236067977	6.276941931	6.442049363
acuminata	10.7	469	699	2125.8	10.6	30.8	7	34.6	-3.8	39.8	126.5987338	12474.15648	2.695901967	0.571294984	0.035101733	15.38147537	1.040514573	49.80575019	0.529606191	-27.18535728	96.57334293	4.841022508	9.431414301	0.99173283	-0.559849593	-3.349504777	2.733163887	0.039715373	3.908130443	-0.635621584	4.57030275	3.271085447	21.65640783	26.43860813	46.10639869	3.255764119	5.54977477	2.645751311	5.882176468	6.308724118
acuminata	16.8	489	739	2167.3	10.8	27.2	17	38.4	-3.9	38.1	140.2400448	6462.864576	2.663033451	0.58763747	0.035129464	15.35157746	1.045525899	57.25046405	0.531207677	-27.05063986	95.09177209	4.94335556	8.773827931	0.979465868	-0.531645069	-3.34871507	2.731218235	0.044520011	4.047435748	-0.632602229	4.554842447	4.098780306	22.11334439	27.18455444	46.55426941	3.286335345	5.215361924	4.123105626	6.196773354	6.172519745
acuminata	14.9	466	860	2040.1	10.2	27.2	26	36.1	-4	41.3	117.1398053	12605.3906	2.655710387	0.578058714	0.035063717	15.36524457	1.037815973	53.83303324	0.52400938	-26.78704328	94.76634368	4.763368139	9.441879827	0.976712185	-0.548079834	-3.350588387	2.732108113	0.037118479	3.985887279	-0.646245694	4.551414322	3.860051813	21.58703314	29.3257566	45.16746617	3.193743885	5.215361924	5.099019514	6.008327554	6.426507605
acuminata	14.1	401	714	1756.6	23	36.3	14	38.1	-4.1	38.8	134.2055909	7653.689034	2.557841804	0.58072852	0.035084751	15.25173322	1.020798202	55.91281583	0.530276524	-26.62011203	96.92004036	4.899372885	8.942943037	0.939163858	-0.543471895	-3.349988687	2.72469315	0.020584872	4.023793617	-0.634356665	4.573886312	3.754996671	20.02498439	26.72077843	41.91181218	4.795831523	6.024948133	3.741657387	6.172519745	6.228964601
acuminata	18.1	376	239	1976.2	19	37.1	12	32.8	-4.2	42.1	133.4743807	13023.98778	2.746279324	0.576277991	0.034354771	15.31047752	1.032694894	77.18753605	0.525815194	-27.16644207	97.5676385	4.893909555	9.47454815	1.010247022	-0.551165111	-3.371014376	2.728537399	0.032171787	4.346237994	-0.64280547	4.580545866	4.254409477	19.39071943	15.45962483	44.45447109	4.358898944	6.090976933	3.464101615	5.727128425	6.488451279
acuminata	15.7	386	264	2416.8	11.4	33.2	14	38.8	-4.3	41	115.278017	9272.229396	2.676398049	0.571746078	0.035049795	15.36673614	1.025378399	58.18841962	0.532715058	-26.91367512	95.81974193	4.74734675	9.134779125	0.984471879	-0.559060306	-3.350985514	2.732205182	0.025061714	4.063686359	-0.629768598	4.562468738	3.962322551	19.6468827	16.24807681	49.16096012	3.376388603	5.761944116	3.741657387	6.228964601	6.403124237
acuminata	14.4	441	734	2093.2	23	44.1	14	31.8	-4.4	39.3	140.7510981	7278.17067	2.655659275	0.582886286	0.03551387	15.2632584	1.033471838	59.36131483	0.535717227	-26.94937855	95.68425032	4.946993069	8.892634828	0.976692938	-0.539763161	-3.337831955	2.725448529	0.032923851	4.083642749	-0.624148819	4.561053711	3.794733192	21	27.09243437	45.75150271	4.795831523	6.640783086	3.741657387	5.639148872	6.268971207
acuminata	14.9	433	548	2068.2	12	27.2	22	39.6	-4.5	40.7	127.6530787	12190.47292	2.671385233	0.579901723	0.034124539	15.39501909	1.017605721	64.70078018	0.523818264	-27.22071659	94.2988029	4.849316262	9.408410017	0.982597152	-0.544896633	-3.377738535	2.734044021	0.017452536	4.16977326	-0.646610479	4.546468495	3.860051813	20.80865205	23.40939982	45.47746695	3.464101615	5.215361924	4.69041576	6.292853089	6.379655163
acuminata	17.1	435	380	2369.8	21.2	26.8	6	31.1	-4.5	42.6	127.7620659	10603.13256	2.766954186	0.565725202	0.034727645	15.25794935	1.024963154	63.67354774	0.523452102	-26.53771084	95.78773111	4.850169674	9.268904761	1.017747143	-0.569646828	-3.360219223	2.725100636	0.024656665	4.153769213	-0.647309749	4.562134609	4.135214626	20.85665361	19.49358869	48.68059162	4.604345773	5.176871642	2.449489743	5.576737397	6.526867549
acuminata	14.1	727	412	2120.6	18.7	27.1	5	40.5	-4.8	41.1	128.0370099	10205.25101	2.653213772	0.588934726	0.034940016	15.34796909	1.030133443	54.30481769	0.525797558	-26.66059667	95.26056561	4.852319362	9.230657672	0.975771649	-0.529439923	-3.354122516	2.730983158	0.02968835	3.994612947	-0.642839011	4.556615933	3.754996671	26.96293753	20.29778313	46.04997286	4.324349662	5.205766034	2.236067977	6.363961031	6.41092817
acuminata	14.5	238	1046	2004.3	17.6	29.1	8	39.8	-4.9	37.5	125.4861929	8680.22465	2.60676371	0.586183131	0.034597994	15.28751215	1.021611642	58.11853032	0.5265427	-26.74095218	94.9118241	4.832195736	9.068802689	0.958109494	-0.534123028	-3.363959575	2.727036296	0.021381422	4.062484551	-0.641422849	4.552948293	3.807886553	15.42724862	32.34192326	44.7694092	4.195235393	5.394441584	2.828427125	6.308724118	6.123724357
acuminata	18.5	424	528	1904.2	14.9	27.2	5	42.3	-4.9	40.5	131.4234027	10366.27335	2.655139597	0.575840245	0.034601108	15.34302472	1.038527232	73.43476454	0.527753541	-27.0157948	94.86639343	4.878424193	9.246312868	0.976497232	-0.551925009	-3.363869574	2.730660955	0.037803586	4.296397455	-0.639125883	4.552469517	4.301162634	20.59126028	22.97825059	43.63714014	3.860051813	5.215361924	2.236067977	6.503845017	6.363961031
acuminata	16.9	508	517	1760.7	12.3	30.7	6	41.6	-4.9	38	129.9393938	13763.42004	2.558121836	0.581206721	0.03518487	15.25957078	1.031058966	61.43830035	0.535198874	-27.35560392	96.46869347	4.86706814	9.52976963	0.939273331	-0.542648783	-3.347139118	2.725206898	0.030586396	4.118033425	-0.625116874	4.569218536	4.110960958	22.53885534	22.737634	41.9606959	3.507135583	5.540758071	2.449489743	6.449806199	6.164414003
acuminata	16.5	261	1348	2554.1	12.6	35.1	14	41.6	-5.3	43.4	124.5479471	12369.15302	2.635502882	0.575372558	0.034894171	15.22710954	1.01986281	66.99491649	0.534224553	-26.70729664	94.77552287	4.824690759	9.422960993	0.969074011	-0.552737521	-3.355435484	2.723077362	0.019668118	4.204616743	-0.626939017	4.551511178	4.062019202	16.15549442	36.7151195	50.53810444	3.54964787	5.924525297	3.741657387	6.449806199	6.587867637
acuminata	17.6	486	750	2291.6	13.3	35.3	27	38.7	-5.3	39.8	122.3347324	16060.72319	2.727193823	0.570332467	0.034725245	15.19600689	1.033813713	63.74122649	0.534698047	-26.33279647	95.01606705	4.806760996	9.684132017	1.003273177	-0.561535813	-3.360288335	2.721032689	0.033254598	4.154831551	-0.62605309	4.554046004	4.195235393	22.04540769	27.38612788	47.87065907	3.646916506	5.941380311	5.196152423	6.220932406	6.308724118
acuminata	17.6	443	529	2156.6	11.2	36.3	13	37.4	-5.3	42	127.8763141	8632.741608	2.694686181	0.582873683	0.035107113	15.16506835	1.034808291	62.22515638	0.532496256	-26.42718768	95.69808848	4.851063501	9.063317417	0.991281753	-0.539784783	-3.349351519	2.718994648	0.034216183	4.130759361	-0.630179412	4.561198324	4.195235393	21.04756518	23	46.43920757	3.346640106	6.024948133	3.605551275	6.115553941	6.480740698
acuminata	16.4	422	1376	1997	11.2	30.8	10	37.7	-5.4	38	127.6383515	10126.12047	2.73323528	0.578287803	0.034704554	15.26090218	1.029250394	59.09916949	0.52415578	-26.60156637	95.8208345	4.849200886	9.22287355	1.005485992	-0.547683605	-3.360884361	2.725294145	0.028830764	4.079216872	-0.645966349	4.56248014	4.049691346	20.54263858	37.09447398	44.68780594	3.346640106	5.54977477	3.16227766	6.140032573	6.164414003
acuminata	17.6	367	561	1986.6	9.4	29	12	37	-5.4	42	125.0290114	11643.38512	2.633782234	0.585659934	0.034875148	15.44895867	1.028612986	52.13154668	0.529186176	-26.84161912	96.99968721	4.828545802	9.362493497	0.968420925	-0.535015975	-3.355980795	2.737541601	0.028211279	3.953770268	-0.63641497	4.574707754	4.195235393	19.15724406	23.68543856	44.57129121	3.065941943	5.385164807	3.464101615	6.08276253	6.480740698
amplexicaulis	16.5	1012	243	2022.4	25	27.1	21	34.1	0.5	38.4	56.91813053	11771.68678	12.05335753	0.500442629	0.021988613	1.942271911	1.630625708	30.56013341	0.804727122	-27.72840396	62.48336203	4.041613929	9.373452502	2.489343254	-0.692262314	-3.817230551	0.663858376	0.488963811	3.41969633	-0.217252038	4.134900314	4.062019202	31.81194744	15.58845727	44.97110183	5	5.205766034	4.582575695	5.839520528	6.196773354
amplexicaulis	13.6	536	449	1719	16.2	42.5	17	40.7	0.4	43.6	50.48655596	9418.767867	14.21966452	0.500487816	0.020962464	2.012494924	1.638883272	30.23130791	0.804663548	-27.86234404	61.67273964	3.921707082	9.150459559	2.654625832	-0.692172024	-3.865021869	0.699375208	0.494015078	3.408878073	-0.217331042	4.121842012	3.687817783	23.15167381	21.1896201	41.46082488	4.024922359	6.519202405	4.123105626	6.379655163	6.603029608
amplexicaulis	12.6	469	433	811.1	22.4	18.1	41	36.7	0.4	38.3	58.09541013	10304.21835	13.74798465	0.500474874	0.022109122	2.047506584	1.683859674	30.3804715	0.798208613	-27.97375431	62.39606308	4.062086661	9.240308639	2.620892242	-0.692197883	-3.811764995	0.716622752	0.521088583	3.413800017	-0.225385296	4.133502182	3.54964787	21.65640783	20.80865205	28.47981742	4.732863826	4.254409477	6.403124237	6.058052492	6.188699379
amplexicaulis	17	371	1237	1711.2	14.4	33.2	39	31.7	0.3	41.2	56.69805617	9307.95949	14.04472054	0.500463038	0.020126524	2.062877825	1.664357205	30.40864947	0.807428137	-27.78761242	62.54541461	4.037739927	9.138625172	2.642246563	-0.692221533	-3.905716732	0.72410201	0.509438986	3.41472709	-0.213901222	4.135892927	4.123105626	19.26136028	35.17101079	41.36665324	3.794733192	5.761944116	6.244997998	5.630275304	6.418722614
amplexicaulis	12.2	376	923	2112.1	20.3	27	27	37.7	0.3	40.5	49.70073208	8595.699536	11.9841702	0.500472481	0.02213788	2.0118576	1.67696678	30.46284626	0.79301994	-27.93844845	62.07715726	3.906019663	9.059017303	2.483586629	-0.692202665	-3.810465111	0.699058474	0.516986673	3.416507786	-0.231906913	4.128378083	3.492849839	19.39071943	30.38091506	45.95758914	4.50555213	5.196152423	5.196152423	6.140032573	6.363961031
amplexicaulis	12.3	440	879	2002.4	14	33	172	39.3	0.3	40.6	53.82346853	8907.308027	13.99651739	0.500478742	0.022001113	1.966289078	1.640410135	30.42973575	0.794568551	-28.0437735	62.15781271	3.98570959	9.094627345	2.638808541	-0.692190155	-3.816662236	0.67614805	0.494946293	3.41542028	-0.229956015	4.129676517	3.507135583	20.97617696	29.64793416	44.74818432	3.741657387	5.744562647	13.11487705	6.268971207	6.371812929
amplexicaulis	14.2	450	170	1875.3	15.9	18.9	31	37.7	0.2	40.1	55.13554424	8599.683203	13.40531699	0.500463282	0.021548382	2.017672846	1.646068369	30.27815514	0.796935449	-27.8891878	61.52706024	4.009794594	9.059480645	2.595651419	-0.692221046	-3.837454546	0.701944791	0.498389638	3.4104265	-0.226981596	4.119477082	3.768288736	21.21320344	13.03840481	43.30473415	3.987480407	4.347413024	5.567764363	6.140032573	6.33245608
amplexicaulis	13.5	813	827	2602	11.2	24.3	35	38.1	0.1	39.8	52.29583137	7207.109614	13.55089551	0.500454781	0.020442105	2.072621741	1.666790398	30.37683398	0.809731721	-27.93935564	62.48976627	3.956916662	8.882823264	2.606452634	-0.692238032	-3.890158535	0.728814347	0.51089986	3.413680278	-0.211052295	4.135002804	3.674234614	28.51315486	28.75760769	51.00980298	3.346640106	4.929503018	5.916079783	6.172519745	6.308724118
amplexicaulis	10.2	661	753	1260.8	16.7	29	21	39.7	0.1	40.6	51.80932403	7983.189386	14.05032989	0.500478626	0.021210069	2.03956498	1.687009304	30.34935952	0.789066882	-27.85056285	61.95991437	3.947570134	8.985093283	2.642645875	-0.692190386	-3.853279257	0.71273654	0.522957319	3.412775414	-0.236904194	4.126487634	3.193743885	25.70992026	27.44084547	35.50774563	4.086563348	5.385164807	4.582575695	6.300793601	6.371812929
amplexicaulis	15.1	1041	339	1629	14	23	32	30.9	0.1	39.6	50.19614778	10575.62152	14.50761433	0.500460419	0.020809402	1.978440267	1.6937011	30.52545703	0.796674999	-27.98472063	62.37308173	3.915938286	9.266306775	2.674673638	-0.692226766	-3.872350375	0.68230879	0.526916134	3.418560992	-0.227308464	4.1331338	3.885871846	32.26453161	18.41195264	40.36087214	3.741657387	4.795831523	5.656854249	5.558776844	6.292853089
amplexicaulis	15.7	589	1220	1911.5	14.4	18.1	18	40.6	0	42.7	51.63092594	7613.912164	12.2599114	0.500471895	0.020745008	1.997575785	1.641429782	30.33348599	0.802255374	-27.84577543	62.01417251	3.944120833	8.937732401	2.506334704	-0.692203836	-3.87544964	0.691934338	0.49556768	3.41225225	-0.2203283	4.127362948	3.962322551	24.2693222	34.92849839	43.72070448	3.794733192	4.254409477	4.242640687	6.371812929	6.534523701
amplexicaulis	16.8	462	1036	1329.1	14	19.2	23	38.6	-0.1	41	54.5521062	8058.570082	14.09844434	0.500467026	0.021247851	1.995607177	1.648943161	30.26567723	0.803618548	-27.77326105	62.84534586	3.999156322	8.994491411	2.646064461	-0.692213565	-3.851499518	0.690948353	0.500134574	3.410014306	-0.218630565	4.140676881	4.098780306	21.49418526	32.18695388	36.45682378	3.741657387	4.38178046	4.795831523	6.212889827	6.403124237
amplexicaulis	16.8	304	919	1912.3	10.8	24.9	24	39.7	-0.2	38.9	54.08298231	7357.193383	15.19358907	0.500469991	0.021174514	2.054255165	1.668992692	30.48189275	0.80408882	-27.74245621	62.35050277	3.990519576	8.903433805	2.720873567	-0.69220764	-3.85495699	0.719913332	0.512220266	3.417132827	-0.218045543	4.132771736	4.098780306	17.43559577	30.31501278	43.7298525	3.286335345	4.98998998	4.898979486	6.300793601	6.236986452
amplexicaulis	10.8	352	1113	2061.3	18.6	26.2	31	39.7	-0.3	42.2	51.24775844	9079.087247	13.43967876	0.500484096	0.021337528	1.969045621	1.696331366	30.48927307	0.799006877	-27.95128055	62.15673376	3.936671879	9.113728943	2.598211433	-0.692179457	-3.847287879	0.677548969	0.528467899	3.417374919	-0.224385726	4.129659159	3.286335345	18.76166304	33.36165464	45.40154182	4.312771731	5.118593557	5.567764363	6.300793601	6.496152708
amplexicaulis	17.4	453	1014	1869.7	15	27.6	35	35.4	-0.3	39.1	55.51938474	9385.010359	13.54451022	0.500459927	0.021024932	1.966699308	1.649980262	30.23912672	0.802361955	-27.75615686	62.08690062	4.016732234	9.146869053	2.605981315	-0.692227749	-3.862046307	0.676356659	0.500763325	3.409136673	-0.220195457	4.128535027	4.171330723	21.28379665	31.84336666	43.24002775	3.872983346	5.253570215	5.916079783	5.949789912	6.25299928
amplexicaulis	15.9	348	465	1914.6	23.5	23	9	39.6	-0.3	42.8	53.56532684	9807.505903	12.60575648	0.500463184	0.020286808	1.988740428	1.658558554	30.47870803	0.793069416	-27.88917481	61.60034427	3.980901971	9.19090328	2.534153573	-0.692221241	-3.897784456	0.687501488	0.505948884	3.417028342	-0.231844525	4.120667459	3.987480407	18.65475811	21.56385865	43.75614243	4.847679857	4.795831523	3	6.292853089	6.542170894
amplexicaulis	14	391	878	1945.7	15	19.4	54	28	-0.4	41	52.80998455	7944.836611	13.92551377	0.500475509	0.020580935	1.979773351	1.678903451	30.42949067	0.801292399	-27.75882602	62.62011402	3.966700274	8.980277514	2.633722681	-0.692196614	-3.883390117	0.682982369	0.518140873	3.415412226	-0.221529356	4.137086537	3.741657387	19.77371993	29.63106478	44.11008955	3.872983346	4.404543109	7.348469228	5.291502622	6.403124237
amplexicaulis	15.4	773	659	2027.2	8.4	31.3	17	31.7	-0.4	39.5	55.7882465	9377.859102	13.33133927	0.500468292	0.022197772	1.965485116	1.641463605	30.4249856	0.798972167	-27.7102237	62.27017625	4.021563211	9.146106775	2.5901176	-0.692211035	-3.807763356	0.675739093	0.495588286	3.415264166	-0.224429169	4.131482599	3.924283374	27.80287755	25.67099531	45.02443781	2.898275349	5.594640292	4.123105626	5.630275304	6.284902545
amplexicaulis	13.8	738	639	1870.3	10.6	32.4	51	38.7	-0.4	38.7	53.88669622	8444.420784	13.17681113	0.500455863	0.021743308	2.013467132	1.66673495	30.39305291	0.799351087	-28.0015314	62.39254232	3.986883624	9.04126124	2.578458552	-0.69223587	-3.828449247	0.699858177	0.510866593	3.41421406	-0.223955022	4.133445754	3.714835124	27.16615541	25.27844932	43.24696521	3.255764119	5.692099788	7.141428429	6.220932406	6.220932406
amplexicaulis	14.7	249	1197	1809.7	17.8	27.1	15	38	-0.5	40.2	53.19634608	8765.31826	13.32238109	0.500480973	0.020584345	1.928880312	1.690549589	30.47076708	0.798233406	-27.87520561	61.42831672	3.973989711	9.078558107	2.58944541	-0.692185697	-3.883224444	0.656939685	0.525053677	3.416767768	-0.225354236	4.117870913	3.834057903	15.77973384	34.59768778	42.54056887	4.219004622	5.205766034	3.872983346	6.164414003	6.340346994
amplexicaulis	16.6	265	1359	1205.3	13.3	19.2	9	37.2	-0.7	37.8	49.90448293	11069.17671	14.0338232	0.500460698	0.02188754	1.99412704	1.633713283	30.25826031	0.799003356	-27.938735	61.7392826	3.910110837	9.311919652	2.641470359	-0.692226209	-3.821837754	0.690206381	0.490855512	3.409769215	-0.224390133	4.122920399	4.074309757	16.2788206	36.86461718	34.71743078	3.646916506	4.38178046	3	6.099180273	6.14817046
amplexicaulis	16.7	381	243	1218.2	18.6	26.7	30	36.2	-0.7	38	51.01336368	9331.697116	13.51402904	0.50047113	0.020306802	1.977153493	1.651753409	30.40604085	0.789024024	-27.82644397	62.13512822	3.932087631	9.141172176	2.603728334	-0.692205364	-3.896799375	0.681658181	0.501837396	3.414641301	-0.23695851	4.129311501	4.086563348	19.5192213	15.58845727	34.90272196	4.312771731	5.167204273	5.477225575	6.016643583	6.164414003
amplexicaulis	9.4	283	1334	1821.2	17.6	34.4	34	38.9	-1	40.5	52.39369425	7538.372417	13.01734844	0.500474261	0.022069728	2.00970524	1.677592485	30.45311631	0.799163385	-27.90795536	62.93474819	3.958786245	8.927761578	2.566282963	-0.692199108	-3.813548383	0.697988065	0.517359721	3.416188331	-0.224189867	4.142098447	3.065941943	16.82260384	36.52396474	42.67551991	4.195235393	5.865151319	5.830951895	6.236986452	6.363961031
amplexicaulis	14.8	901	952	1895.2	17.8	42.5	43	39.8	-1.1	40.4	55.69630811	6883.45719	13.24397651	0.500444405	0.02089341	1.966418045	1.648296094	30.37404249	0.801370936	-27.81195408	61.36514028	4.019913863	8.836876303	2.583542846	-0.692258765	-3.868321481	0.676213636	0.499742084	3.413588378	-0.221431348	4.116841926	3.847076812	30.01666204	30.85449724	43.53389484	4.219004622	6.519202405	6.557438524	6.308724118	6.356099433
amplexicaulis	10.4	511	482	2008.3	14.8	35.5	26	35	-1.1	43.6	51.83924769	10832.86618	14.86318671	0.500467568	0.020709782	2.047548156	1.669993037	30.17807932	0.804401797	-27.95428175	61.6919967	3.94814754	9.290339957	2.698887465	-0.692212482	-3.87714913	0.716643056	0.512819457	3.40711581	-0.217656387	4.122154209	3.224903099	22.60530911	21.9544984	44.81406029	3.847076812	5.958187644	5.099019514	5.916079783	6.603029608
amplexicaulis	10.7	639	1279	1955.4	16.7	32.6	10	35	-1.3	36.1	52.31847003	9710.408401	12.65777852	0.500449125	0.020869298	2.028208615	1.632049549	30.42032251	0.803170769	-27.88032267	63.17933308	3.957349464	9.18095362	2.538271929	-0.692249334	-3.869476195	0.707152948	0.489836617	3.415110889	-0.219187924	4.145977239	3.271085447	25.27844932	35.76310948	44.21990502	4.086563348	5.709640969	3.16227766	5.916079783	6.008327554
amplexicaulis	15.3	411	91	1851.1	20.6	27.1	14	39.3	-1.3	37	52.6524375	9462.09342	13.04515968	0.500466999	0.02162697	1.965791183	1.637856102	30.48582943	0.803413876	-27.90816428	62.35075991	3.963712534	9.155048929	2.568417159	-0.692213618	-3.833814132	0.675894802	0.493388132	3.417261967	-0.218885286	4.13277586	3.911521443	20.27313493	9.539392014	43.02441168	4.538722287	5.205766034	3.741657387	6.268971207	6.08276253
amplexicaulis	15.9	980	1279	1990.8	17.6	29	30	34.6	-1.5	41	53.66804974	5867.391951	12.10658134	0.500456475	0.020884063	1.984735053	1.689715486	30.49326406	0.808281876	-27.84884777	62.01856077	3.982817848	8.677165513	2.493749217	-0.692234647	-3.868768947	0.685485431	0.524560163	3.417505809	-0.212844425	4.127433708	3.987480407	31.30495168	35.76310948	44.61838186	4.195235393	5.385164807	5.477225575	5.882176468	6.403124237
amplexicaulis	11.1	525	433	1407.6	22.2	20.5	22	38.3	-1.9	36.8	56.73970828	7335.199004	12.27804789	0.500471554	0.021269231	2.057350028	1.616973256	30.45834582	0.792991007	-27.84267992	61.65829277	4.038474288	8.900439821	2.507812943	-0.692204517	-3.850493805	0.721418761	0.480556041	3.416360039	-0.231943398	4.121607734	3.33166625	22.91287847	20.80865205	37.51799568	4.711687596	4.527692569	4.69041576	6.188699379	6.066300355
amplexicaulis	17.4	516	228	2472.6	11.2	18.9	21	40.7	-1.9	40.3	49.89140622	6472.699077	12.89961266	0.500482362	0.021898966	1.983354714	1.606914334	30.25961952	0.802893915	-27.74476604	62.74344	3.909848768	8.775348469	2.557197285	-0.692182922	-3.821315858	0.684789711	0.474315777	3.409814135	-0.219532685	4.139054031	4.171330723	22.71563338	15.09966887	49.7252451	3.346640106	4.347413024	4.582575695	6.379655163	6.348228099
amplexicaulis	14.9	335	982	2304.9	14.4	18.2	57	38.9	-2	43.6	55.99277221	9326.805468	12.60158014	0.500470176	0.021491191	1.970726605	1.642720605	30.31028264	0.801439331	-27.93390759	62.2743406	4.025222615	9.140647842	2.533822214	-0.69220727	-3.840112149	0.67840231	0.496353773	3.411487016	-0.221346004	4.131549473	3.860051813	18.30300522	31.33687923	48.00937408	3.794733192	4.266145802	7.549834435	6.236986452	6.603029608
amplexicaulis	15.5	469	1479	811.1	23	22.9	126	35.3	-2.1	38.4	54.25733119	12791.15724	13.8563185	0.500486287	0.020132199	2.052958368	1.694997601	30.46553463	0.800122061	-27.83617594	61.45448264	3.99373812	9.456509371	2.628741338	-0.692175079	-3.905434805	0.719281859	0.527681325	3.416596033	-0.222990987	4.118296781	3.937003937	21.65640783	38.45776905	28.47981742	4.795831523	4.785394446	11.22497216	5.941380311	6.196773354
amplexicaulis	15.8	389	606	1904.7	23	18.9	13	40.1	-2.1	39.7	52.13166848	6316.561402	14.45196849	0.500450945	0.020503484	1.986147569	1.711066164	30.26497125	0.803067029	-27.94013315	62.34570002	3.953772604	8.750930257	2.670830633	-0.692245697	-3.887160456	0.686196867	0.537116664	3.409990979	-0.219317095	4.132694705	3.974921383	19.72308292	24.61706725	43.64286883	4.795831523	4.347413024	3.605551275	6.33245608	6.300793601
amplexicaulis	14.9	516	222	2032.6	23	24.2	15	26.4	-2.1	40.4	55.2716197	6666.752412	13.42746716	0.500461795	0.020752149	1.984542488	1.685664567	30.48006818	0.790500889	-27.70422399	62.0556913	4.012259571	8.804888126	2.597302397	-0.692224017	-3.875105471	0.685388403	0.522159888	3.417072968	-0.235088498	4.128032229	3.860051813	22.71563338	14.89966443	45.08436536	4.795831523	4.91934955	3.872983346	5.138093031	6.356099433
amplexicaulis	16.1	220	944	1707.7	20.2	35	51	33.4	-2.4	38.9	49.80969885	7161.725361	13.54423968	0.500473245	0.021861885	1.992978914	1.711821452	30.33304857	0.806772992	-27.82876701	61.71627957	3.908209721	8.876506203	2.605961341	-0.692201138	-3.823010569	0.689630461	0.53755798	3.41223783	-0.214712949	4.122547747	4.01248053	14.83239697	30.72458299	41.32432698	4.494441011	5.916079783	7.141428429	5.779273311	6.236986452
amplexicaulis	16.4	830	84	1715.1	12.8	19.2	69	33.6	-2.5	35.7	49.38553639	7861.815084	13.94967459	0.500465349	0.020874187	2.012931546	1.62974019	30.51256314	0.808134959	-27.86644015	62.92646068	3.899657596	8.969772785	2.635456181	-0.692216915	-3.869241955	0.69959214	0.488420609	3.418138505	-0.213026206	4.141966754	4.049691346	28.80972058	9.16515139	41.41376583	3.577708764	4.38178046	8.306623863	5.796550698	5.974947699
amplexicaulis	16.4	497	1135	1889	13.3	25.2	57	27.4	-2.7	43.6	52.28250686	7618.546863	14.15700765	0.500467765	0.020805572	2.058563886	1.626624199	30.36313564	0.797874399	-27.83893403	61.47934192	3.956661838	8.93834093	2.650209742	-0.692212088	-3.872534444	0.722008597	0.486506824	3.413229229	-0.225804089	4.118701215	4.049691346	22.29349681	33.68976106	43.46262762	3.646916506	5.019960159	7.549834435	5.234500931	6.603029608
amplexicaulis	17.4	234	628	1981.5	13.3	36.3	43	40.2	-2.7	38.8	48.85188183	11463.45714	13.94669982	0.500461652	0.021926788	2.02193094	1.66712272	30.53931905	0.798702363	-28.05983693	61.06953743	3.8887929	9.346919615	2.635242908	-0.692224303	-3.820046193	0.704052966	0.511099218	3.419015003	-0.224766915	4.112013173	4.171330723	15.29705854	25.05992817	44.51404273	3.646916506	6.024948133	6.557438524	6.340346994	6.228964601
amplexicaulis	14	732	349	1832.4	13.1	39.2	24	34.7	-2.7	38.6	52.2986718	13052.60941	14.40389829	0.500463693	0.021131583	1.977400594	1.678585917	30.23497183	0.794193082	-27.74956768	63.22600067	3.956970975	9.476743348	2.667498885	-0.692220224	-3.856986533	0.681783151	0.517951723	3.408999262	-0.230428671	4.14671562	3.741657387	27.05549852	18.68154169	42.80654156	3.619392214	6.260990337	4.898979486	5.89067059	6.212889827
amplexicaulis	14.8	364	1407	2052.4	20.8	28.5	12	33	-2.8	38.1	53.6249649	7134.967912	14.26939478	0.500481706	0.021499806	2.000834645	1.604349156	30.46644605	0.802363376	-27.84476606	62.5229484	3.982014723	8.872763033	2.658117019	-0.692184232	-3.839711367	0.693564416	0.472718164	3.416625949	-0.220193686	4.135533664	3.847076812	19.07878403	37.50999867	45.3034215	4.5607017	5.338539126	3.464101615	5.744562647	6.172519745
amplexicaulis	11.1	430	1203	2014.2	13.9	31.2	35	34.5	-2.8	43	51.30611356	10502.39776	12.22638071	0.500453656	0.020539297	2.041745152	1.683182117	30.38412478	0.808573166	-27.93338915	62.72320123	3.937809918	9.259358868	2.50359597	-0.69224028	-3.885415301	0.713804909	0.520686119	3.413920261	-0.212484108	4.138731415	3.33166625	20.73644135	34.68429039	44.87983957	3.728270376	5.585696018	5.916079783	5.873670062	6.557438524
amplexicaulis	16.4	712	1157	1926.1	22	31.3	18	39.5	-2.9	41.2	51.57689028	10666.68733	12.40797479	0.500484743	0.020669514	1.990985311	1.674051284	30.46580657	0.800278043	-27.94485994	61.80207279	3.943073709	9.27488083	2.518339394	-0.692178164	-3.879095418	0.688629647	0.515246607	3.416604959	-0.222796058	4.123936904	4.049691346	26.68332813	34.0147027	43.88735581	4.69041576	5.594640292	4.242640687	6.284902545	6.418722614
amplexicaulis	15.4	369	837	1919.7	26.3	19.2	45	32.9	-3.2	41.7	54.13918997	9739.832999	13.53491228	0.500456209	0.021624844	2.077679266	1.643716585	30.29886668	0.796087582	-28.0230102	63.20849743	3.991558322	9.183979251	2.605272442	-0.692235179	-3.83391244	0.731251533	0.496959888	3.411110309	-0.228046072	4.146438745	3.924283374	19.20937271	28.93095228	43.8143812	5.128352562	4.38178046	6.708203932	5.73585216	6.457553716
amplexicaulis	13.7	363	788	1850.2	22.2	24.5	148	36.1	-3.2	38.3	53.89806747	5387.423747	13.7406614	0.500465102	0.020896465	2.04635144	1.635741132	30.22787957	0.800575407	-27.83530391	62.82770674	3.987094623	8.591822581	2.620359422	-0.692217409	-3.868175273	0.716058422	0.492095993	3.408764663	-0.222424551	4.140396166	3.701351105	19.05255888	28.0713377	43.01395123	4.711687596	4.949747468	12.16552506	6.008327554	6.188699379
amplexicaulis	13.4	475	1177	1777	9	25.5	39	39.6	-3.3	42.2	56.7792205	5731.273656	13.45281893	0.500474436	0.021531051	1.968558659	1.643033592	30.36169059	0.800858584	-27.88084839	62.13928332	4.039170423	8.653693064	2.59918867	-0.692198758	-3.838259153	0.67730163	0.496544284	3.413181636	-0.222070897	4.129378371	3.660601044	21.79449472	34.3074336	42.15447782	3	5.049752469	6.244997998	6.292853089	6.496152708
amplexicaulis	13.9	473	773	1905.7	12.2	34.6	28	38.1	-3.3	41.6	54.38500161	9082.51105	14.08053784	0.500468168	0.021317559	2.040374086	1.681242299	30.40653409	0.796700871	-27.96936288	62.72514546	3.99608841	9.114105981	2.644793549	-0.692211283	-3.84822418	0.713133167	0.519532984	3.414657522	-0.227275989	4.138762411	3.728270376	21.74856317	27.80287755	43.65432396	3.492849839	5.882176468	5.291502622	6.172519745	6.449806199
amplexicaulis	14.8	306	1579	1804.6	6.9	33.3	17	40.4	-3.4	35.9	54.27633152	6699.809932	13.70037539	0.500488182	0.020774728	1.995045125	1.65672507	30.4419524	0.80956524	-27.77146388	62.25556517	3.994088248	8.809834437	2.617423233	-0.692171293	-3.874018031	0.690666669	0.504842804	3.41582167	-0.211257916	4.131247932	3.847076812	17.49285568	39.73663297	42.4805838	2.626785107	5.770615219	4.123105626	6.356099433	5.991660872
amplexicaulis	12.8	464	1254	1966.7	22	18.1	14	39.6	-3.4	43	49.38094108	9499.840897	13.9073382	0.50045769	0.021643828	2.019999582	1.610318502	30.43042317	0.815812011	-27.80598794	61.31576381	3.899564542	9.15903033	2.632416629	-0.692232219	-3.833034946	0.703097304	0.476431987	3.41544287	-0.203571329	4.116036968	3.577708764	21.54065923	35.41186242	44.34749147	4.69041576	4.254409477	3.741657387	6.292853089	6.557438524
amplexicaulis	7.3	908	1029	1880.6	15.9	20.9	43	37.2	-3.4	39	54.116979	8782.970413	14.11633209	0.500469814	0.02159504	1.974875727	1.646482049	30.33742317	0.81370981	-27.85415043	63.01756238	3.991147981	9.080569945	2.647332431	-0.692207994	-3.83529162	0.680505473	0.49864092	3.412382039	-0.206151475	4.143413455	2.701851217	30.13303835	32.07802986	43.36588521	3.987480407	4.57165178	6.557438524	6.099180273	6.244997998
amplexicaulis	12.5	838	869	1713.5	11.1	33.8	12	37.9	-3.4	36.6	51.68302369	6585.065447	13.09434321	0.500465971	0.021301918	1.980423621	1.636601656	30.31383058	0.797408395	-27.86420907	62.32940215	3.945129366	8.792559553	2.572180321	-0.692215673	-3.848958163	0.683310772	0.492621931	3.411604063	-0.226388316	4.132433259	3.535533906	28.94822965	29.47880595	41.39444407	3.33166625	5.813776741	3.464101615	6.156297589	6.049793385
amplexicaulis	15.9	291	389	1782.9	11.4	24.2	33	36.7	-3.7	41.9	53.24785217	12790.84989	12.12183595	0.500450479	0.021465816	2.027115736	1.704437135	30.40743851	0.80171811	-28.08435877	62.61348954	3.974957469	9.456485342	2.49500845	-0.692246628	-3.841293563	0.706613963	0.53323493	3.414687266	-0.220998217	4.136980743	3.987480407	17.05872211	19.72308292	42.22440053	3.376388603	4.91934955	5.744562647	6.058052492	6.473020933
amplexicaulis	17.3	326	83	1827.1	14.8	21.6	28	35	-3.8	37.5	53.39967561	7492.808531	12.29683791	0.500449032	0.022123375	2.018550466	1.66368639	30.34134077	0.792466233	-27.91194681	62.30480819	3.977804671	8.921698977	2.509342149	-0.69224952	-3.811120537	0.702379663	0.509035857	3.412511164	-0.232605382	4.132038601	4.159326869	18.05547009	9.110433579	42.7445903	3.847076812	4.647580015	5.291502622	5.916079783	6.123724357
amplexicaulis	16.5	315	731	1818.5	17.5	24.5	30	35.7	-3.9	38.4	52.31536046	11113.3186	13.63396563	0.500458168	0.020758533	2.031284404	1.684507916	30.44290429	0.798017593	-27.85429729	61.94651639	3.957290027	9.315899542	2.612564152	-0.692231264	-3.874797888	0.708668304	0.521473483	3.415852939	-0.225624635	4.126271374	4.062019202	17.74823935	27.03701167	42.64387412	4.183300133	4.949747468	5.477225575	5.974947699	6.196773354
amplexicaulis	13.6	884	868	1962.1	11.6	23	14	41.1	-4	40.2	51.65542681	6147.299841	12.34939748	0.500464735	0.020957687	2.006499377	1.689178487	30.43685071	0.792904666	-27.93304453	62.83477833	3.944595259	8.723768214	2.513607275	-0.692218142	-3.865249779	0.6963916	0.524242308	3.415654069	-0.232052284	4.140508715	3.687817783	29.73213749	29.46183973	44.29559798	3.405877273	4.795831523	3.741657387	6.41092817	6.340346994
amplexicaulis	11.6	420	630	1405	14.3	26.8	11	37.7	-4	41.9	55.77786678	9041.518301	12.7079088	0.500446514	0.02017088	2.025605608	1.675454525	30.2134125	0.795323806	-27.95096086	62.80401795	4.021377138	9.109582393	2.54222454	-0.692254551	-3.903515299	0.705868722	0.516084487	3.408285948	-0.229005944	4.140019052	3.405877273	20.49390153	25.0998008	37.48332963	3.78153408	5.176871642	3.31662479	6.140032573	6.473020933
amplexicaulis	13.7	310	228	1940.6	22.2	34	47	31	-4	40.7	52.12231063	8610.79138	13.13231931	0.500481119	0.020692254	2.051268292	1.666792714	30.18182199	0.807167616	-27.95180346	62.394956	3.953593084	9.060771507	2.575076315	-0.692185405	-3.877995852	0.718458281	0.510901249	3.407239822	-0.21422393	4.133484439	3.701351105	17.60681686	15.09966887	44.05224171	4.711687596	5.830951895	6.8556546	5.567764363	6.379655163
amplexicaulis	11	880	923	1456.5	23.5	18.9	22	39.7	-4.1	43.1	53.51506247	8455.751939	14.56284723	0.500460349	0.020490418	1.973158822	1.646717154	30.36018935	0.801593526	-27.82999786	61.88793822	3.979963156	9.042602192	2.678473575	-0.692226906	-3.887797917	0.679635722	0.498783702	3.413132189	-0.221153625	4.125325302	3.31662479	29.66479395	30.38091506	38.16411927	4.847679857	4.347413024	4.69041576	6.300793601	6.565059025
amplexicaulis	17.6	188	703	1879.4	15.9	29	72	36.7	-4.2	37.3	53.24641382	7706.211354	13.76661742	0.500484599	0.021292083	2.011597992	1.678704433	30.32986102	0.799919492	-27.67661532	62.59486612	3.974930456	8.949781952	2.622246634	-0.692178452	-3.849419966	0.698929427	0.518022325	3.412132739	-0.223244191	4.136683264	4.195235393	13.7113092	26.51414717	43.35204724	3.987480407	5.385164807	8.485281374	6.058052492	6.107372594
amplexicaulis	12.7	208	414	1987.2	16.2	26.8	12	41.2	-4.2	39.5	53.26968327	10474.21028	13.86496634	0.500448837	0.021543721	1.969566133	1.692384086	30.24345578	0.799443787	-28.04881413	61.59652176	3.975367375	9.256671351	2.629365251	-0.692249909	-3.837670874	0.677813281	0.526138237	3.409279823	-0.223839059	4.120605404	3.563705936	14.4222051	20.34698995	44.57802149	4.024922359	5.176871642	3.464101615	6.418722614	6.284902545
amplexicaulis	12.6	872	357	1986.7	23	22.6	27	33.2	-4.2	40.3	53.61929384	6441.154908	14.37075141	0.500467985	0.021877413	2.026832541	1.656703263	30.33579579	0.807235028	-27.90459215	62.54400013	3.981908963	8.770463137	2.665194989	-0.692211648	-3.822300544	0.70647425	0.504829642	3.412328394	-0.214140416	4.135870311	3.54964787	29.52964612	18.89444363	44.57241299	4.795831523	4.75394573	5.196152423	5.761944116	6.348228099
amplexicaulis	15.4	471	154	1768.3	17.5	36.7	136	41.1	-4.2	41.7	53.64586909	7102.115459	12.83368122	0.500461999	0.021200351	2.026168966	1.706157112	30.23104916	0.797932707	-27.92022115	62.36381606	3.982404469	8.868147971	2.55207306	-0.692223609	-3.853737541	0.706146801	0.534243539	3.408869514	-0.225731012	4.132985236	3.924283374	21.70253441	12.40967365	42.05115932	4.183300133	6.058052492	11.66190379	6.41092817	6.457553716
amplexicaulis	17.5	347	631	1614.5	13.8	29.7	6	35	-4.3	44.4	52.00825776	7608.869156	13.12980059	0.500458412	0.021412625	2.01418972	1.698363097	30.2285731	0.797883374	-27.95809067	61.73835989	3.951402509	8.93706984	2.574884501	-0.692230777	-3.843774578	0.70021699	0.529664903	3.408787606	-0.22579284	4.122905454	4.183300133	18.62793601	25.11971337	40.18084121	3.714835124	5.449770637	2.449489743	5.916079783	6.6633325
amplexicaulis	17	760	307	1971.9	21.2	26.7	32	39.6	-4.3	39.7	51.00468965	7343.994012	13.81855401	0.500442108	0.020573863	2.003030979	1.640203914	30.2332228	0.80050088	-28.07261033	62.28249032	3.931917582	8.901638117	2.626012183	-0.692263355	-3.883733795	0.694661523	0.494820572	3.408941412	-0.222517647	4.131680332	4.123105626	27.5680975	17.52141547	44.40608066	4.604345773	5.167204273	5.656854249	6.292853089	6.300793601
amplexicaulis	16.1	277	257	1986.7	12.9	26.2	17	39.5	-4.4	39.2	53.43285795	7043.225537	13.97677047	0.500452325	0.021290773	2.054841906	1.694762367	30.33531776	0.795970499	-27.89447873	62.53310858	3.978425874	8.859821517	2.637396699	-0.69224294	-3.849481493	0.720198914	0.527542535	3.412312636	-0.228193155	4.135696154	4.01248053	16.64331698	16.03121954	44.57241299	3.591656999	5.118593557	4.123105626	6.284902545	6.260990337
amplexicaulis	16.5	253	441	2082.9	20.8	22.9	41	30.7	-4.5	40.2	51.56546907	6946.230684	14.37316176	0.500450353	0.021090161	1.989164059	1.67400114	30.22229622	0.801907683	-27.92062807	62.35054968	3.942852244	8.845954444	2.665362701	-0.69224688	-3.858948651	0.68771448	0.515216653	3.408579937	-0.220761786	4.132772488	4.062019202	15.90597372	21	45.63879928	4.5607017	4.785394446	6.403124237	5.540758071	6.340346994
amplexicaulis	14.9	307	944	1437.3	27.9	19.2	20	38.6	-4.7	48	51.9934503	7227.650436	14.03134155	0.500460365	0.020530597	2.039151887	1.712267722	30.51409612	0.803023794	-28.02017258	62.55060051	3.951117755	8.885669288	2.64129351	-0.692226874	-3.885838969	0.71253398	0.537818645	3.418188745	-0.219370934	4.135975837	3.860051813	17.52141547	30.72458299	37.91173961	5.282045058	4.38178046	4.472135955	6.212889827	6.92820323
amplexicaulis	15.5	980	1230	1979.8	22	33.2	32	34.1	-5.2	33	57.39779127	12868.50559	12.54865918	0.500477819	0.022278327	1.979784267	1.621190111	30.33021841	0.800129339	-27.80629206	62.26810591	4.050005823	9.462538178	2.529613822	-0.692191999	-3.804140957	0.682987883	0.483160516	3.412144523	-0.222981891	4.131449351	3.937003937	31.30495168	35.07135583	44.49494353	4.69041576	5.761944116	5.656854249	5.839520528	5.744562647
amplexicaulis	16.3	340	1157	1813.1	7.8	22.9	193	41.6	-5.2	42.7	53.85309839	6473.492009	13.76964646	0.50047167	0.022183892	1.979821661	1.658066091	30.52456519	0.79014672	-27.65933891	62.38644784	3.986259939	8.775470965	2.622466638	-0.692204285	-3.808388839	0.68300677	0.505651918	3.418531776	-0.235536629	4.13334807	4.037325848	18.43908891	34.0147027	42.58051197	2.792848009	4.785394446	13.89244399	6.449806199	6.534523701
amplexicaulis	16.4	513	1026	1973.4	20.6	23	23	39.6	-5.4	38.4	50.17008401	8987.505236	13.19852681	0.500470931	0.020819347	2.008389677	1.615989965	30.5368687	0.799025635	-27.88043785	62.85261344	3.915418913	9.103590585	2.580105218	-0.692205762	-3.87187258	0.697333245	0.47994775	3.418934763	-0.22436225	4.140792516	4.049691346	22.64950331	32.03123476	44.42296703	4.538722287	4.795831523	4.795831523	6.292853089	6.196773354
amplexicaulis	11.9	298	273	2088.5	20.6	35.5	32	38.8	-5.4	37.2	58.22084105	9764.008641	14.22297803	0.500451565	0.021391615	1.957886781	1.65807985	30.26405319	0.806096982	-27.79623671	61.97663055	4.064243384	9.186458316	2.654858828	-0.692244458	-3.844756256	0.671865719	0.505660216	3.409960645	-0.215551219	4.126757387	3.449637662	17.2626765	16.52271164	45.70010941	4.538722287	5.958187644	5.656854249	6.228964601	6.099180273
amplexicaulis	12.3	357	1371	1728.1	15.9	27.6	13	31.8	-5.5	37.7	51.96440042	10610.43292	12.18441271	0.500480562	0.020746108	1.959341977	1.692978519	30.4175443	0.79012085	-27.67880907	63.10087109	3.950558877	9.269593034	2.500157488	-0.692186518	-3.875396616	0.672608691	0.526489415	3.415019557	-0.235569371	4.144734574	3.507135583	18.89444363	37.02701716	41.57042218	3.987480407	5.253570215	3.605551275	5.639148872	6.140032573
amplexicaulis	14.9	381	1221	1864	18.6	48.8	21	34.4	-5.5	43.1	53.23493206	6848.060916	12.56642479	0.500477547	0.021520708	2.03184219	1.631111412	30.39586954	0.796208402	-27.8395178	62.16566279	3.974714799	8.831720813	2.531028558	-0.692192542	-3.838739645	0.708942864	0.48926163	3.414306729	-0.227894316	4.129802802	3.860051813	19.5192213	34.94281042	43.17406629	4.312771731	6.985699679	4.582575695	5.865151319	6.565059025
amplexicaulis	14.8	293	150	1977.9	10.2	35.3	31	40.3	-5.5	44.4	56.17055575	8638.3044	12.86258015	0.500466877	0.020933207	2.086275653	1.638032442	30.39314645	0.799149322	-27.88072955	62.94341724	4.028392701	9.063961593	2.554322332	-0.692213862	-3.866418529	0.735380492	0.493495791	3.414217137	-0.224207465	4.142236184	3.847076812	17.11724277	12.24744871	44.47358767	3.193743885	5.941380311	5.567764363	6.348228099	6.6633325
amplexicaulis	16.9	937	578	2007.9	13.3	24.4	13	32.9	-5.6	41.8	52.97991693	8701.550669	13.88535127	0.50044591	0.021857608	1.991635798	1.648770258	30.34968962	0.794619873	-27.7514722	62.47282839	3.969912916	9.071256527	2.630834419	-0.692255758	-3.823206226	0.68895631	0.500029712	3.412786291	-0.229891426	4.134731716	4.110960958	30.61045573	24.04163056	44.80959719	3.646916506	4.939635614	3.605551275	5.73585216	6.46529195
amplexicaulis	12	423	644	1898.6	22.4	42.5	45	29	-5.7	41.3	51.38884831	8426.653448	13.29696582	0.500453054	0.021770101	1.990617702	1.663811643	30.37008021	0.790638416	-28.0033357	62.60381245	3.93942119	9.039154991	2.587535875	-0.692241483	-3.827217764	0.688444994	0.509111141	3.41345792	-0.234914538	4.136826178	3.464101615	20.5669638	25.37715508	43.57292737	4.732863826	6.519202405	6.708203932	5.385164807	6.426507605
amplexicaulis	16.1	478	1599	2098	29.7	33.4	144	42.2	-5.8	40.2	53.42621056	6502.560745	14.92337214	0.500466056	0.02030707	1.946403493	1.658402447	30.4105888	0.794071422	-27.87689754	62.25047486	3.97830146	8.779951339	2.702928584	-0.692215503	-3.896786178	0.665983307	0.505854758	3.414790864	-0.23058187	4.131166164	4.01248053	21.86321111	39.98749805	45.80392996	5.449770637	5.779273311	12	6.496152708	6.340346994
amplexicaulis	10.7	446	753	1556.3	8.4	24.4	38	35.5	-5.8	43	56.93009154	7719.35439	14.0419238	0.500472701	0.021131352	1.986142938	1.652635803	30.20775229	0.803490156	-27.72969432	62.8707051	4.041824051	8.951486011	2.642047412	-0.692202225	-3.856997465	0.686194536	0.50237147	3.40809859	-0.218790345	4.141080318	3.271085447	21.11871208	27.44084547	39.44996831	2.898275349	4.939635614	6.164414003	5.958187644	6.557438524
amplexicaulis	7.9	693	471	1915.7	19	22.5	15	41.4	-6	42	55.73995097	9581.548744	12.31637897	0.500478197	0.021242074	2.062161088	1.675104	30.41023223	0.792045179	-27.81844646	61.44528726	4.020697142	9.167594522	2.51093	-0.692191244	-3.851771441	0.723754505	0.515875253	3.414779138	-0.233136845	4.118147141	2.810693865	26.32489316	21.70253441	43.76871028	4.358898944	4.74341649	3.872983346	6.434283177	6.480740698
amplexicaulis	17.1	319	191	1898.1	13.1	27.8	10	39	-6	38.5	57.65629312	8038.51516	14.24203997	0.500474212	0.021170369	2.006551649	1.644211645	30.27894172	0.803407523	-28.00778895	62.80929399	4.054499402	8.991999664	2.656198152	-0.692199206	-3.855152764	0.696417651	0.497261026	3.410452478	-0.218893193	4.140103056	4.135214626	17.8605711	13.82027496	43.56718949	3.619392214	5.272570531	3.16227766	6.244997998	6.204836823
amplexicaulis	12.6	408	186	2012.2	29.7	18.1	11	39.4	-6.1	36.3	50.67656441	9232.902002	12.63561459	0.500463083	0.021690096	1.953279222	1.651682765	30.43283806	0.804598755	-27.79041572	61.92631968	3.925463563	9.130528688	2.536519382	-0.692221443	-3.830899528	0.669509612	0.501794626	3.415522225	-0.217411567	4.125945286	3.54964787	20.19900988	13.6381817	44.85755232	5.449770637	4.254409477	3.31662479	6.276941931	6.024948133
amplexicaulis	9.9	763	1533	1955.8	15	24.9	37	39.4	-6.2	36	55.01279597	10933.29582	14.66759889	0.500459176	0.020520894	2.014708217	1.698558168	30.2135553	0.809763312	-27.96831633	61.68663115	4.007565812	9.299568075	2.685640904	-0.69222925	-3.886311692	0.700474379	0.529779755	3.408290675	-0.211013281	4.122067232	3.146426545	27.62245463	39.1535439	44.22442764	3.872983346	4.98998998	6.08276253	6.276941931	6
amplexicaulis	11.2	721	1048	1735.1	16.2	27.6	12	34.5	-6.2	41.4	54.34155911	10399.63558	13.67508764	0.500479724	0.021569265	1.935429025	1.673349993	30.41571408	0.79643907	-27.90791587	62.44042183	3.995289295	9.249526044	2.615575757	-0.692188193	-3.836485894	0.66032902	0.514827601	3.414959385	-0.22760465	4.134212851	3.346640106	26.85144316	32.37282811	41.65453157	4.024922359	5.253570215	3.464101615	5.873670062	6.434283177
amplexicaulis	13.6	363	479	2087.1	13.7	32	234	36.3	-6.2	43.6	56.11044206	8358.436397	11.95267512	0.500465394	0.021149417	2.020993858	1.676329391	30.43506756	0.800793468	-27.74102821	61.76532728	4.027321928	9.031026655	2.480955113	-0.692216825	-3.856142939	0.703589399	0.516606517	3.415595482	-0.222152208	4.12334216	3.687817783	19.05255888	21.88606863	45.68478959	3.701351105	5.656854249	15.29705854	6.024948133	6.603029608
amplexicaulis	13.2	215	182	1793.8	13.3	36.3	14	39.6	-6.2	35.2	49.17977597	12660.47846	13.2462608	0.500487471	0.021411711	1.99901101	1.615422758	30.45952778	0.809092204	-27.95786503	62.20427194	3.895482481	9.446240488	2.583715309	-0.692172714	-3.843817264	0.692652563	0.479596692	3.416398844	-0.211842396	4.130423678	3.633180425	14.6628783	13.49073756	42.35327614	3.646916506	6.024948133	3.741657387	6.292853089	5.93295879
amplexicaulis	15.6	210	1407	2003.6	13.3	26.2	27	38.9	-6.5	36.5	53.43660849	8531.65252	14.70684388	0.500453545	0.020481652	2.028851397	1.660331722	30.33245107	0.803274518	-27.84135195	63.20561179	3.978496063	9.051538352	2.688312956	-0.692240502	-3.888225818	0.707469819	0.507017415	3.412218132	-0.219058758	4.146393091	3.949683532	14.49137675	37.50999867	44.76159068	3.646916506	5.118593557	5.196152423	6.236986452	6.041522987
amplexicaulis	14.6	346	1147	2014.2	12	19.2	24	41.4	-6.5	42.9	51.6007452	9010.909952	12.38855681	0.500488259	0.02228419	2.007523421	1.689344824	30.56858655	0.795099728	-27.77692174	61.66883682	3.943536114	9.106191339	2.516773209	-0.692171139	-3.803877821	0.696901834	0.524340776	3.419972898	-0.229287728	4.121778727	3.820994635	18.60107524	33.86738844	44.87983957	3.464101615	4.38178046	4.898979486	6.434283177	6.549809158
amplexicaulis	15.7	545	915	2061.9	20.8	30.7	41	30.1	-6.5	41.6	55.965271	12177.69024	13.55217072	0.500456645	0.021088558	2.03521947	1.663461366	30.39910475	0.80721137	-27.86509441	61.96482854	4.024731338	9.407360888	2.606546735	-0.692234307	-3.85902466	0.710603661	0.508900592	3.414413159	-0.214169724	4.126566942	3.962322551	23.34523506	30.24896692	45.40814905	4.5607017	5.540758071	6.403124237	5.48634669	6.449806199
amplexicaulis	13.9	948	349	1932.9	18.6	26.2	32	38.1	-6.6	40.9	57.40947143	9555.003908	13.80252174	0.500478124	0.021135069	1.927511395	1.69587435	30.48210128	0.804282082	-27.96302921	62.04787355	4.050209297	9.164820266	2.62485131	-0.692191389	-3.85682158	0.656229738	0.528198449	3.417139668	-0.217805223	4.127906241	3.728270376	30.78960864	18.68154169	43.96475861	4.312771731	5.118593557	5.656854249	6.172519745	6.395310782
amplexicaulis	12.9	385	1401	1659.2	17.8	23.5	15	39.7	-6.9	41.1	49.88315441	7372.332487	13.52104686	0.500458482	0.021493789	2.018855806	1.661967988	30.42277491	0.801035958	-27.92443129	61.21484527	3.909683359	8.905489419	2.604247498	-0.692230637	-3.839991269	0.702530918	0.508002435	3.415191503	-0.221849442	4.11438973	3.591656999	19.62141687	37.42993454	40.73327878	4.219004622	4.847679857	3.872983346	6.300793601	6.41092817
amplexicaulis	9	382	1018	1557	28.4	26.8	25	39.7	-7	41.5	51.01877407	10678.18778	13.46215929	0.500456251	0.020980168	2.048426182	1.682160071	30.29540828	0.801608385	-28.06545374	62.46188036	3.932193684	9.275958415	2.599882734	-0.692235095	-3.864177668	0.717071782	0.520078724	3.410996159	-0.221135088	4.134556456	3	19.54482029	31.90611227	39.45883931	5.329165038	5.176871642	5	6.300793601	6.442049363
amplexicaulis	12.3	230	602	1894.8	20.2	18.1	29	39.4	-7.2	35.3	54.3397571	10739.16828	13.57547337	0.500446824	0.02142479	1.967860983	1.603383692	30.44662216	0.798729908	-27.91150167	62.89077649	3.995256134	9.281652924	2.608264736	-0.692253932	-3.843206616	0.676947157	0.472116204	3.415975057	-0.224732428	4.141399515	3.507135583	15.16575089	24.53568829	43.52930048	4.494441011	4.254409477	5.385164807	6.276941931	5.941380311
amplexicaulis	14.3	315	538	1982.5	12	24.4	47	39.7	-7.6	41.1	51.77046431	10892.72244	12.61516771	0.500473528	0.021280216	2.012124746	1.642083044	30.33558065	0.799416761	-27.77123776	62.47221306	3.9468198	9.295850179	2.534899876	-0.692200573	-3.849977464	0.699191251	0.495965585	3.412321302	-0.223872866	4.134721867	3.78153408	17.74823935	23.19482701	44.52527372	3.464101615	4.939635614	6.8556546	6.300793601	6.41092817
amplexicaulis	16.7	256	1144	1462.3	16.6	31.3	19	34.7	-7.9	40.1	50.20147804	7177.478113	13.74018715	0.50046707	0.021102818	2.021120018	1.628760082	30.29014197	0.799122977	-27.82830432	62.31731715	3.916044469	8.878703363	2.620324908	-0.692213477	-3.858348693	0.703651822	0.487819039	3.410822312	-0.224240431	4.132239351	4.086563348	16	33.82306905	38.24003138	4.074309757	5.594640292	4.358898944	5.89067059	6.33245608
amplexicaulis	13.4	430	808	978.1	10.9	22.6	14	32.1	-7.9	39.5	53.92213661	7700.293481	13.09161568	0.500446696	0.02058714	2.056629442	1.671337583	30.33693431	0.799354974	-27.72379625	62.40092694	3.987541091	8.949013722	2.571972001	-0.692254187	-3.88308867	0.72106845	0.513624254	3.412365924	-0.223950159	4.13358013	3.660601044	20.73644135	28.42534081	31.27459033	3.301514804	4.75394573	3.741657387	5.66568619	6.284902545
amplexicaulis	16.7	499	396	1265.7	13.3	22.7	11	37.7	-8	43.5	53.76731003	5092.779254	14.05987283	0.500456889	0.021614084	2.026784784	1.645973439	30.44303142	0.807001465	-28.10349986	61.70481126	3.984665662	8.535578983	2.643324842	-0.69223382	-3.83441014	0.706450687	0.498331965	3.415857115	-0.214429795	4.122361906	4.086563348	22.3383079	19.89974874	35.57667775	3.646916506	4.7644517	3.31662479	6.140032573	6.595452979
amplexicaulis	15.6	422	776	1897.7	11.4	26.2	35	30.8	-8.2	40.1	54.19330851	7158.35212	12.20914841	0.500485026	0.020519961	2.030870415	1.672501144	30.43079881	0.805579384	-27.94225867	62.12966695	3.992557442	8.876035083	2.50218554	-0.692177599	-3.886357159	0.708464477	0.514320197	3.415455214	-0.216193529	4.129223604	3.949683532	20.54263858	27.85677655	43.56259864	3.376388603	5.118593557	5.916079783	5.54977477	6.33245608
amplexicaulis	18.3	554	1279	1986.1	19.1	38.7	68	39.2	-8.4	36	53.3992649	7919.597244	14.26884077	0.500457791	0.020933377	1.9389534	1.64381781	30.32809248	0.80036022	-28.0114212	62.03511547	3.97779698	8.97709563	2.658078193	-0.692232017	-3.866410408	0.662148343	0.497021469	3.412074428	-0.222693378	4.127700603	4.277849927	23.53720459	35.76310948	44.56568186	4.370354677	6.220932406	8.246211251	6.260990337	6
amplexicaulis	14.4	465	225	1992.7	7.1	24.9	55	37.9	-8.4	39.3	55.90475891	7271.959285	14.94645896	0.500461206	0.021799881	1.938121041	1.666687736	30.38032002	0.801302478	-27.9398323	61.76714514	4.023649509	8.891781037	2.704474413	-0.692225194	-3.825850768	0.661718968	0.510838265	3.413795031	-0.221516778	4.123371591	3.794733192	21.56385865	15	44.63966846	2.664582519	4.98998998	7.416198487	6.156297589	6.268971207
amplexicaulis	9	743	919	1652.6	23.2	42.5	9	35	-8.7	42.1	56.75566046	7442.762763	13.84072507	0.500460585	0.021844105	1.938267925	1.641431495	30.39796945	0.801172036	-27.88655552	62.9959216	4.038755395	8.914997398	2.627615338	-0.692226435	-3.823824188	0.661794752	0.495568724	3.414375812	-0.221679578	4.143069988	3	27.25802634	30.31501278	40.65218321	4.816637832	6.519202405	3	5.916079783	6.488451279
amplexicaulis	15.1	870	406	1969.3	19	20.7	27	36	-8.7	38	55.85763302	8609.025924	15.20263974	0.500464215	0.021812888	1.989211655	1.688685851	30.46018069	0.805976635	-27.87592863	61.45518889	4.022806186	9.060566458	2.72146908	-0.692219181	-3.825254291	0.687738407	0.523950623	3.416420279	-0.215700526	4.118308273	3.885871846	29.49576241	20.14944168	44.37679574	4.358898944	4.549725266	5.196152423	6	6.164414003
aureaaurea	16.8	552	380	1815.4	19	38.7	44	38.6	0	41.9	220.4032442	5049.620027	17.04990163	0.53059878	0.021449219	2.793463804	1.218855649	42.52723423	0.740088166	-28.27374326	68.87754317	5.395458797	8.527068277	2.836144434	-0.633749137	-3.842067045	1.027282333	0.197912426	3.750144676	-0.300985957	4.232330191	4.098780306	23.49468025	19.49358869	42.60751107	4.358898944	6.220932406	6.633249581	6.212889827	6.473020933
aureaaurea	16.3	377	608	2047.9	16.3	29.7	62	38.1	-0.1	44.3	197.445827	4523.948608	16.23440293	0.527350045	0.02028699	2.778093329	1.218784477	40.46464953	0.73726335	-28.7782541	68.92578169	5.285464253	8.417140477	2.787132628	-0.639890729	-3.897775485	1.02176484	0.197854032	3.700428742	-0.304810124	4.233030298	4.037325848	19.41648784	24.65765601	45.25372913	4.037325848	5.449770637	7.874007874	6.172519745	6.655824517
aureaaurea	15.1	804	552	1832.3	17.6	31.4	140	38.9	-0.1	45.1	195.9597381	5689.409434	15.00075556	0.533763635	0.020772297	2.795676209	1.251775037	40.63064138	0.734530464	-29.00960501	69.11715573	5.27790922	8.646361732	2.708100571	-0.627802169	-3.874135055	1.028074013	0.224562574	3.704522496	-0.308523808	4.235802974	3.885871846	28.35489376	23.49468025	42.80537349	4.195235393	5.60357029	11.83215957	6.236986452	6.715653356
aureaaurea	16.4	504	71	1839.8	24.9	21.3	43	41.5	-0.1	39.3	203.2914042	2831.028463	15.78144417	0.531011199	0.021346049	2.776040378	1.243462352	41.4011592	0.737156564	-28.87131054	69.13992163	5.314640438	7.948395339	2.75883483	-0.632972168	-3.846888615	1.021025588	0.217899708	3.72330888	-0.304954975	4.236132301	4.049691346	22.44994432	8.426149773	42.89288985	4.98998998	4.615192304	6.557438524	6.442049363	6.268971207
aureaaurea	12.7	679	308	1749.6	14.6	35.8	97	38.7	-0.2	40	207.6840726	8370.908881	17.6525341	0.535463964	0.019829378	2.815636448	1.238055239	40.69847758	0.738377304	-28.92962546	69.2565493	5.336018043	9.032517746	2.870879348	-0.624621685	-3.920590704	1.035188328	0.213541793	3.706190686	-0.303300333	4.237817715	3.563705936	26.05762844	17.54992877	41.82822014	3.820994635	5.983310121	9.848857802	6.220932406	6.32455532
aureaaurea	15.8	599	356	1899.8	18.6	32.8	115	39.6	-0.3	39.3	200.0108816	5914.240351	17.06483669	0.534893724	0.020786487	2.732577505	1.234119199	41.05749335	0.738178159	-29.06455262	68.96358803	5.298371773	8.685118341	2.837020012	-0.625687199	-3.873452167	1.005245305	0.210357516	3.714973361	-0.303570076	4.233578656	3.974921383	24.4744765	18.86796226	43.58669522	4.312771731	5.727128425	10.72380529	6.292853089	6.268971207
aureaaurea	15.6	573	919	2104.7	7.6	20.8	114	39.8	-0.4	45	214.2791339	5533.14722	15.57255079	0.537191896	0.021832624	2.700707707	1.246417639	40.10234352	0.739574018	-28.79356992	68.87826588	5.367279529	8.61851205	2.7455098	-0.6213999	-3.824349914	0.993513852	0.220273548	3.691434775	-0.30168091	4.232340684	3.949683532	23.93741841	30.31501278	45.87700949	2.75680975	4.5607017	10.67707825	6.308724118	6.708203932
aureaaurea	16	653	739	1774.8	18.6	30	115	39.1	-0.5	42.5	233.2589449	5279.484652	17.83191319	0.536773788	0.019546245	2.739299917	1.225348438	40.05791546	0.736906363	-28.9794926	69.12691364	5.452149188	8.571583768	2.880989728	-0.622178525	-3.934972083	1.007702383	0.203225243	3.690326293	-0.305294446	4.235944143	4	25.55386468	27.18455444	42.12837524	4.312771731	5.477225575	10.72380529	6.25299928	6.519202405
aureaaurea	14	698	679	1567.2	13.4	28.4	70	37.4	-0.5	43	213.1435268	3908.706415	16.33221935	0.532091117	0.019489093	2.904055242	1.241031806	41.53842613	0.732135909	-29.14103167	69.12606147	5.361965774	8.270961758	2.793139804	-0.630940532	-3.937900303	1.06610812	0.215943135	3.72661893	-0.311789114	4.235931816	3.741657387	26.41968963	26.05762844	39.58787693	3.660601044	5.329165038	8.366600265	6.115553941	6.557438524
aureaaurea	16.5	488	547	1851.5	19.9	38.7	81	40	-0.5	42.9	224.2213555	4567.457873	18.19224437	0.528164459	0.020138748	2.781015098	1.259894265	41.18305731	0.739492119	-28.94785049	68.97561401	5.412633758	8.426712065	2.90099537	-0.638347568	-3.905109558	1.022816004	0.231027801	3.718026941	-0.301791654	4.233753022	4.062019202	22.09072203	23.38803113	43.02905995	4.460941605	6.220932406	9	6.32455532	6.549809158
aureaaurea	17.1	502	78	1635.4	17.5	26.9	97	36.7	-0.5	43.9	209.3826078	7819.381828	18.51949523	0.53441761	0.020752393	2.668161454	1.253867989	40.72067034	0.738525941	-29.03441869	68.95534546	5.344163238	8.96436078	2.918823973	-0.626577704	-3.875093714	0.981389641	0.226233165	3.706735834	-0.303099051	4.233459128	4.135214626	22.4053565	8.831760866	40.44007913	4.183300133	5.186520992	9.848857802	6.058052492	6.625707509
aureaaurea	13.1	439	365	1824.4	25	26.8	24	38.7	-0.6	44.5	217.643377	5979.319177	17.93337539	0.527006054	0.020867855	2.794500695	1.247515468	41.68884793	0.738078388	-29.18023364	69.08200008	5.382857838	8.69606199	2.886663524	-0.640543243	-3.869545342	1.027653448	0.221153948	3.730233657	-0.303705243	4.235294206	3.619392214	20.95232684	19.10497317	42.71299568	5	5.176871642	4.898979486	6.220932406	6.670832032
aureaaurea	15	509	852	1890.4	9	22.8	99	38.7	-0.7	42.4	233.8105809	2259.396643	15.60380815	0.530175663	0.020824311	2.758634714	1.260134687	39.63009569	0.737607467	-29.08617578	68.90607937	5.454511304	7.722853084	2.747514997	-0.634546888	-3.871634177	1.014735888	0.23121861	3.679588822	-0.304343483	4.232744409	3.872983346	22.56102835	29.18903904	43.47873043	3	4.774934555	9.949874371	6.220932406	6.511528238
aureaaurea	16	610	391	1809.1	17	23.5	57	37.1	-0.7	43.8	225.0809269	3077.917994	17.41464291	0.529632738	0.020380352	2.938058646	1.23463015	41.32692993	0.736964084	-28.32193212	68.9545029	5.416460013	8.032008671	2.857311399	-0.63557146	-3.89318398	1.077749039	0.210771452	3.721514344	-0.305216121	4.233446909	4	24.69817807	19.77371993	42.5335162	4.123105626	4.847679857	7.549834435	6.090976933	6.618156843
aureaaurea	15.7	394	679	1658.9	17.9	21.8	35	37.1	-0.9	41.1	211.6648771	4863.972623	16.90447588	0.527400293	0.021700754	2.793055172	1.2584345	43.28432525	0.738487337	-28.73208446	69.12460499	5.355004256	8.489610795	2.827578432	-0.63979545	-3.830408272	1.02713604	0.229868488	3.767790566	-0.303151324	4.235910745	3.962322551	19.84943324	26.05762844	40.72959612	4.23083916	4.669047012	5.916079783	6.090976933	6.41092817
aureaaurea	17	380	340	1565.6	24.4	27.1	97	37.6	-0.9	42	206.3462733	6754.927548	17.33001675	0.53190257	0.021631993	2.869033405	1.256353831	42.0883919	0.738937231	-28.67895832	69.12303748	5.329555696	8.818027525	2.85244007	-0.631294946	-3.833581903	1.05397518	0.228213741	3.739771976	-0.302542299	4.235888069	4.123105626	19.49358869	18.43908891	39.56766357	4.939635614	5.205766034	9.848857802	6.131883887	6.480740698
aureaaurea	16.3	542	115	1561.6	15.7	21.1	38	40.7	-0.9	38.2	230.3576744	6902.106928	16.99299483	0.532760431	0.021875698	2.808138633	1.232718513	42.89673935	0.736611427	-28.8941098	69.0800332	5.439633207	8.839581996	2.83280119	-0.629683429	-3.822378939	1.032521856	0.209221904	3.758795817	-0.305694762	4.235265734	4.037325848	23.28089345	10.72380529	39.51708491	3.962322551	4.593473631	6.164414003	6.379655163	6.180614856
aureaaurea	16.8	636	419	1940.6	23	24.5	54	39.4	-1	42.2	214.5343891	4067.592151	16.7689084	0.529608849	0.019950485	2.732626548	1.25143652	40.36497816	0.738261818	-28.43598839	68.84644542	5.368470048	8.310806494	2.819526481	-0.635616566	-3.914501825	1.005263252	0.224292107	3.697962532	-0.30345675	4.231878596	4.098780306	25.21904043	20.46948949	44.05224171	4.795831523	4.949747468	7.348469228	6.276941931	6.496152708
aureaaurea	16.9	754	201	1878.4	21.8	20.4	124	40.4	-1	42.9	211.8060621	7071.709881	15.19071785	0.534633202	0.020623503	2.818683266	1.220003906	41.73422348	0.738694349	-28.62717547	68.93094399	5.355671055	8.86385758	2.720684574	-0.626174371	-3.881323931	1.036269849	0.19885406	3.731321499	-0.302871044	4.233105192	4.110960958	27.45906044	14.17744688	43.34051223	4.669047012	4.516635916	11.13552873	6.356099433	6.549809158
aureaaurea	15.5	589	365	1887.6	22.4	30.9	124	40	-1.3	43.2	212.3253145	3617.82956	15.35802241	0.530575668	0.020694317	2.707045996	1.256049262	39.93798551	0.734669743	-28.88877962	68.77813582	5.358119601	8.193629556	2.73163797	-0.633792696	-3.877896157	0.995858002	0.227971289	3.687327889	-0.30833421	4.230885901	3.937003937	24.2693222	19.10497317	43.44651885	4.732863826	5.558776844	11.13552873	6.32455532	6.57267069
aureaaurea	16.5	806	279	1880.1	12.2	25.5	55	40.6	-1.3	39.6	210.3065479	7038.946752	16.77902897	0.532110756	0.020276127	2.733965355	1.244583494	43.05627187	0.735868415	-28.89383258	68.9391146	5.348566218	8.859213829	2.820129831	-0.630903623	-3.898311095	1.005753066	0.218800931	3.762507908	-0.30670396	4.233223718	4.062019202	28.39013913	16.70329309	43.36011993	3.492849839	5.049752469	7.416198487	6.371812929	6.292853089
aureaaurea	16.6	575	336	2031.1	12.2	21.3	98	37.1	-1.4	43.8	225.8283404	9998.585938	17.07159667	0.535748202	0.020996312	2.887509507	1.230608779	40.70943204	0.734642681	-28.87810029	68.99695077	5.419775155	9.210198956	2.837416069	-0.624091001	-3.863408476	1.060394368	0.207508989	3.706459811	-0.308371046	4.234062312	4.074309757	23.97915762	18.33030278	45.06772681	3.492849839	4.615192304	9.899494937	6.090976933	6.618156843
aureaaurea	16.7	375	319	1920.9	12.9	22.8	32	40.4	-1.5	40.8	213.2664902	5814.662047	17.11278866	0.530391763	0.021363728	2.769710464	1.226412971	40.02151134	0.738202229	-28.41834227	68.91500297	5.362542511	8.668137946	2.839826059	-0.63413937	-3.846060748	1.018742789	0.204093625	3.689417093	-0.303537469	4.232873904	4.086563348	19.36491673	17.8605711	43.8280732	3.591656999	4.774934555	5.656854249	6.356099433	6.387487769
aureaaurea	13.9	792	446	2112.1	8.4	26.9	25	39.4	-1.6	39.5	205.3392287	2654.368763	17.62104914	0.535649446	0.021539094	2.724019261	1.240561936	41.52273447	0.737377023	-28.66616129	68.84730905	5.324663386	7.883962151	2.869094161	-0.624275351	-3.837885669	1.002108459	0.215564451	3.726241096	-0.304655953	4.23189114	3.728270376	28.14249456	21.11871208	45.95758914	2.898275349	5.186520992	5	6.276941931	6.284902545
aureaaurea	17.2	503	349	1911.2	15.5	30.2	34	37.1	-1.6	42.6	231.631674	8160.75637	18.10787832	0.533536369	0.021743423	2.849700623	1.23545243	41.72868601	0.734380444	-29.23277884	69.00539049	5.445148498	9.007092136	2.89634711	-0.62822804	-3.828443958	1.047213944	0.211437243	3.731188806	-0.308728069	4.234184625	4.147288271	22.42766149	18.68154169	43.71727347	3.937003937	5.495452666	5.830951895	6.090976933	6.526867549
aureaaurea	17.4	537	578	1374.3	21.1	33.3	63	42	-1.7	38.3	217.9503292	4351.641512	16.80193788	0.53763634	0.01943532	2.773937698	1.248913337	41.8248974	0.731395277	-28.86071065	69.21544196	5.384267189	8.378308412	2.82149423	-0.620572895	-3.94066325	1.020267862	0.222273843	3.733491794	-0.312801231	4.237223987	4.171330723	23.17326045	24.04163056	37.07155244	4.593473631	5.770615219	7.937253933	6.480740698	6.188699379
aureaaurea	15	443	399	1802.9	13.1	22.4	189	41.4	-1.8	39.8	208.0973559	7350.325513	16.91521969	0.535313329	0.021672192	2.829147455	1.2000378	42.20513158	0.737130442	-28.81952605	68.85919132	5.338006027	8.902499879	2.82821379	-0.624903042	-3.831725315	1.039975414	0.182353056	3.742541815	-0.304990412	4.232063714	3.872983346	21.04756518	19.97498436	42.46056994	3.619392214	4.732863826	13.74772708	6.434283177	6.308724118
aureaaurea	15.5	443	350	1881.5	13	35.8	85	39.3	-1.8	45.1	203.6473632	4240.213603	17.83563217	0.535030164	0.020588589	2.661423521	1.224990928	40.70803723	0.73400614	-28.9100298	68.93896596	5.316389886	8.352368925	2.881198264	-0.625432152	-3.883018289	0.978861138	0.202933438	3.706425548	-0.309237885	4.233221562	3.937003937	21.04756518	18.70828693	43.37626079	3.605551275	5.983310121	9.219544457	6.268971207	6.715653356
aureaaurea	15.3	744	462	1626.2	22.4	24.2	177	40.1	-1.9	39.4	229.2845739	7672.776068	18.55175382	0.531589664	0.020829099	2.751799903	1.235973447	41.85006729	0.733878176	-29.49110847	68.95622211	5.434963913	8.945433767	2.92056433	-0.631883396	-3.87140428	1.012255208	0.211858876	3.734093405	-0.309412237	4.233471841	3.911521443	27.27636339	21.49418526	40.32617016	4.732863826	4.91934955	13.3041347	6.33245608	6.276941931
aureaaurea	15.8	323	79	1922.8	19	22.7	152	38.9	-1.9	42.8	210.4214795	4916.723016	17.10598795	0.524346582	0.020849206	2.736284538	1.238102228	40.68040077	0.739483621	-28.58356178	69.09059513	5.349112565	8.500397534	2.839428575	-0.645602397	-3.870439413	1.006600992	0.213579746	3.705746423	-0.301803146	4.235418616	3.974921383	17.97220076	8.888194417	43.84974344	4.358898944	4.7644517	12.32882801	6.236986452	6.542170894
aureaaurea	16.9	756	670	1824	17.6	34.4	148	41.1	-2	43.7	201.2913196	3745.629127	16.12058437	0.536600525	0.020838211	2.805432782	1.248688466	41.46240244	0.738108919	-28.98533327	68.90323355	5.30475321	8.228344873	2.780096988	-0.622501363	-3.87096691	1.031557817	0.222093773	3.724787051	-0.303663879	4.232703108	4.110960958	27.49545417	25.88435821	42.70831301	4.195235393	5.865151319	12.16552506	6.41092817	6.610597552
aureaaurea	16.2	469	459	1839.2	12.2	23.3	28	40.5	-2	44	207.0455118	6500.226429	17.18037963	0.532663376	0.022033507	2.70177673	1.231131927	42.38635616	0.739531009	-28.83474796	69.10327437	5.332938633	8.779592291	2.843768014	-0.629865619	-3.815190939	0.993909605	0.207934012	3.746826522	-0.301739065	4.235602116	4.024922359	21.65640783	21.42428529	42.88589512	3.492849839	4.827007354	5.291502622	6.363961031	6.633249581
aureaaurea	17.2	501	299	1701.2	17.5	35.9	35	38.7	-2	44.1	221.3744926	5781.78574	16.15451079	0.5382024	0.021246732	2.944285347	1.198681489	40.1123681	0.738537388	-28.95168269	69.04244939	5.399855804	8.662467866	2.782199317	-0.619520581	-3.851552184	1.079866121	0.181222194	3.691684718	-0.303083551	4.234721524	4.147288271	22.38302929	17.29161647	41.24560583	4.183300133	5.991660872	5.916079783	6.220932406	6.640783086
aureaaurea	15.6	481	868	2180.9	18.2	29.9	40	38.3	-2.1	43.9	190.5635359	5366.529477	16.42327775	0.528239596	0.021097433	2.77623559	1.238474128	41.27387709	0.735260141	-28.47246464	68.87366453	5.249985661	8.587936699	2.798699703	-0.638205318	-3.858603905	1.021095906	0.21388008	3.720229784	-0.307530909	4.232273878	3.949683532	21.9317122	29.46183973	46.70010707	4.266145802	5.468089246	6.32455532	6.188699379	6.625707509
aureaaurea	16.4	727	455	1800.8	10.9	30.7	112	39.2	-2.1	41.4	216.2774285	4020.586795	18.38270133	0.533220793	0.020281762	2.762296537	1.226679964	41.57460831	0.736750272	-28.57515369	68.96298691	5.376561975	8.29918314	2.911410077	-0.628819695	-3.89803322	1.016062412	0.204311304	3.727489604	-0.305506288	4.233569939	4.049691346	26.96293753	21.33072901	42.43583391	3.301514804	5.540758071	10.58300524	6.260990337	6.434283177
aureaaurea	14.2	893	307	1867	19	21.3	22	41.2	-2.1	44.5	229.6538684	4495.926426	17.64108344	0.531066663	0.020570606	2.749338557	1.257612322	41.84353387	0.738338142	-28.90547902	68.97099478	5.436573255	8.410927027	2.870230468	-0.632867723	-3.883892115	1.011360358	0.229214941	3.733937278	-0.303353372	4.233686051	3.768288736	29.88310559	17.52141547	43.2087954	4.358898944	4.615192304	4.69041576	6.418722614	6.670832032
aureaaurea	15.1	668	1069	1879.1	15	27.2	99	41.2	-2.3	41.4	220.061513	4010.749536	18.07767365	0.538487204	0.021707383	2.75262978	1.232885231	41.39415526	0.733433303	-28.93505871	68.84495865	5.393907112	8.29673342	2.894677677	-0.618991545	-3.830102846	1.012556738	0.209357139	3.723139694	-0.310018615	4.231857	3.885871846	25.84569597	32.69556545	43.34858706	3.872983346	5.215361924	9.949874371	6.418722614	6.434283177
aureaaurea	15.8	449	693	1868.6	17.6	30.6	127	39.2	-2.3	44	205.330691	5613.727929	16.36032561	0.53137292	0.020738507	2.717412914	1.241540045	40.28268378	0.735409818	-29.157983	69.06740583	5.324621806	8.632970293	2.794859234	-0.632291207	-3.875763065	0.999680293	0.216352581	3.695921694	-0.30732736	4.235082924	3.974921383	21.1896201	26.32489316	43.22730618	4.195235393	5.531726674	11.26942767	6.260990337	6.633249581
aureaaurea	15	394	371	1837.9	8.4	31.4	65	40	-2.3	43.7	224.6327971	5700.057719	15.51582677	0.530270499	0.021150498	2.78581912	1.243955162	41.4887126	0.738198461	-29.20801537	68.86605665	5.414467056	8.64823158	2.741860585	-0.634368027	-3.856091828	1.024541949	0.21829595	3.725421405	-0.303542573	4.23216341	3.872983346	19.84943324	19.26136028	42.87073594	2.898275349	5.60357029	8.062257748	6.32455532	6.610597552
aureaaurea	16.1	559	307	1738.9	19	32.7	118	39.7	-2.3	44	210.1593719	4003.672226	16.12247304	0.526685316	0.020841476	2.901925239	1.248788226	39.11494396	0.738387228	-28.78090041	68.93651303	5.347866157	8.294967275	2.78021414	-0.641152032	-3.870810239	1.065374392	0.222173662	3.666504592	-0.303286893	4.23318598	4.01248053	23.64318084	17.52141547	41.7001199	4.358898944	5.718391382	10.86278049	6.300793601	6.633249581
aureaaurea	16.8	592	118	1873.7	23	28.6	118	41.1	-2.3	43.6	236.9332544	7301.408332	18.09290432	0.542589945	0.020436563	2.771435434	1.216711653	39.86581661	0.736223707	-28.74967782	69.00236833	5.467778474	8.895822531	2.895519835	-0.61140141	-3.890429678	1.019365393	0.196151853	3.68551923	-0.306221257	4.234140828	4.098780306	24.33105012	10.86278049	43.28625648	4.795831523	5.347896783	10.86278049	6.41092817	6.603029608
aureaaurea	16.6	341	524	1967	18.5	28.6	198	37.1	-2.4	42.7	223.3975985	6228.901873	16.6088867	0.527966194	0.019620034	2.777371456	1.236287638	41.31401879	0.73817826	-29.3173998	69.1055985	5.408953137	8.736955332	2.809937895	-0.638723024	-3.931204092	1.021504961	0.212113049	3.72120188	-0.303569939	4.235635748	4.074309757	18.46618531	22.89104628	44.35087372	4.301162634	5.347896783	14.07124728	6.090976933	6.534523701
aureaaurea	13.2	688	610	1769.3	26	21.8	97	41.2	-2.6	38.2	209.1891385	2454.599193	16.37899467	0.529859281	0.020138166	2.940549609	1.245864845	40.28719875	0.73813557	-28.74474941	68.88746008	5.343238812	7.805718765	2.795999701	-0.635143815	-3.905138458	1.078596506	0.219829943	3.69603377	-0.303627772	4.23247416	3.633180425	26.2297541	24.69817807	42.06304792	5.099019514	4.669047012	9.848857802	6.418722614	6.180614856
aureaaurea	13.6	768	354	1526	12.6	24.8	103	40.5	-2.6	40.8	215.0279047	5076.181692	17.44393805	0.535736948	0.021499826	2.865276153	1.259124384	42.14198667	0.735256062	-28.52652369	69.16815107	5.370767809	8.532314623	2.858992199	-0.624112007	-3.839710437	1.052664734	0.230416546	3.741044552	-0.307536457	4.236540512	3.687817783	27.71281292	18.81488772	39.06404997	3.54964787	4.979959839	10.14889157	6.363961031	6.387487769
aureaaurea	11.7	608	513	1805.6	13.7	26.8	154	40.9	-2.7	43.1	193.6167193	3292.303025	17.63391854	0.53565121	0.021189905	2.816032175	1.220598529	40.6536822	0.732258837	-28.71215904	69.0473179	5.265880531	8.099342606	2.869824237	-0.624272057	-3.85423039	1.035328864	0.199341336	3.705089415	-0.311621225	4.234792036	3.420526275	24.65765601	22.64950331	42.49235225	3.701351105	5.176871642	12.40967365	6.395310782	6.565059025
aureaaurea	16.4	500	421	1767.4	17.8	25.3	52	39	-2.7	41.4	216.077139	8244.334558	17.67854869	0.531774086	0.020930938	2.802906573	1.253962292	40.80639401	0.7335922	-28.91647686	69.08248911	5.375635469	9.017281523	2.872351966	-0.63153653	-3.866526927	1.030656941	0.226308372	3.708838785	-0.309801991	4.235301285	4.049691346	22.36067977	20.51828453	42.04045671	4.219004622	5.029910536	7.211102551	6.244997998	6.434283177
aureaaurea	16.7	916	746	1849.6	8.4	31.2	127	35.6	-2.8	41.1	221.4291974	8207.925301	16.86191341	0.532063463	0.019734786	2.829345859	1.24629971	41.65862455	0.734941935	-28.54633084	69.12297572	5.400102888	9.012855467	2.825057434	-0.630992505	-3.925372414	1.04004554	0.220178929	3.729508419	-0.307963783	4.235887175	4.086563348	30.2654919	27.31300057	43.00697618	2.898275349	5.585696018	11.26942767	5.966573556	6.41092817
aureaaurea	17.2	478	273	1750.3	13.8	19	95	37.2	-2.8	45	237.2681778	3319.079767	18.28079968	0.539163503	0.020792792	2.644535669	1.257813856	41.87727266	0.73514355	-28.65379894	69.22914676	5.469191053	8.107442845	2.905851311	-0.617736409	-3.873148891	0.972495499	0.229375179	3.734743261	-0.307689493	4.23742197	4.147288271	21.86321111	16.52271164	41.83658686	3.714835124	4.358898944	9.746794345	6.099180273	6.708203932
aureaaurea	16.3	777	222	1887.2	12.2	25.9	130	37.5	-2.8	44.6	228.9839783	5846.573473	18.86783312	0.53612052	0.021247102	2.893184256	1.242721354	40.29433038	0.736323673	-29.09429945	68.88594583	5.433652037	8.673611038	2.937458521	-0.623396292	-3.851534769	1.062357714	0.217303615	3.696210774	-0.306085484	4.232452178	4.037325848	27.87471973	14.89966443	43.44191524	3.492849839	5.08920426	11.40175425	6.123724357	6.678323143
aureaaurea	16.4	712	1059	1791.4	12.9	24	50	38.9	-2.9	38.6	200.7669107	5982.908343	16.57494776	0.525953644	0.019715754	2.670738215	1.256276057	41.47938486	0.735649234	-29.29708608	68.80124643	5.302144587	8.696662074	2.807892384	-0.642542199	-3.926337267	0.982354919	0.228151835	3.725196553	-0.307001858	4.231221861	4.049691346	26.68332813	32.54228019	42.32493355	3.591656999	4.898979486	7.071067812	6.236986452	6.212889827
aureaaurea	17.5	840	761	1666.2	8.4	33.3	48	36	-2.9	40.2	197.3357313	4715.718457	16.58363043	0.53229779	0.020542952	2.718576391	1.249456047	41.11996826	0.738222006	-28.86578447	69.04565952	5.284906498	8.45865656	2.80841609	-0.630552191	-3.885237365	1.000108358	0.222708294	3.716493849	-0.303510678	4.234768018	4.183300133	28.98275349	27.58622845	40.81911317	2.898275349	5.770615219	6.92820323	6	6.340346994
aureaaurea	16.8	668	602	2015.7	21.7	26.8	104	40.8	-2.9	43.8	191.3082835	2898.941307	16.05935034	0.532322695	0.02017981	2.757033018	1.217679632	41.07111538	0.734475876	-28.84925197	68.87172168	5.253886177	7.972100883	2.776291256	-0.630505404	-3.903072679	1.014155108	0.196947107	3.715305086	-0.308598128	4.232245668	4.098780306	25.84569597	24.53568829	44.89654775	4.65832588	5.176871642	10.19803903	6.387487769	6.618156843
aureaaurea	16	585	477	1868.8	13.3	24.2	120	42.4	-2.9	41	208.0282748	7220.230043	16.76071013	0.532921618	0.020282897	2.920329023	1.212406075	41.52957171	0.73765757	-28.94773028	69.06512906	5.337674007	8.884642093	2.819037465	-0.629380924	-3.89797726	1.071696289	0.192606877	3.726405745	-0.304275559	4.235049959	4	24.18677324	21.84032967	43.22961948	3.646916506	4.91934955	10.95445115	6.511528238	6.403124237
aureaaurea	15	677	999	1622.4	12.8	25.2	93	37.6	-3.1	41.2	203.0586683	3183.998889	17.89010006	0.525319397	0.019422527	2.780022918	1.244240436	39.93923852	0.732880075	-28.23331719	69.01447457	5.313494944	8.065893198	2.884247491	-0.643748826	-3.941321701	1.022459172	0.218525252	3.687359262	-0.310773199	4.234316259	3.872983346	26.01922366	31.60696126	40.2790268	3.577708764	5.019960159	9.643650761	6.131883887	6.418722614
aureaaurea	16.5	628	519	1850.7	18.5	32.7	79	41.1	-3.1	43.3	227.0519389	7619.80653	16.47550526	0.526917009	0.02142946	2.760545482	1.263050878	42.2436077	0.737496927	-28.72413011	68.97328472	5.425178797	8.938506259	2.801874748	-0.640712221	-3.842988668	1.015428299	0.233530126	3.743453045	-0.304493358	4.233719252	4.062019202	25.05992817	22.7815715	43.0197629	4.301162634	5.718391382	8.888194417	6.41092817	6.580273551
aureaaurea	17.1	707	365	1730.5	16.8	26.9	39	38.4	-3.1	44.5	226.1180098	6475.413472	16.28674335	0.532157932	0.02116771	2.738643399	1.236328642	40.70275067	0.734980651	-29.18750082	69.11594807	5.42105703	8.775767741	2.790351486	-0.630814969	-3.855278372	1.007462688	0.212146215	3.706295674	-0.307911105	4.235785501	4.135214626	26.5894716	19.10497317	41.59927884	4.098780306	5.186520992	6.244997998	6.196773354	6.670832032
aureaaurea	14.7	350	779	1965.9	15.3	25.3	51	38.7	-3.3	41.1	210.3062881	3532.872688	16.74228678	0.534695693	0.02126883	2.756364543	1.261721181	41.42797224	0.740094401	-28.36213749	68.92391054	5.348564983	8.169866612	2.817937661	-0.626057492	-3.850512658	1.013912617	0.232476805	3.723956311	-0.300977532	4.23300315	3.834057903	18.70828693	27.91057147	44.33847088	3.911521443	5.029910536	7.141428429	6.220932406	6.41092817
aureaaurea	16	819	759	2101.3	15.9	28.1	121	40.3	-3.3	42.8	217.570844	4626.483123	16.5062851	0.52348839	0.020688402	2.802735741	1.232690537	41.85578187	0.737045422	-28.57454492	69.02469613	5.382524517	8.439552274	2.803741224	-0.647240427	-3.878182026	1.030595991	0.209199209	3.734229944	-0.305105758	4.234464355	4	28.61817604	27.54995463	45.83993892	3.987480407	5.300943312	11	6.348228099	6.542170894
aureaaurea	12.4	911	593	1701.1	15.5	36.6	137	40.7	-3.4	44.8	213.4177118	4759.466825	16.14044166	0.536433695	0.020239737	2.8408131	1.257338288	41.44737865	0.733384097	-29.08904536	68.94273729	5.363251334	8.467890929	2.781328027	-0.622812313	-3.900107429	1.044090314	0.228997017	3.724424638	-0.310085708	4.233276266	3.521363372	30.18277655	24.35159132	41.24439356	3.937003937	6.049793385	11.70469991	6.379655163	6.693280212
aureaaurea	16.3	584	919	1593.2	18.5	35.9	61	34.7	-3.6	44	221.4001196	5919.626046	17.616434	0.528572333	0.019730064	2.73957238	1.222821545	40.85276249	0.731679433	-29.36082212	68.82600037	5.39997156	8.686028558	2.868832216	-0.637575618	-3.925611715	1.007801843	0.20116093	3.709974444	-0.312412794	4.231581586	4.037325848	24.16609195	30.31501278	39.9149095	4.301162634	5.991660872	7.810249676	5.89067059	6.633249581
aureaaurea	16	400	842	1693.3	11.8	29	101	40.1	-3.6	41.9	232.9115355	4912.494171	15.81186649	0.527482439	0.02060301	2.741090948	1.267832595	40.86690945	0.737417888	-29.40513934	68.85310865	5.450658706	8.49953707	2.760760702	-0.639639705	-3.882318097	1.008355997	0.237308824	3.710320676	-0.304600535	4.231975375	4	20	29.01723626	41.14972661	3.435112807	5.385164807	10.04987562	6.33245608	6.473020933
aureaaurea	15.5	672	349	1661.8	12.2	20.8	95	39.5	-3.6	41.8	204.4894207	5540.753656	17.78505019	0.530804879	0.021125825	2.733055554	1.206797604	41.28622813	0.733533735	-29.25086884	69.09166772	5.320516242	8.619885809	2.878358227	-0.633360785	-3.857259053	1.005420234	0.187970243	3.720528985	-0.309881691	4.235434141	3.937003937	25.92296279	18.68154169	40.76518122	3.492849839	4.5607017	9.746794345	6.284902545	6.46529195
aureaaurea	16.6	473	799	1859.3	12.2	38.7	44	41.7	-3.7	42.4	214.3686485	5284.540803	16.03585851	0.531561354	0.021034662	2.865015166	1.223408664	41.10078517	0.736289961	-29.05986484	69.11013966	5.367697189	8.572541008	2.774827371	-0.631936652	-3.861583631	1.052573644	0.20164095	3.716027225	-0.306131269	4.235701459	4.074309757	21.74856317	28.26658805	43.11960111	3.492849839	6.220932406	6.633249581	6.457553716	6.511528238
aureaaurea	17.1	549	66	1675.2	17.8	26.1	136	41.8	-3.7	39.5	234.342762	3361.85896	16.78629945	0.52621533	0.020035709	2.742474177	1.231874779	40.67752485	0.739171358	-28.97100035	69.0926338	5.456784838	8.120249362	2.820563045	-0.642044777	-3.910239147	1.008860497	0.20853722	3.705675725	-0.302225507	4.235448123	4.135214626	23.43074903	8.124038405	40.92920718	4.219004622	5.10881591	11.66190379	6.46529195	6.284902545
aureaaurea	12.8	690	417	1746.8	13.3	21	29	41.9	-3.8	41.8	199.5594616	6337.468531	17.78024958	0.535576939	0.020651648	2.722740659	1.209643693	41.01298796	0.737047211	-28.83122627	69.0398484	5.296112245	8.754234682	2.878088267	-0.624410722	-3.879960156	1.001638968	0.190325848	3.713888796	-0.30510333	4.234683851	3.577708764	26.26785107	20.42057786	41.79473651	3.646916506	4.582575695	5.385164807	6.473020933	6.46529195
aureaaurea	16.4	329	410	1447.4	9	27.5	69	42	-3.8	44	217.2117045	4202.840778	15.82499773	0.530736417	0.020438158	2.727759493	1.245037231	42.06387862	0.736842619	-28.91347556	69.17507442	5.380872475	8.343515951	2.761590825	-0.633489771	-3.890351635	1.003480574	0.219165434	3.739189382	-0.305380952	4.236640601	4.049691346	18.13835715	20.24845673	38.04471054	3	5.244044241	8.306623863	6.480740698	6.633249581
aureaaurea	16.8	383	372	1783.1	13.3	27.3	77	39.2	-3.8	40.9	225.411895	5334.107719	16.68960495	0.533851151	0.020563856	2.674672305	1.2616694	42.31486549	0.733414805	-28.39584987	68.81767826	5.417929373	8.581876899	2.814786068	-0.627638222	-3.884220307	0.98382687	0.232435765	3.745138454	-0.310043837	4.231460663	4.098780306	19.57038579	19.28730152	42.22676876	3.646916506	5.224940191	8.774964387	6.260990337	6.395310782
aureaaurea	17.5	449	676	1707.4	15.7	26.6	54	35.3	-3.9	42.1	209.3578445	5073.286473	15.05170139	0.530182982	0.020422644	2.740244519	1.247597337	43.0400556	0.736855957	-28.76044139	68.82538851	5.344044963	8.531744106	2.711491034	-0.634533083	-3.891110994	1.008047157	0.221219571	3.762131208	-0.305362851	4.231572696	4.183300133	21.1896201	26	41.32069699	3.962322551	5.157518783	7.348469228	5.941380311	6.488451279
aureaaurea	15.3	546	644	1613.2	15.4	28.4	103	38.9	-3.9	43.5	203.7377832	4814.591442	18.62117873	0.532841034	0.020922298	2.844101135	1.238292098	40.75294389	0.732241448	-28.71735028	68.88099461	5.316833791	8.47940647	2.924299574	-0.629532147	-3.866939799	1.045247072	0.21373309	3.70752808	-0.311644972	4.2323803	3.911521443	23.36664289	25.37715508	40.16466108	3.924283374	5.329165038	10.14889157	6.236986452	6.595452979
aureaaurea	11.7	669	569	1799.3	22.2	34.3	54	40.5	-3.9	38.7	210.5616512	2753.012253	15.43342374	0.536499909	0.022100322	2.706404721	1.261354196	43.22647067	0.735835525	-28.65342606	69.20627228	5.34977849	7.920450956	2.73653553	-0.622688887	-3.8121631	0.995621083	0.232185903	3.766453055	-0.306748657	4.237091498	3.420526275	25.86503431	23.85372088	42.41815649	4.711687596	5.856620186	7.348469228	6.363961031	6.220932406
aureaaurea	17.1	642	563	1752.2	13.3	26.2	38	38	-3.9	41.4	199.3349824	5736.179175	15.93013174	0.523280821	0.020586354	2.776637258	1.236166409	41.03083742	0.736397887	-28.99982009	68.89051923	5.294986738	8.654548619	2.768212394	-0.647637016	-3.88312685	1.021240576	0.212014985	3.714323916	-0.305984699	4.232518567	4.135214626	25.33771892	23.72762104	41.8592881	3.646916506	5.118593557	6.164414003	6.164414003	6.434283177
aureaaurea	14.8	795	133	1792.3	14.7	20.8	83	39.8	-4	42.6	194.4028411	2566.714591	15.16746288	0.532154687	0.020741609	2.698752884	1.233652298	40.06932105	0.734699863	-28.43797747	69.18963032	5.269932507	7.850381991	2.719152533	-0.630821067	-3.8756135	0.992789771	0.209979118	3.69061098	-0.308293213	4.236851001	3.847076812	28.19574436	11.53256259	42.33556425	3.834057903	4.5607017	9.110433579	6.308724118	6.526867549
aureaaurea	14.3	365	206	2032.4	11.6	30.6	98	36.6	-4.1	41.1	208.8375942	4449.18227	15.96360213	0.529522943	0.021233294	2.747335212	1.214879391	42.17272608	0.736640661	-28.89370965	69.08973398	5.341556889	8.400475599	2.770311264	-0.635778785	-3.852184858	1.010631428	0.194644805	3.741773711	-0.305655076	4.235406152	3.78153408	19.10497317	14.35270009	45.08214724	3.405877273	5.531726674	9.899494937	6.049793385	6.41092817
aureaaurea	16.8	399	799	1966.3	12.3	28.2	98	37	-4.3	42.9	228.9840352	5083.009604	16.28200428	0.528917086	0.022115713	2.718961461	1.229575235	40.90089807	0.738193383	-28.90232108	69.06107032	5.433652286	8.533658807	2.790060466	-0.636923597	-3.811466928	1.000249992	0.206668772	3.711152021	-0.303549452	4.23499119	4.098780306	19.97498436	28.26658805	44.34298141	3.507135583	5.310367219	9.899494937	6.08276253	6.549809158
aureaaurea	16.8	659	739	1780.5	17	23.2	39	37.9	-4.3	40.2	209.0377617	2803.795236	15.1160071	0.527520918	0.019849504	2.753418897	1.2685309	40.24723387	0.73882743	-29.25011639	69.15462828	5.342514914	7.93872922	2.715754255	-0.639566759	-3.91957626	1.012843375	0.237859459	3.695041278	-0.302690904	4.236344987	4.098780306	25.67099531	27.18455444	42.19597137	4.123105626	4.816637832	6.244997998	6.156297589	6.340346994
aureaaurea	14.9	532	74	2009.9	15.7	20.5	57	38.6	-4.3	43.5	212.2656396	5889.552623	17.2738664	0.539448761	0.020834012	2.756875746	1.258259526	41.27843989	0.737405113	-29.314639	69.16391861	5.357838507	8.680935318	2.849194747	-0.617207474	-3.871168435	1.014098062	0.229729437	3.720340327	-0.304617859	4.236479319	3.860051813	23.06512519	8.602325267	44.83190828	3.962322551	4.527692569	7.549834435	6.212889827	6.595452979
aureaaurea	17.2	498	92	1886.3	17.6	28.6	130	37.3	-4.5	44.4	222.3920694	3944.680877	16.04766758	0.523230497	0.021781566	2.863521535	1.225199324	40.71211081	0.732457798	-29.00766422	69.15416049	5.404441903	8.280123337	2.775563517	-0.647733191	-3.826691263	1.052052173	0.203103544	3.706525611	-0.311349553	4.236338222	4.147288271	22.3159136	9.591663047	43.43155535	4.195235393	5.347896783	11.40175425	6.107372594	6.6633325
aureaaurea	14.1	570	548	2157.5	12.2	32.7	30	37.3	-4.6	44.3	210.0368043	2497.715553	18.57313984	0.533491014	0.021239089	2.710381993	1.207949842	40.37681768	0.738404488	-28.9410101	68.99763668	5.347282774	7.823131814	2.921716442	-0.628313052	-3.851911974	0.997089582	0.188924577	3.6982558	-0.303263518	4.234072253	3.754996671	23.87467277	23.40939982	46.44889665	3.492849839	5.718391382	5.477225575	6.107372594	6.655824517
aureaaurea	12.3	693	474	2066.4	16.7	21.3	29	40.9	-4.7	43.7	219.4235949	4454.974367	17.36564727	0.530170147	0.020241915	2.67791196	1.245461366	41.58917097	0.732308809	-28.69026981	69.01786995	5.391004085	8.401776586	2.85449396	-0.634557292	-3.899999824	0.985037371	0.219506036	3.72783982	-0.311552984	4.234365456	3.507135583	26.32489316	21.77154106	45.45767262	4.086563348	4.615192304	5.385164807	6.395310782	6.610597552
aureaaurea	14.7	481	639	1732.5	20.3	20.1	63	36.7	-4.8	40.9	218.5859396	3638.202193	18.98590868	0.531829223	0.021350662	2.896650189	1.233978417	40.39640687	0.735333014	-28.87665401	68.78073569	5.387179253	8.199244936	2.943697056	-0.631432851	-3.846672533	1.063554962	0.210243435	3.698740842	-0.307431802	4.230923701	3.834057903	21.9317122	25.27844932	41.62331078	4.50555213	4.483302354	7.937253933	6.058052492	6.395310782
aureaaurea	15.4	767	479	1748.2	12.8	22.4	160	41.7	-4.8	41.4	230.7958946	9703.164253	18.68363885	0.529074275	0.021630219	2.818829495	1.231591684	39.91643453	0.740580929	-29.1183849	69.11608688	5.441533747	9.180207323	2.927648213	-0.636626451	-3.833663914	1.036321726	0.208307385	3.686788132	-0.300320362	4.235787509	3.924283374	27.69476485	21.88606863	41.81148168	3.577708764	4.732863826	12.64911064	6.457553716	6.434283177
aureaaurea	17.3	832	717	1973.1	15.7	22.5	24	38.7	-4.9	41.4	232.9198203	9424.68994	16.36778846	0.53297663	0.021999996	2.880749188	1.236474449	41.63743583	0.736976789	-28.90908512	69.0111095	5.450694275	9.151088114	2.795315285	-0.629277702	-3.816713007	1.058050395	0.212264144	3.728999662	-0.305198881	4.234267499	4.159326869	28.8444102	26.77685568	44.41959027	3.962322551	4.74341649	4.898979486	6.220932406	6.434283177
aureaaurea	16.1	629	639	1808.8	19.1	32.4	45	39.1	-4.9	44.6	196.8176112	4187.445331	15.38206022	0.52873916	0.021283834	2.748669988	1.240477481	40.16158499	0.735162942	-28.64787529	69.09145001	5.282277468	8.339846121	2.73320191	-0.63726005	-3.849807462	1.011117154	0.215496371	3.692910941	-0.307663115	4.23543099	4.01248053	25.07987241	25.27844932	42.52998942	4.370354677	5.692099788	6.708203932	6.25299928	6.678323143
aureaaurea	16.9	859	666	1633.6	15.7	32.7	100	39.9	-5	44.6	216.3536574	5052.222245	16.69583301	0.531411383	0.020815509	2.811822176	1.242412438	41.16205017	0.733982557	-29.48666077	69.11009757	5.376914372	8.527583474	2.815159168	-0.632218825	-3.872056945	1.033832734	0.217055004	3.717516719	-0.309270015	4.23570085	4.110960958	29.30870178	25.8069758	40.41781785	3.962322551	5.718391382	10	6.316644679	6.678323143
aureaaurea	16.5	297	99	1922.9	12.2	20.4	32	40.5	-5.1	39.4	222.3696824	4457.384268	17.55286206	0.529850586	0.019621335	2.793608348	1.239136626	41.53359548	0.735400393	-28.84909544	69.05048035	5.404341233	8.402317386	2.865217017	-0.635160225	-3.931137784	1.027334075	0.214414868	3.726502629	-0.307340176	4.234837836	4.062019202	17.23368794	9.949874371	43.85088369	3.492849839	4.516635916	5.656854249	6.363961031	6.276941931
aureaaurea	17.2	722	616	1743.5	18.5	26.8	129	38.1	-5.2	45	206.7768952	2846.705494	17.04845728	0.531159715	0.02080909	2.728033875	1.216902027	42.35552005	0.738279511	-28.77678961	69.04500208	5.331640411	7.953917638	2.836059718	-0.632692521	-3.872365369	1.003581157	0.196308307	3.746098756	-0.303432785	4.234758496	4.147288271	26.87005769	24.81934729	41.75523919	4.301162634	5.176871642	11.35781669	6.172519745	6.708203932
aureaaurea	16	460	584	1989.3	16.2	24	87	39.1	-5.2	43.7	202.6706668	5060.878822	15.83077122	0.536584668	0.020067199	2.738840082	1.258262512	40.47569468	0.738462515	-29.19343438	68.95006672	5.311582331	8.529295427	2.761955592	-0.622530914	-3.908668687	1.007534503	0.229731811	3.700701663	-0.303184937	4.233382572	4	21.44761059	24.16609195	44.60156948	4.024922359	4.898979486	9.327379053	6.25299928	6.610597552
aureaaurea	14.5	454	1147	2166.6	17.6	23.2	130	39.7	-5.3	42.8	242.1374813	6631.369074	17.32383419	0.530311366	0.021093945	2.86276701	1.24225481	41.73662479	0.737760271	-29.0726491	69.15780176	5.489505669	8.799566559	2.852083252	-0.634290962	-3.858769247	1.051788643	0.216928123	3.731379036	-0.304136343	4.236390875	3.807886553	21.30727575	33.86738844	46.54675069	4.195235393	4.816637832	11.40175425	6.300793601	6.542170894
aureaaurea	15.1	358	562	1838.5	17.5	26.6	131	34.7	-5.3	42.3	201.776728	4596.304044	17.441963	0.535866787	0.02099942	2.822634946	1.233720927	40.77186325	0.737311373	-29.13057136	68.77750899	5.307161779	8.433007791	2.858878969	-0.623869681	-3.863260461	1.037670827	0.210034747	3.707992217	-0.304744989	4.230876787	3.885871846	18.92088793	23.70653918	42.87773315	4.183300133	5.157518783	11.44552314	5.89067059	6.503845017
aureaaurea	16.5	340	739	1820.3	18.2	28.4	36	37.7	-5.4	40	226.8843822	6379.890674	18.41972179	0.527526681	0.020346388	2.652467687	1.258784555	41.1823331	0.735684596	-28.80189396	69.08284162	5.424440558	8.76090624	2.913421927	-0.639555835	-3.894851877	0.975490409	0.230146617	3.718009356	-0.30695379	4.235306388	4.062019202	18.43908891	27.18455444	42.66497392	4.266145802	5.329165038	6	6.140032573	6.32455532
aureaaurea	16.9	729	525	1641.1	18.1	22	79	39.7	-5.4	43.6	234.6322638	4363.84554	15.41087697	0.523256561	0.021660075	2.641247807	1.212604273	42.41648515	0.738481353	-28.85352762	69.25152466	5.458019454	8.381108952	2.735073557	-0.647683379	-3.832284575	0.97125146	0.192770338	3.747537087	-0.303159427	4.237745162	4.110960958	27	22.91287847	40.51049247	4.254409477	4.69041576	8.888194417	6.300793601	6.603029608
aureaaurea	16.4	464	825	1617.8	17.6	21.8	119	41.1	-5.5	44.3	213.4425711	1796.063313	16.69535325	0.534307976	0.022022913	2.864913265	1.24580855	39.99668836	0.735797878	-28.87810211	68.99156457	5.363367809	7.4933525	2.815130432	-0.626782872	-3.815671868	1.052538076	0.219784757	3.68879666	-0.30679982	4.233984245	4.049691346	21.54065923	28.72281323	40.22188459	4.195235393	4.669047012	10.90871211	6.41092817	6.655824517
aureaaurea	16.5	667	774	2107.7	13.2	25.2	115	40.2	-5.5	44.1	214.9746466	2591.333574	16.68488468	0.528662736	0.019692213	2.827304725	1.244669439	41.34970659	0.739529951	-28.6328888	69.08627398	5.370520098	7.859927916	2.814503201	-0.637404601	-3.927532001	1.039323864	0.218869984	3.722065326	-0.301740496	4.235356071	4.062019202	25.82634314	27.82085549	45.90969397	3.633180425	5.019960159	10.72380529	6.340346994	6.640783086
aureaaurea	16.9	416	878	1820.3	22.3	31.2	106	36.4	-5.6	44.5	201.5125057	6289.506171	18.37211651	0.54185784	0.021121907	2.633965841	1.249597083	41.43474727	0.739234803	-28.57658866	68.87091495	5.305851442	8.746637836	2.910834108	-0.6127516	-3.857444531	0.968490635	0.222821166	3.724119835	-0.302139678	4.232233955	4.110960958	20.39607805	29.63106478	42.66497392	4.722287581	5.585696018	10.29563014	6.033241252	6.670832032
aureaaurea	16.8	457	301	2098.6	17.6	21.3	35	39.4	-5.6	38.6	213.6454452	4091.877674	17.33706077	0.53082987	0.020982284	2.853356236	1.23135048	41.92650346	0.738297399	-29.02565679	69.19036616	5.364317843	8.316759233	2.852846451	-0.633313705	-3.864076816	1.048495928	0.208111518	3.735918168	-0.303408556	4.236861636	4.098780306	21.37755833	17.34935157	45.81047915	4.195235393	4.615192304	5.916079783	6.276941931	6.212889827
aureaaurea	15.5	565	945	1666.9	10.9	24	35	37.1	-6	43.1	211.3625918	4572.051808	17.55803143	0.53995653	0.021188204	2.748492658	1.242885452	40.20208618	0.736573168	-29.50453898	69.06003402	5.353575103	8.427717356	2.865511477	-0.616266643	-3.854310667	1.011052637	0.217435654	3.693918889	-0.305746702	4.234976185	3.937003937	23.76972865	30.7408523	40.82768668	3.301514804	4.898979486	5.916079783	6.090976933	6.565059025
aureaaurea	12.5	447	993	1628.7	19	30.9	37	40.8	-6.2	44.3	216.5354491	8023.212403	17.70948475	0.538656415	0.021161619	2.84006663	1.229703517	40.25959322	0.734766092	-28.94297834	68.83976083	5.377754271	8.99009417	2.874100358	-0.61867736	-3.855566163	1.043827513	0.206773097	3.695348316	-0.308203073	4.231781497	3.535533906	21.14237451	31.51190251	40.3571555	4.358898944	5.558776844	6.08276253	6.387487769	6.655824517
aureaaurea	15.3	645	898	1790	12.2	38.7	45	42.2	-6.2	42.8	217.036062	5276.611032	16.93719477	0.524536355	0.021797686	2.84094915	1.2413962	41.52124734	0.737378567	-28.7493253	68.95003399	5.380063524	8.571039321	2.829512078	-0.64524054	-3.825951462	1.044138204	0.216236714	3.72620528	-0.304653859	4.233382097	3.911521443	25.3968502	29.96664813	42.3083916	3.492849839	6.220932406	6.708203932	6.496152708	6.542170894
aureaaurea	15.1	420	276	1769.1	11.2	20	64	37.6	-6.4	41.4	224.266706	5916.773569	16.53152446	0.528875108	0.021295762	2.807481197	1.231449047	40.54661791	0.734600037	-28.89966388	68.89080497	5.412835995	8.685546574	2.805269131	-0.637002966	-3.849247193	1.03228771	0.208191563	3.702452372	-0.308429095	4.232522714	3.885871846	20.49390153	16.61324773	42.06067047	3.346640106	4.472135955	8	6.131883887	6.434283177
aureaaurea	15.5	715	380	2029.6	9.8	27.6	25	41.7	-6.5	42.3	215.4738077	6367.809994	17.34944751	0.527335549	0.01988947	2.843251607	1.226565023	40.36525921	0.731928859	-29.13583143	69.10821501	5.37283936	8.759010889	2.853560662	-0.639918218	-3.917564833	1.044948329	0.204217598	3.697969494	-0.312071957	4.23567361	3.937003937	26.73948391	19.49358869	45.05108212	3.130495168	5.253570215	5	6.457553716	6.503845017
aureapotbergensis	17.3	336	1087	1738.2	15.5	19.2	37	39.7	0.5	43.1	276.5626474	1865.641307	21.26540645	0.583545484	0.026366151	2.01782503	1.318964682	42.0243776	0.747841648	-28.99738849	66.25703273	5.622437368	7.531360137	3.057081642	-0.53863288	-3.635674251	0.702020214	0.276847097	3.738249869	-0.290564024	4.193541614	4.159326869	18.33030278	32.96968304	41.6917258	3.937003937	4.38178046	6.08276253	6.300793601	6.565059025
aureapotbergensis	17	549	151	961.3	16.2	20.9	43	40.4	0.4	42.5	262.9925216	1037.69362	22.08116088	0.577498698	0.026789156	1.930565774	1.326288514	44.60764582	0.759910523	-28.63746764	67.0158223	5.572125597	6.944755856	3.094724796	-0.549049091	-3.6197581	0.657813107	0.28238445	3.797905275	-0.274554586	4.204928745	4.123105626	23.43074903	12.28820573	31.00483833	4.024922359	4.57165178	6.557438524	6.356099433	6.519202405
aureapotbergensis	17.3	438	174	1450.7	14.7	23.5	61	37	0.3	41.3	273.5305688	4659.234929	19.67862894	0.573741873	0.026565068	1.902199378	1.310131364	44.02628869	0.749097962	-28.8257011	67.58274608	5.611413385	8.446606535	2.979533222	-0.555575682	-3.628158159	0.643010784	0.27012741	3.784786926	-0.288885514	4.213352715	4.159326869	20.92844954	13.19090596	38.08805587	3.834057903	4.847679857	7.810249676	6.08276253	6.426507605
aureapotbergensis	17.6	482	335	1714.4	17.5	19	59	39.2	0.2	40.3	252.6854909	3496.949588	23.16042882	0.573238571	0.026267577	1.917550375	1.316632216	40.54784785	0.743050088	-28.84125453	69.28453382	5.532145596	8.159646321	3.142445168	-0.556453295	-3.639419914	0.651048525	0.275077125	3.702482705	-0.296991823	4.238221704	4.195235393	21.9544984	18.30300522	41.40531367	4.183300133	4.358898944	7.681145748	6.260990337	6.348228099
aureapotbergensis	15.9	468	197	1791.9	13.6	22.5	75	40.7	0.2	39.7	318.7357922	453.2698001	21.82575361	0.583599343	0.026655979	1.894829953	1.31553107	40.21956711	0.756950281	-28.57711616	68.00550279	5.764362522	6.116487533	3.083090631	-0.538540588	-3.624741801	0.6391291	0.27424044	3.694353621	-0.278457707	4.219588625	3.987480407	21.63330765	14.03566885	42.33083982	3.687817783	4.74341649	8.660254038	6.379655163	6.300793601
aureapotbergensis	17.2	321	471	1444.2	17.6	19.2	36	40.4	0.1	40.7	288.5030475	5960.724968	19.84492298	0.584193367	0.026259793	1.984447749	1.316599087	39.17626101	0.737712216	-29.21530451	68.99775896	5.664705649	8.692947392	2.987948205	-0.537523243	-3.639716293	0.685340663	0.275051963	3.668070977	-0.304201482	4.234074025	4.147288271	17.91647287	21.70253441	38.00263149	4.195235393	4.38178046	6	6.356099433	6.379655163
aureapotbergensis	15.4	440	259	1345.5	23.2	22.5	33	39.5	0.1	41.7	266.5995808	1609.739663	19.53929763	0.585463047	0.026448466	1.941573409	1.315722488	40.82614746	0.760787076	-28.42433842	67.30778113	5.585747835	7.383827745	2.972427701	-0.535352212	-3.632557119	0.66349868	0.274385935	3.709322745	-0.273401755	4.209275849	3.924283374	20.97617696	16.09347694	36.68105778	4.816637832	4.74341649	5.744562647	6.284902545	6.457553716
aureapotbergensis	15.1	790	183	1761.7	12.9	22.5	48	40.2	0.1	42.5	283.7972569	4566.588671	20.3384544	0.571009445	0.026066629	1.867461117	1.322186924	40.97190708	0.747337544	-29.53379374	68.66301086	5.648260099	8.426521744	3.0125134	-0.560349528	-3.647099365	0.624579817	0.279287126	3.712886639	-0.29123833	4.229210639	3.885871846	28.10693865	13.52774926	41.97261012	3.591656999	4.74341649	6.92820323	6.340346994	6.519202405
aureapotbergensis	14.4	378	142	1713.2	23.2	22	39	37.9	0.1	44.2	234.8787652	2098.471631	21.18875406	0.578705763	0.026067789	1.927730576	1.320945562	41.30882878	0.730559341	-28.70030694	67.37138383	5.459069488	7.648964564	3.053470572	-0.546961112	-3.647054865	0.656343444	0.278347815	3.721076249	-0.313944818	4.210220356	3.794733192	19.4422221	11.91637529	41.39082024	4.816637832	4.69041576	6.244997998	6.156297589	6.648308055
aureapotbergensis	14.6	378	490	1940.4	13.4	23.5	78	39.2	0	40.1	246.6444117	3585.617341	20.40498504	0.579292477	0.02608216	2.067093799	1.327724231	41.21868971	0.753301068	-28.65852063	67.67989013	5.507947671	8.184685939	3.015779236	-0.545947787	-3.646503723	0.726143659	0.283466372	3.718891787	-0.283290306	4.214789092	3.820994635	19.4422221	22.13594362	44.04997162	3.660601044	4.847679857	8.831760866	6.260990337	6.33245608
aureapotbergensis	18	910	426	1861.5	14.7	22.6	45	38.8	0	41.7	298.0520984	1822.644846	22.65116397	0.573118389	0.026939387	2.075818365	1.323746438	40.65715577	0.750859352	-28.71697135	66.59457463	5.697268298	7.508043937	3.12021124	-0.556662971	-3.614165863	0.730355469	0.280465927	3.705174854	-0.286536926	4.198623112	4.242640687	30.16620626	20.63976744	43.14510401	3.834057903	4.75394573	6.708203932	6.228964601	6.457553716
aureapotbergensis	16.9	542	161	1884.1	14.7	19.2	51	41.9	0	42.8	276.65747	5875.148067	18.63043827	0.584074236	0.025332446	1.971522218	1.322762197	38.53973144	0.763805711	-27.8266597	66.44389844	5.622780171	8.678486542	2.924796709	-0.537727188	-3.675669254	0.678805944	0.279722124	3.651689695	-0.269441827	4.196357959	4.110960958	23.28089345	12.68857754	43.40622075	3.834057903	4.38178046	7.141428429	6.473020933	6.542170894
aureapotbergensis	14.7	765	167	1889.8	14	19.2	30	42.6	-0.1	41.5	256.7159218	5276.007731	21.30252662	0.566949107	0.026430903	1.926348158	1.312278898	41.22577448	0.770475259	-29.144977	65.53484318	5.547970111	8.570924979	3.058825686	-0.567485738	-3.633221385	0.655626064	0.271765243	3.719063655	-0.260747735	4.182581958	3.834057903	27.65863337	12.92284798	43.47182996	3.741657387	4.38178046	5.477225575	6.526867549	6.442049363
aureapotbergensis	16	340	528	1868.3	23.5	19.2	48	40.7	-0.2	41.4	276.6680373	3216.568559	21.71887422	0.568404494	0.026321974	1.978947496	1.308064186	41.95620514	0.752247197	-28.84753279	66.57368602	5.622818366	8.076070405	3.078181662	-0.564921976	-3.637351175	0.682565136	0.268548324	3.736626339	-0.28469029	4.198309395	4	18.43908891	22.97825059	43.22383602	4.847679857	4.38178046	6.92820323	6.379655163	6.434283177
aureapotbergensis	15	385	961	1888.1	24.9	19	33	39.5	-0.3	45.2	263.0598352	4739.909409	24.61188969	0.582350566	0.025323213	1.91382661	1.309791457	42.62628734	0.751596614	-28.92383909	67.03068876	5.572381517	8.463773302	3.203229647	-0.540682666	-3.676033794	0.649104699	0.269867931	3.752471137	-0.285555517	4.205150556	3.872983346	19.62141687	31	43.45227267	4.98998998	4.358898944	5.744562647	6.284902545	6.723094526
aureapotbergensis	17.1	795	724	1824.8	17.5	22.8	37	40	-0.3	39.4	309.5705967	2292.015879	20.89821524	0.577448703	0.026574024	1.955954828	1.314810708	40.21776185	0.756352691	-28.53458257	68.3565563	5.735186165	7.737187006	3.03966376	-0.549135667	-3.627821082	0.670878477	0.273692707	3.694308735	-0.279247489	4.224737481	4.135214626	28.19574436	26.90724809	42.71767784	4.183300133	4.774934555	6.08276253	6.32455532	6.276941931
aureapotbergensis	15.1	395	192	1007.9	16.6	23.5	52	40.1	-0.3	42.1	275.3283142	2608.828705	21.96315184	0.578187652	0.026352492	1.898328011	1.319431384	40.49895183	0.752511785	-28.79819537	66.06842124	5.617964255	7.866656628	3.089366133	-0.547856806	-3.636192435	0.640973505	0.277200874	3.701276093	-0.284338621	4.19069089	3.885871846	19.87460691	13.85640646	31.74744084	4.074309757	4.847679857	7.211102551	6.33245608	6.488451279
aureapotbergensis	17.3	424	167	1799.6	23.2	18.2	47	39.7	-0.3	43.5	277.9962444	4933.92286	23.46590415	0.575318317	0.026890338	1.943328363	1.315413822	42.95326129	0.742487127	-28.58374748	68.83726795	5.627607604	8.503889663	3.15554848	-0.552831797	-3.615988239	0.664402154	0.27415131	3.760112578	-0.297749746	4.231745284	4.159326869	20.59126028	12.92284798	42.42169256	4.816637832	4.266145802	6.8556546	6.300793601	6.595452979
aureapotbergensis	17.1	439	100	1273.2	13.7	23.5	46	40.7	-0.3	42.6	302.9427659	8764.976477	21.14855287	0.576140331	0.026552778	1.961555938	1.312042615	42.3782498	0.733820036	-28.72370013	66.958524	5.713543896	9.078519114	3.051571481	-0.551404018	-3.628620904	0.673738004	0.271585171	3.746635254	-0.309491463	4.204073383	4.135214626	20.95232684	10	35.6819282	3.701351105	4.847679857	6.782329983	6.379655163	6.526867549
aureapotbergensis	15.9	660	471	1250.8	22	22.8	77	37.6	-0.4	41.7	251.6759587	3506.751396	18.58582445	0.580793359	0.026198683	2.043718893	1.318535266	38.75982106	0.730261504	-28.20810797	66.81834262	5.528142382	8.16244536	2.922399164	-0.54336025	-3.642046137	0.714771135	0.276521474	3.65738417	-0.314352584	4.201977633	3.987480407	25.69046516	21.70253441	35.36665096	4.69041576	4.774934555	8.774964387	6.131883887	6.457553716
aureapotbergensis	17.9	812	426	1696.8	17.6	19.2	38	39.6	-0.4	41.7	305.9957917	3496.788928	21.0916469	0.583614766	0.026341828	1.864832455	1.327570049	41.00737207	0.743800209	-28.90152551	66.79749569	5.723571349	8.159600377	3.048877081	-0.538514161	-3.636597185	0.623171213	0.28335024	3.713751857	-0.295982817	4.20166559	4.23083916	28.4956137	20.63976744	41.19223228	4.195235393	4.38178046	6.164414003	6.292853089	6.457553716
aureapotbergensis	17.7	402	398	1087.8	23.2	20.4	53	40.1	-0.4	42.8	279.8441917	2653.615537	23.04859605	0.573337131	0.026968774	2.045083462	1.323929627	42.25203905	0.741286641	-29.11368551	67.18424385	5.63423299	7.883678343	3.137604859	-0.556281374	-3.613075601	0.715438601	0.280604304	3.743652614	-0.299367899	4.207438754	4.207136794	20.04993766	19.94993734	32.98181317	4.816637832	4.516635916	7.280109889	6.33245608	6.542170894
aureapotbergensis	17.2	310	310	1290.2	12.8	24.2	33	40.7	-0.5	40.8	261.3455864	2428.095024	22.07670191	0.573120152	0.026224592	1.970852058	1.326528434	43.71240877	0.737712016	-29.33032918	67.89105084	5.565843617	7.794862288	3.09452284	-0.556659895	-3.641057682	0.678465966	0.28256533	3.777632015	-0.304201753	4.217904227	4.147288271	17.60681686	17.60681686	35.91935411	3.577708764	4.91934955	5.744562647	6.379655163	6.387487769
aureapotbergensis	15.4	854	167	1690.2	12.4	20.9	99	41.8	-0.5	42.1	246.6099517	3527.498584	20.14672372	0.57140491	0.025590203	2.045663593	1.324711213	41.46510399	0.732432532	-28.30523118	66.14892771	5.507807946	8.168344282	3.003041681	-0.559657196	-3.665545696	0.715722232	0.281194483	3.724852206	-0.311384049	4.19190868	3.924283374	29.22327839	12.92284798	41.11204203	3.521363372	4.57165178	9.949874371	6.46529195	6.488451279
aureapotbergensis	15.7	426	979	1127.4	13.7	18.4	54	40.7	-0.7	42.5	268.5418912	3005.847306	19.94269423	0.575244022	0.026070494	2.093172327	1.310637565	39.94891137	0.7395622	-28.58070756	68.24050323	5.593006921	8.008314773	2.992862872	-0.552960942	-3.646951102	0.738680775	0.27051371	3.687601422	-0.301696889	4.223038278	3.962322551	20.63976744	31.28897569	33.57677769	3.701351105	4.289522118	7.348469228	6.379655163	6.519202405
aureapotbergensis	14.9	409	715	1708.1	21	19.2	50	39.7	-0.7	42.1	294.1714438	3523.179987	20.14619963	0.579994758	0.026526988	1.834449257	1.325581633	40.66517059	0.754289885	-29.57989019	66.61930714	5.68416274	8.167119266	3.003015667	-0.544736213	-3.629592649	0.606744304	0.281851331	3.705371967	-0.281978522	4.198994433	3.860051813	20.22374842	26.73948391	41.32916646	4.582575695	4.38178046	7.071067812	6.300793601	6.488451279
aureapotbergensis	14.5	469	528	1846.3	23.5	19.2	30	42	-0.7	44.7	271.4964304	4206.948801	23.91321575	0.584602833	0.026261947	1.754974428	1.316858936	41.8410349	0.74866187	-28.77468866	66.68475059	5.603948992	8.344492914	3.174431266	-0.53682258	-3.63963427	0.562454286	0.275249307	3.733877554	-0.289467839	4.1999763	3.807886553	21.65640783	22.97825059	42.96859318	4.847679857	4.38178046	5.477225575	6.480740698	6.68580586
aureapotbergensis	15.2	542	127	1885.7	23.5	22.9	55	39.7	-0.7	41.5	268.6721826	1069.684504	24.83543422	0.572909773	0.025852919	1.830094425	1.314001614	41.65165252	0.759907102	-28.7631939	68.73603286	5.593491984	6.975119028	3.212271433	-0.557027039	-3.655331764	0.604367564	0.273077148	3.729341044	-0.274559087	4.230273558	3.898717738	23.28089345	11.26942767	43.42464738	4.847679857	4.785394446	7.416198487	6.300793601	6.442049363
aureapotbergensis	14.5	346	980	1190.2	16.2	19.2	33	41.4	-0.9	41.4	275.0856579	7170.519665	23.38897977	0.581642781	0.025741983	1.974135883	1.321743013	40.2630944	0.768384403	-28.90428598	69.30722757	5.617082532	8.877733409	3.152264961	-0.541898798	-3.65963204	0.680130775	0.27895133	3.695435278	-0.263465146	4.238549195	3.807886553	18.60107524	31.30495168	34.49927535	4.024922359	4.38178046	5.744562647	6.434283177	6.434283177
aureapotbergensis	16.6	382	979	1158	14	19.2	58	39.1	-0.9	41.7	254.9221941	810.8717606	20.04810616	0.579480272	0.026314369	1.936783454	1.311178228	41.49406741	0.750810785	-28.48334394	68.34431131	5.540958377	6.698109917	2.998134693	-0.54562366	-3.637640139	0.661028584	0.270926144	3.725550463	-0.28660161	4.224558331	4.074309757	19.54482029	31.28897569	34.02939905	3.741657387	4.38178046	7.615773106	6.25299928	6.457553716
aureapotbergensis	16.4	383	454	1087.8	23.2	22.7	37	40.6	-0.9	41.9	281.6573425	3161.315403	21.52504826	0.578642607	0.02622033	2.154696138	1.314102133	41.96059534	0.740137799	-28.58359919	66.0521072	5.640691235	8.058743487	3.069217292	-0.547070251	-3.641220215	0.76764971	0.273153644	3.736730972	-0.300918895	4.190443934	4.049691346	19.57038579	21.30727575	32.98181317	4.816637832	4.7644517	6.08276253	6.371812929	6.473020933
aureapotbergensis	15.1	561	167	1087.8	11.9	22.7	69	39.9	-0.9	42.8	269.6186732	3372.023182	19.17617915	0.582825389	0.025728832	1.870600669	1.319916446	40.95999755	0.758188306	-28.44560886	65.70236725	5.597008639	8.123268194	2.953668839	-0.539867642	-3.660143048	0.626259593	0.277568436	3.712595921	-0.276823499	4.185134956	3.885871846	23.68543856	12.92284798	32.98181317	3.449637662	4.7644517	8.306623863	6.316644679	6.542170894
aureapotbergensis	16.8	454	141	1267	12.8	22.8	32	42.1	-0.9	42.7	231.0453573	3035.491215	20.70888578	0.575832468	0.026209864	1.930428833	1.3147267	42.23359071	0.733809844	-28.8271586	67.06929209	5.442614043	8.01812854	3.030562873	-0.551938515	-3.641619451	0.657742171	0.273628811	3.743215893	-0.309505352	4.205726295	4.098780306	21.30727575	11.87434209	35.59494346	3.577708764	4.774934555	5.656854249	6.488451279	6.534523701
aureapotbergensis	15.9	355	162	1523.2	15.9	23	30	42.4	-1	39.8	288.576386	5353.085486	18.86335347	0.568793304	0.0266021	1.95167888	1.319071826	40.44415946	0.760455216	-28.55837784	69.39822297	5.66495982	8.5854284	2.93722107	-0.564238173	-3.626765119	0.668689966	0.276928327	3.699922244	-0.273838057	4.239861262	3.987480407	18.84144368	12.72792206	39.02819494	3.987480407	4.795831523	5.477225575	6.511528238	6.308724118
aureapotbergensis	15.1	375	124	1403.6	23.5	23.5	55	41.9	-1	40.5	250.9206634	2292.321083	20.51155055	0.586665055	0.02632004	1.891826132	1.310157469	39.64985579	0.753196666	-28.89831384	66.519896	5.525136807	7.737320157	3.020988169	-0.533301227	-3.637424653	0.63754257	0.270147335	3.680087311	-0.283428909	4.197501091	3.885871846	19.36491673	11.13552873	37.46465001	4.847679857	4.847679857	7.416198487	6.473020933	6.363961031
aureapotbergensis	17.6	360	330	1447	23.2	25.2	36	40.7	-1.1	40.1	294.0086214	3205.845271	21.00578874	0.568832873	0.02660196	2.03466735	1.324168328	42.04859852	0.757486142	-28.63768879	67.18030874	5.683609091	8.07273107	3.044798054	-0.564168609	-3.626770382	0.710332341	0.280784585	3.738826057	-0.277750036	4.20738018	4.195235393	18.97366596	18.16590212	38.0394532	4.816637832	5.019960159	6	6.379655163	6.33245608
aureapotbergensis	15.2	495	151	1493.2	20.6	22.8	33	40.1	-1.1	42.7	251.3107925	2218.618238	18.62037823	0.57889002	0.026174173	2.006002435	1.321785874	42.88069563	0.765705097	-28.56619174	66.11936349	5.52669039	7.704639866	2.924256585	-0.546642768	-3.642982118	0.696143903	0.278983757	3.758421739	-0.266958174	4.191461646	3.898717738	22.24859546	12.28820573	38.64194612	4.538722287	4.774934555	5.744562647	6.33245608	6.534523701
aureapotbergensis	15.1	320	979	1680.4	18.6	26.3	33	41.3	-1.2	41.9	257.8057325	4005.066276	19.45553644	0.579514972	0.025593879	1.816438759	1.325414318	41.12089351	0.75569033	-29.32866921	68.11687916	5.552206326	8.295315408	2.968131679	-0.54556378	-3.665402058	0.596877858	0.281725103	3.71651635	-0.280123603	4.221225041	3.885871846	17.88854382	31.28897569	40.99268227	4.312771731	5.128352562	5.744562647	6.426507605	6.473020933
aureapotbergensis	17	406	822	1586.5	15.5	18.1	28	38.6	-1.2	44.9	261.6047558	8218.345586	22.98717073	0.5778473	0.026877495	1.989841235	1.324797763	40.24467903	0.76104543	-28.55414845	68.56838961	5.566834799	9.014124201	3.134936266	-0.548445632	-3.61646596	0.688054854	0.281259816	3.694977797	-0.273062225	4.227831636	4.123105626	20.14944168	28.67054237	39.83089253	3.937003937	4.254409477	5.291502622	6.212889827	6.700746227
aureapotbergensis	15.6	393	220	1870.7	12.8	24.8	28	41.8	-1.2	42.2	270.0646129	4646.33764	21.01769952	0.575855442	0.026407869	2.105097487	1.321717275	38.45053759	0.770288697	-28.88964066	66.66056105	5.598661237	8.443834584	3.045364917	-0.551898619	-3.634093245	0.744361778	0.278931857	3.649372677	-0.260989903	4.199613489	3.949683532	19.8242276	14.83239697	43.25158957	3.577708764	4.979959839	5.291502622	6.46529195	6.496152708
aureapotbergensis	17.5	785	738	1190.2	17.5	22.8	57	40.9	-1.3	41.7	252.3171028	4646.392999	23.5661013	0.573676654	0.026115906	2.008792161	1.306813257	43.14744433	0.753599091	-28.91050657	68.08274965	5.530686641	8.443846498	3.159809294	-0.555689362	-3.645210725	0.697533627	0.267591545	3.764623188	-0.282894762	4.220723872	4.183300133	28.01785145	27.16615541	34.49927535	4.183300133	4.774934555	7.549834435	6.395310782	6.457553716
aureapotbergensis	14.4	461	731	961.3	17.6	23	47	39.2	-1.3	44.2	281.5348477	2111.405716	20.54789474	0.571517388	0.02652516	1.879204862	1.323364493	41.09167722	0.732841628	-28.39862202	66.20507236	5.640256233	7.655109221	3.02275849	-0.559460371	-3.629661562	0.630848742	0.280177352	3.7158056	-0.31082566	4.192757082	3.794733192	21.47091055	27.03701167	31.00483833	4.195235393	4.795831523	6.8556546	6.260990337	6.648308055
aureapotbergensis	17.1	334	718	1190.2	23.2	19.2	50	40.1	-1.3	42.1	268.6891684	103.3527589	22.12603198	0.57180266	0.026200866	1.975495026	1.32308481	41.58572466	0.757880265	-28.97271434	65.49134288	5.593555204	4.63814798	3.096754833	-0.558961347	-3.641962815	0.680819013	0.279965987	3.727756951	-0.277229868	4.181917964	4.135214626	18.27566688	26.79552201	34.49927535	4.816637832	4.38178046	7.071067812	6.33245608	6.488451279
aureapotbergensis	16.7	348	493	1267	20.3	23.5	69	42.1	-1.3	40.1	253.9106092	2376.534353	21.44313465	0.577372676	0.026215479	1.89223794	1.321586932	41.52821507	0.751783264	-28.79315447	67.48270697	5.536982273	7.773398551	3.065404531	-0.549267335	-3.641405241	0.637760224	0.278833236	3.726373077	-0.285307209	4.211871372	4.086563348	18.65475811	22.20360331	35.59494346	4.50555213	4.847679857	8.306623863	6.488451279	6.33245608
aureapotbergensis	17.2	795	337	1737	14.4	22.6	89	39.7	-1.3	43	273.898036	4003.417222	23.36985104	0.575789915	0.026252313	2.072157538	1.310172665	40.90583752	0.742615029	-28.37553833	67.44094116	5.612755906	8.294903581	3.151446775	-0.552012416	-3.64000118	0.728590353	0.270158934	3.71127278	-0.297577499	4.211252269	4.147288271	28.19574436	18.35755975	41.67733197	3.794733192	4.75394573	9.433981132	6.300793601	6.557438524
aureapotbergensis	15	468	252	1868.5	17.5	22.5	44	38.3	-1.3	43	263.2030361	3780.913337	18.9111027	0.581191064	0.026084332	1.999149516	1.309444907	40.66063509	0.740487753	-28.83097509	69.20927344	5.572925735	8.237720883	2.939749194	-0.542675722	-3.646420451	0.692721848	0.269603312	3.705260428	-0.300446184	4.237134863	3.872983346	21.63330765	15.87450787	43.22614949	4.183300133	4.74341649	6.633249581	6.188699379	6.557438524
aureapotbergensis	17.1	468	103	1219.7	12.8	19.2	45	40.3	-1.3	40	263.3733626	2103.879286	23.25570256	0.579494606	0.026496814	1.782104982	1.32003091	40.43486602	0.728848315	-28.98041392	68.2077937	5.573572655	7.651538199	3.146550373	-0.545598924	-3.63073078	0.57779524	0.277655153	3.699692433	-0.316289641	4.222558835	4.135214626	21.63330765	10.14889157	34.92420364	3.577708764	4.38178046	6.708203932	6.348228099	6.32455532
aureapotbergensis	16.5	454	455	1651.7	12.8	22.9	39	39.1	-1.4	41.5	320.7925244	3856.28202	23.09039828	0.572534619	0.026618233	2.08479221	1.310944854	40.81001786	0.74040388	-28.65743205	67.63322141	5.770794573	8.257458791	3.139416872	-0.557682076	-3.626158847	0.734669191	0.27074814	3.708927587	-0.300559458	4.214099303	4.062019202	21.30727575	21.33072901	40.64111219	3.577708764	4.785394446	6.244997998	6.25299928	6.442049363
aureapotbergensis	17.2	425	594	1875	23.2	22.9	40	41.1	-1.5	42.4	270.8479869	8577.979227	22.87463797	0.582808458	0.02647203	1.8958354	1.316209238	44.4727813	0.765903873	-28.61297829	66.75327367	5.60155773	9.056953643	3.130028785	-0.539896692	-3.631666575	0.639659586	0.274755816	3.794877346	-0.266698609	4.20100334	4.147288271	20.61552813	24.37211521	43.30127019	4.816637832	4.785394446	6.32455532	6.41092817	6.511528238
aureapotbergensis	16.4	542	441	978.1	13.6	20.9	96	39.1	-1.5	41.1	261.3689581	4950.666839	20.3919937	0.578824709	0.025443545	1.975717487	1.329442432	42.32443305	0.747183778	-28.69161805	66.6265138	5.565933042	8.507277561	3.015142358	-0.546755595	-3.671293203	0.680931617	0.28475963	3.745364533	-0.291444103	4.199102603	4.049691346	23.28089345	21	31.27459033	3.687817783	4.57165178	9.797958971	6.25299928	6.41092817
aureapotbergensis	17.6	363	182	1644.4	22.5	18.2	37	39.2	-1.5	40.7	248.1533769	1967.198485	19.68199697	0.588233575	0.02589956	1.866034468	1.314556675	39.88011231	0.758478758	-29.19770701	65.82216685	5.51404701	7.584365721	2.979704359	-0.530631174	-3.653529299	0.623815574	0.27349948	3.685877761	-0.276440486	4.186956664	4.195235393	19.05255888	13.49073756	40.5512022	4.74341649	4.266145802	6.08276253	6.260990337	6.379655163
aureapotbergensis	17.5	509	731	1519.1	17.5	24.2	42	39.9	-1.6	43.3	265.1099493	994.77563	20.36087868	0.579729128	0.025836189	1.961758533	1.307158842	43.1151272	0.737800953	-28.09785889	67.27410351	5.580144643	6.902517214	3.013615348	-0.545194305	-3.655979095	0.673841282	0.267855959	3.763873915	-0.304081202	4.208775371	4.183300133	22.56102835	27.03701167	38.97563341	4.183300133	4.91934955	6.480740698	6.316644679	6.580273551
aureapotbergensis	17.2	434	455	1803	12.9	25.2	43	39.7	-1.6	42	278.8529059	4950.609936	22.63517207	0.588067488	0.026506208	1.94355291	1.319244131	40.90112138	0.74894825	-28.53526816	67.90074843	5.630684424	8.507266067	3.119504983	-0.530913562	-3.630376309	0.664517695	0.277058945	3.71115748	-0.28908539	4.218047057	4.147288271	20.83266666	21.33072901	42.46174749	3.591656999	5.019960159	6.557438524	6.300793601	6.480740698
aureapotbergensis	16.2	785	173	1731.2	27.9	18.2	34	37.7	-1.6	43	242.6324932	2921.646102	21.31894054	0.579024576	0.025845117	1.901375676	1.318270016	38.95109455	0.758785015	-28.31946233	68.41757896	5.491547925	7.97990247	3.059595905	-0.546410357	-3.655633593	0.642577664	0.276320283	3.662306873	-0.276036789	4.225629794	4.024922359	28.01785145	13.15294644	41.6076916	5.282045058	4.266145802	5.830951895	6.140032573	6.557438524
aureapotbergensis	15.8	320	173	1007.9	21	22.7	33	42	-1.6	42.1	272.1278042	2594.856562	20.99779512	0.579423119	0.025846934	1.742087341	1.321461235	41.80283112	0.751088921	-28.49308116	67.31908921	5.606271824	7.861286519	3.044417438	-0.545722293	-3.655563292	0.555084016	0.278738121	3.732964067	-0.286231231	4.20944384	3.974921383	17.88854382	13.15294644	31.74744084	4.582575695	4.7644517	5.744562647	6.480740698	6.488451279
aureapotbergensis	16.2	409	77	1737.2	17.6	23.5	32	41.7	-1.6	42.7	272.193335	3707.481643	24.12176914	0.578825336	0.026262102	2.047447102	1.306290917	40.77362517	0.734465667	-28.42322054	67.2803467	5.606512604	8.218108123	3.183114717	-0.546754512	-3.639628368	0.716593701	0.26719176	3.70803543	-0.308612028	4.208868169	4.024922359	20.22374842	8.774964387	41.67973129	4.195235393	4.847679857	5.656854249	6.457553716	6.534523701
aureapotbergensis	16.2	439	425	1761.7	19.7	19.2	51	39.5	-1.7	43.6	250.1972835	2226.946562	21.82775466	0.586282822	0.026436593	2.131857962	1.316869757	41.46753155	0.748722065	-29.03541439	68.62286189	5.522249741	7.708386671	3.08318231	-0.533952974	-3.63300613	0.756993882	0.275257524	3.724910749	-0.289387439	4.228625743	4.024922359	20.95232684	20.61552813	41.97261012	4.438468204	4.38178046	7.141428429	6.284902545	6.603029608
aureapotbergensis	17.5	718	380	1868.6	14.7	20.9	60	39.6	-1.7	40.8	255.4647916	1683.879005	20.38423227	0.578406057	0.026002133	1.87161134	1.317091928	40.3275217	0.759829268	-28.6430794	68.41868464	5.543084598	7.428855342	3.014761674	-0.547479136	-3.649576706	0.626799739	0.275426221	3.697034156	-0.274661518	4.225645955	4.183300133	26.79552201	19.49358869	43.22730618	3.834057903	4.57165178	7.745966692	6.292853089	6.387487769
aureapotbergensis	16.3	606	197	1445.3	11.9	19.2	45	39.9	-1.7	40.7	261.4954114	1026.561347	21.87762335	0.581192324	0.026565542	2.063207624	1.314889246	43.20075116	0.739212596	-28.52716241	69.44313875	5.566416736	6.933969998	3.08546435	-0.542673555	-3.628140317	0.724261871	0.273752439	3.765857883	-0.302169719	4.24050827	4.037325848	24.61706725	14.03566885	38.01710142	3.449637662	4.38178046	6.708203932	6.316644679	6.379655163
aureapotbergensis	14.5	496	157	1862.2	14.7	20.3	51	40.7	-1.7	40.3	258.761565	3461.939044	22.70201267	0.584391545	0.026455337	2.012583156	1.313422112	40.48406145	0.748928501	-28.38066224	67.77177925	5.555907039	8.149584128	3.122453584	-0.537184067	-3.632297364	0.699419049	0.27263603	3.700908352	-0.289111759	4.216145873	3.807886553	22.27105745	12.52996409	43.15321541	3.834057903	4.50555213	7.141428429	6.379655163	6.348228099
aureapotbergensis	15.9	364	121	961.3	11.4	22.7	28	42.2	-1.7	41.4	279.3810418	2836.489273	22.14703374	0.572417897	0.026687825	1.842687394	1.321247742	39.38399644	0.760827348	-28.6249896	68.08238057	5.632576591	7.950322395	3.097703571	-0.557885965	-3.62354781	0.611225046	0.278576549	3.673359552	-0.273348822	4.220718451	3.987480407	19.07878403	11	31.00483833	3.376388603	4.7644517	5.291502622	6.496152708	6.434283177
aureapotbergensis	16.8	419	879	1158	13.9	22.7	39	42.1	-1.9	43	301.607279	1093.852276	20.92796434	0.569210329	0.026189899	1.884429504	1.321399454	39.69993491	0.733880284	-28.48207828	67.13949941	5.70912577	6.997460943	3.041086271	-0.563505266	-3.642381477	0.633625125	0.278691367	3.681349548	-0.309409364	4.206772536	4.098780306	20.46948949	29.64793416	34.02939905	3.728270376	4.7644517	6.244997998	6.488451279	6.557438524
aureapotbergensis	16.4	410	738	1820.2	15.9	22.8	64	40.2	-1.9	44.7	308.0034914	6491.337562	21.69576351	0.575256309	0.026415088	1.928621314	1.319972921	44.02931334	0.750071247	-28.93369955	68.59331843	5.730111119	8.778223884	3.077117012	-0.552939583	-3.633819917	0.656805403	0.277611222	3.784855624	-0.287587081	4.228195131	4.049691346	20.24845673	27.16615541	42.66380199	3.987480407	4.774934555	8	6.340346994	6.68580586
aureapotbergensis	17.6	439	813	1403.6	17.5	18.2	38	38.7	-2	44.4	301.0017019	3768.205477	21.65999893	0.575076995	0.025793809	1.868530566	1.31319641	43.27894755	0.754488073	-29.15892617	66.09351684	5.707115919	8.234354166	3.075467192	-0.553251343	-3.657620777	0.625152328	0.272464173	3.767666317	-0.281715809	4.191070661	4.195235393	20.95232684	28.51315486	37.46465001	4.183300133	4.266145802	6.164414003	6.220932406	6.6633325
aureapotbergensis	16.9	380	699	1742	12.8	18.2	36	38.6	-2	39	302.4905959	1064.29378	23.08030586	0.567762455	0.026217693	1.834808123	1.316915217	39.13937911	0.735278797	-29.34289029	66.73529308	5.712050189	6.970066741	3.138979694	-0.566052161	-3.641320791	0.606939911	0.275292045	3.667129099	-0.307505536	4.200733945	4.110960958	19.49358869	26.43860813	41.73727351	3.577708764	4.266145802	6	6.212889827	6.244997998
aureapotbergensis	17.5	804	135	1519.3	16.2	23	51	38.9	-2	45	305.3274536	291.2574534	22.36974143	0.575795313	0.026260983	2.002785947	1.309847411	40.18321451	0.748215325	-28.75459907	68.11611068	5.721384819	5.674207596	3.107709217	-0.552003041	-3.639670977	0.694539185	0.26991065	3.693449359	-0.290064475	4.221213759	4.183300133	28.35489376	11.61895004	38.97819903	4.024922359	4.795831523	7.141428429	6.236986452	6.708203932
aureapotbergensis	17.1	373	584	1469.3	14.7	22.7	81	38.7	-2.1	41.7	282.5431865	2296.630224	23.99336818	0.57260688	0.026231955	1.920801559	1.314417511	43.46523557	0.73937655	-28.2402407	66.99923206	5.643831411	7.739198208	3.177777466	-0.557555871	-3.640776955	0.652742578	0.27339361	3.771961436	-0.301947948	4.204681158	4.135214626	19.31320792	24.16609195	38.33144923	3.834057903	4.7644517	9	6.220932406	6.457553716
aureapotbergensis	17.1	804	269	1321.4	23.2	19.2	34	41.1	-2.1	40.5	245.5063506	1017.943505	21.05317471	0.583397724	0.02643568	1.935902363	1.310326565	39.94542167	0.748803039	-28.94100444	66.45894277	5.503322815	6.925539699	3.047051366	-0.538886123	-3.633040666	0.660573555	0.270276392	3.687514064	-0.289279295	4.196584355	4.135214626	28.35489376	16.40121947	36.35106601	4.816637832	4.38178046	5.830951895	6.41092817	6.363961031
aureapotbergensis	16.6	313	461	1711.9	21	18.9	22	40.3	-2.2	43	288.4658995	3342.043476	21.45968165	0.581512644	0.026405433	2.090980496	1.312939667	44.61333365	0.733977679	-28.18829498	66.49789291	5.66457688	8.114337718	3.066175903	-0.542122563	-3.634185495	0.737633093	0.272268644	3.798032775	-0.309276661	4.197170262	4.074309757	17.69180601	21.47091055	41.37511329	4.582575695	4.347413024	4.69041576	6.348228099	6.557438524
aureapotbergensis	17.2	366	490	1144.2	15.9	23	47	38.8	-2.3	41.5	308.4619411	5759.627935	21.29499692	0.567767847	0.025734849	2.008279223	1.312123495	41.89959981	0.757068753	-28.4054899	68.18450792	5.731598468	8.658628157	3.058472159	-0.566042664	-3.659909213	0.697278247	0.271646813	3.735276276	-0.278301207	4.222217382	4.147288271	19.13112647	22.13594362	33.82602548	3.987480407	4.795831523	6.8556546	6.228964601	6.442049363
aureapotbergensis	15	458	187	1127.4	23.2	19.2	61	42	-2.3	42.5	269.157084	1608.399008	19.20254843	0.584815391	0.026240682	1.991890326	1.317361513	41.68871336	0.766614709	-28.38294389	69.28298354	5.595295165	7.382994558	2.955043001	-0.536459052	-3.640444324	0.6890841	0.275630882	3.730230429	-0.265770939	4.238199328	3.872983346	21.40093456	13.67479433	33.57677769	4.816637832	4.38178046	7.810249676	6.480740698	6.519202405
aureapotbergensis	16.1	406	185	1494.9	13.9	17.8	51	37.4	-2.3	41	281.796459	1908.855495	18.27928458	0.580413853	0.02592639	1.976882029	1.305625021	43.40969098	0.728823903	-28.81142063	66.32517131	5.641185034	7.554259124	2.905768428	-0.54401389	-3.65249391	0.681520871	0.266681869	3.770682711	-0.316323136	4.194569483	4.01248053	20.14944168	13.60147051	38.66393669	3.728270376	4.219004622	7.141428429	6.115553941	6.403124237
aureapotbergensis	15.2	482	93	1553.7	13.6	19.2	56	41.5	-2.3	43.8	286.2632993	4089.698382	23.06644248	0.577392922	0.026000794	1.964083907	1.314812001	39.8331619	0.757330729	-29.02291904	67.89085224	5.656912014	8.316226501	3.138378855	-0.54923227	-3.649628203	0.675025932	0.27369369	3.684699779	-0.277955227	4.217901301	3.898717738	21.9544984	9.643650761	39.41700141	3.687817783	4.38178046	7.483314774	6.442049363	6.618156843
aureapotbergensis	16.4	439	350	1158	23.2	24	39	39.7	-2.4	42	262.2298804	2546.043596	21.53027956	0.581090186	0.025671416	2.046828657	1.315399965	42.68910769	0.746099421	-29.02512056	67.29342905	5.569221525	7.842295902	3.069460296	-0.542849309	-3.662377124	0.716291599	0.274140775	3.753943798	-0.292896416	4.209062595	4.049691346	20.95232684	18.70828693	34.02939905	4.816637832	4.898979486	6.244997998	6.300793601	6.480740698
aureapotbergensis	15.9	403	75	1158	16.2	19.2	26	38.6	-2.4	40.4	276.3834375	1995.847927	21.02477116	0.583280014	0.026610213	2.084235995	1.325819338	42.18373187	0.754857307	-28.1769107	67.68100916	5.621789168	7.598824265	3.045701322	-0.539087909	-3.62646019	0.734402359	0.282030637	3.742034646	-0.281226545	4.214805626	3.987480407	20.0748599	8.660254038	34.02939905	4.024922359	4.38178046	5.099019514	6.212889827	6.356099433
aureapotbergensis	15.8	395	346	1219.7	23.2	24.8	34	40.7	-2.5	41.1	286.7681978	1687.217289	21.64751651	0.580051525	0.025918006	1.903970514	1.313187328	43.64368465	0.739291866	-28.2800426	68.92410303	5.658674216	7.430835876	3.074890737	-0.544638343	-3.652817339	0.64394145	0.272457257	3.77605859	-0.302062489	4.233005943	3.974921383	19.87460691	18.60107524	34.92420364	4.816637832	4.979959839	5.830951895	6.379655163	6.41092817
aureapotbergensis	16.1	432	485	1846.3	13.3	19.2	33	42.1	-2.6	41.3	247.9043545	2937.607918	20.11203176	0.578946251	0.026946999	1.972522389	1.316070154	39.33710891	0.750466609	-28.59614809	67.23794527	5.513043004	7.985350896	3.001318231	-0.546545636	-3.613883342	0.679313124	0.27465014	3.67216832	-0.287060121	4.20823775	4.01248053	20.78460969	22.02271555	42.96859318	3.646916506	4.38178046	5.744562647	6.488451279	6.426507605
aureapotbergensis	16.9	905	426	1633.6	13.6	18.2	49	41	-2.6	42.1	262.8711568	3737.895503	22.69980556	0.571595657	0.026491313	1.837966084	1.320314104	41.14867687	0.733197123	-28.35690507	65.62184766	5.571664014	8.226278032	3.122356359	-0.559323431	-3.630938411	0.608659571	0.277869666	3.717191773	-0.310340687	4.183908684	4.110960958	30.08321791	20.63976744	40.41781785	3.687817783	4.266145802	7	6.403124237	6.488451279
aureapotbergensis	14.5	518	350	1208.3	16.6	22.6	35	40.6	-2.6	41.7	307.5868412	5230.686709	18.38167488	0.570991539	0.025968176	1.929200318	1.310864123	42.61400054	0.741206774	-28.3640715	66.88257489	5.728757458	8.56229785	2.911354238	-0.560380887	-3.650883491	0.657105574	0.270686556	3.75218285	-0.299475645	4.202938468	3.807886553	22.75961335	18.70828693	34.76060989	4.074309757	4.75394573	5.916079783	6.371812929	6.457553716
aureapotbergensis	16.7	361	189	986.4	13.9	23.5	41	41.9	-2.6	40.4	262.9424686	3143.114414	20.40981156	0.572923877	0.025384267	1.959772661	1.314541652	43.77884432	0.759027143	-28.55776549	67.94414893	5.571935258	8.052969439	3.016015744	-0.557002421	-3.673625706	0.672828477	0.273488051	3.779150694	-0.275717741	4.218686028	4.086563348	19	13.74772708	31.40700559	3.728270376	4.847679857	6.403124237	6.473020933	6.356099433
aureapotbergensis	15.2	347	185	1837.6	13.9	22.5	30	38.9	-2.6	40.3	252.8398918	3479.50538	18.26481763	0.581782068	0.025683175	1.942195496	1.32634332	40.56666507	0.732796871	-28.71394682	67.54434341	5.53275645	8.15464543	2.904976676	-0.541659355	-3.661919171	0.663819032	0.282425772	3.702946672	-0.310886736	4.212784322	3.898717738	18.62793601	13.60147051	42.86723691	3.728270376	4.74341649	5.477225575	6.236986452	6.348228099
aureapotbergensis	15.8	482	742	1783.9	23.2	18.9	55	40.3	-2.8	41.5	243.4173758	814.4270929	20.24593437	0.584452164	0.026543964	1.743592316	1.318593788	43.61157387	0.734062309	-28.66712949	67.52112775	5.494777566	6.702484913	3.007954002	-0.537080342	-3.628952902	0.555947534	0.276565857	3.775322571	-0.309161364	4.212440553	3.974921383	21.9544984	27.23967694	42.23624036	4.816637832	4.347413024	7.416198487	6.348228099	6.442049363
aureapotbergensis	16.9	482	426	1273.2	12.8	19.2	36	39.8	-2.8	44.7	256.8373312	2781.878522	20.13634592	0.571174969	0.02696565	1.784983946	1.311045699	42.21563219	0.756609415	-28.49400276	68.54270734	5.548442932	7.930881706	3.002526437	-0.560059691	-3.613191445	0.579409421	0.270825062	3.742790583	-0.278908123	4.227457016	4.110960958	21.9544984	20.63976744	35.6819282	3.577708764	4.38178046	6	6.308724118	6.68580586
aureapotbergensis	14.5	454	165	1864.1	23.5	19.2	32	38.5	-2.8	43	245.3109239	5935.45353	25.31835981	0.568836531	0.025986149	1.913112239	1.312519557	43.99254623	0.739964571	-28.4327457	67.88789667	5.502526483	8.68869872	3.231529817	-0.564162178	-3.650191614	0.64873136	0.271948616	3.784020216	-0.301152971	4.217857766	3.807886553	21.30727575	12.84523258	43.17522438	4.847679857	4.38178046	5.656854249	6.204836823	6.557438524
aureapotbergensis	15.9	351	517	1273.2	17.8	22.6	34	41.7	-2.9	39	272.4415074	731.252217	22.0426853	0.584869341	0.026556366	1.965627212	1.312922578	41.49162098	0.747516348	-28.55458206	65.54134105	5.607423939	6.59475843	3.092980814	-0.536366805	-3.628485786	0.675811386	0.272255628	3.725491503	-0.290999104	4.182681105	3.987480407	18.734994	22.737634	35.6819282	4.219004622	4.75394573	5.830951895	6.457553716	6.244997998
aureapotbergensis	16.1	446	1087	1682.6	24.5	19.2	42	39.7	-3.1	39.4	275.6035885	6723.086068	24.07864259	0.577591228	0.026874951	1.922700914	1.321984163	39.43625029	0.765172042	-28.70767891	65.5352297	5.61896356	8.813302564	3.181325248	-0.548888878	-3.616560616	0.653730924	0.279133762	3.674685451	-0.267654579	4.182587856	4.01248053	21.11871208	32.96968304	41.01950755	4.949747468	4.38178046	6.480740698	6.300793601	6.276941931
aureapotbergensis	17.1	378	398	1193.4	23.5	22	30	40.4	-3.1	42.7	275.4588353	4365.804771	18.21423236	0.581324952	0.026928922	1.90959118	1.306789285	41.56955091	0.75220413	-29.4016018	69.44839981	5.618438199	8.38155782	2.902203286	-0.542445381	-3.614554403	0.646889177	0.267573201	3.72736795	-0.284747542	4.240584028	4.135214626	19.4422221	19.94993734	34.54562201	4.847679857	4.69041576	5.477225575	6.356099433	6.534523701
aureapotbergensis	14.5	439	199	961.3	17.5	24.2	48	39.2	-3.1	42.5	271.0531007	4005.627453	19.12667343	0.576960237	0.02655566	1.877248954	1.31638461	43.17907642	0.724497554	-28.50004417	67.29372872	5.602314745	8.295455515	2.951083875	-0.549981928	-3.628512371	0.629807383	0.274889047	3.765356036	-0.322276893	4.209067048	3.807886553	20.95232684	14.10673598	31.00483833	4.183300133	4.91934955	6.92820323	6.260990337	6.519202405
aureapotbergensis	17.2	406	122	1523.8	17.5	24.3	61	39.7	-3.1	42.8	296.491709	5508.35733	24.12309769	0.57186526	0.025797522	1.929950891	1.318768258	42.12067341	0.761185134	-28.28229236	68.61115474	5.692019255	8.614021732	3.183169792	-0.558851875	-3.657476838	0.657494558	0.276698163	3.740538675	-0.272878673	4.228455127	4.147288271	20.14944168	11.04536102	39.03588093	4.183300133	4.929503018	7.810249676	6.300793601	6.542170894
aureapotbergensis	18.1	528	742	1493.2	12.8	22.5	95	42.3	-3.3	43.6	240.5472374	4322.173752	21.0257015	0.572528161	0.026381632	2.023893146	1.312889613	40.42811879	0.767782866	-27.90878018	67.31149799	5.482916484	8.371513738	3.04574557	-0.557693355	-3.635087269	0.705022957	0.272230519	3.699525553	-0.264248312	4.209331069	4.254409477	22.97825059	27.23967694	38.64194612	3.577708764	4.74341649	9.746794345	6.503845017	6.603029608
aureapotbergensis	15.2	396	517	1493.7	24.9	19.2	32	40.9	-3.3	40.5	319.7845338	2183.974496	22.62226537	0.574241503	0.026018413	1.975538887	1.311439654	42.18040017	0.729637668	-28.83558434	66.39158561	5.767647437	7.688901659	3.118934615	-0.554705234	-3.648950799	0.680841215	0.271125506	3.741955662	-0.315207213	4.195570326	3.898717738	19.89974874	22.737634	38.64841523	4.98998998	4.38178046	5.656854249	6.395310782	6.363961031
aureapotbergensis	16.9	795	337	1664.5	16.7	22	35	42.1	-3.3	40.1	285.945227	2732.250415	20.72689047	0.57848335	0.026656062	1.814182294	1.320834788	43.22229455	0.7458668	-29.11903976	68.13889216	5.655800278	7.912880876	3.031431914	-0.547345514	-3.624738687	0.595634839	0.278263952	3.76635644	-0.293208247	4.221548154	4.110960958	28.19574436	18.35755975	40.79828428	4.086563348	4.69041576	5.916079783	6.488451279	6.33245608
aureapotbergensis	17.3	424	83	1878.8	17.5	25.3	36	41	-3.3	40.1	318.539413	4934.207322	23.28150746	0.57732022	0.026259799	1.910489143	1.318457429	44.14538997	0.746646163	-28.96574956	68.32266265	5.763746213	8.503947315	3.147659374	-0.549358192	-3.639716064	0.647359305	0.276462439	3.787488504	-0.292163883	4.224241522	4.159326869	20.59126028	9.110433579	43.3451266	4.183300133	5.029910536	6	6.403124237	6.33245608
aureapotbergensis	16.7	371	776	1493.2	16.2	22.4	38	41.9	-3.4	42.4	253.6769832	2174.971217	22.40718207	0.581651836	0.02582947	1.966415081	1.319563754	41.11822069	0.732934876	-28.57304365	68.47074031	5.536061738	7.68477071	3.109381536	-0.54188323	-3.656239191	0.676212129	0.277301193	3.716451349	-0.310698427	4.226406505	4.086563348	19.26136028	27.85677655	38.64194612	4.024922359	4.732863826	6.164414003	6.473020933	6.511528238
aureapotbergensis	15.1	454	182	1493.2	23.2	19.2	57	41.9	-3.4	43.1	251.5786752	3687.038462	19.73935784	0.573170249	0.02630946	1.980863161	1.314857122	42.24936934	0.732646818	-29.1651647	68.10093479	5.527755764	8.21257883	2.982614503	-0.556572488	-3.637826709	0.68353269	0.273728007	3.743589427	-0.311091524	4.22099094	3.885871846	21.30727575	13.49073756	38.64194612	4.816637832	4.38178046	7.549834435	6.473020933	6.565059025
aureapotbergensis	16.4	412	121	1915.7	13.9	23.5	44	40.4	-3.4	43	269.5661984	5907.149777	19.83699758	0.583580718	0.026743913	1.939277448	1.313608324	38.88533375	0.766635787	-28.60214445	67.52752449	5.596813994	8.683918723	2.987548759	-0.538572503	-3.621448383	0.662315454	0.272777796	3.660617155	-0.265743444	4.212535285	4.049691346	20.29778313	11	43.76871028	3.728270376	4.847679857	6.633249581	6.356099433	6.557438524
aureapotbergensis	16	412	813	1190.2	23.2	22.8	49	42.7	-3.5	42.5	266.4529741	550.1411804	18.45001088	0.574294882	0.026050464	1.792573515	1.304684535	42.59029778	0.755115364	-28.91390359	67.61723074	5.585197771	6.310174937	2.91506496	-0.554612283	-3.647719699	0.583652305	0.265961276	3.751626476	-0.280884741	4.213862843	4	20.29778313	28.51315486	34.49927535	4.816637832	4.774934555	7	6.534523701	6.519202405
aureapotbergensis	15	473	356	1023	14.7	22.5	31	42.1	-3.5	39.8	303.1408034	3294.616588	20.83120233	0.574551575	0.025784112	1.829269574	1.314388048	40.44567448	0.744920357	-28.38917029	67.02221626	5.714197395	8.100045078	3.036451975	-0.554165412	-3.657996791	0.603916747	0.273371195	3.699959703	-0.29447797	4.20502415	3.872983346	21.74856317	18.86796226	31.98437118	3.834057903	4.74341649	5.567764363	6.488451279	6.308724118
aureapotbergensis	15.6	478	738	1663	14.7	25.2	28	38.6	-3.7	41.4	264.90483	4645.79768	19.90537657	0.573064299	0.025749308	1.901940003	1.319439076	39.8837549	0.771482701	-28.77299199	67.76906212	5.579370629	8.443718365	2.990989875	-0.556757354	-3.659347526	0.642874419	0.277206704	3.685969096	-0.25944103	4.21610578	3.949683532	21.86321111	27.16615541	40.77989701	3.834057903	5.019960159	5.291502622	6.212889827	6.434283177
aureapotbergensis	15.7	703	738	1664.5	17.5	23	22	42.2	-3.8	41.6	280.8463033	3110.105814	20.37653121	0.583273488	0.026919501	1.805743263	1.304804892	41.36569003	0.74563501	-28.9199737	68.90433764	5.637807556	8.042412028	3.014383808	-0.539099098	-3.614904311	0.590972287	0.266053522	3.722451794	-0.293519061	4.232719132	3.962322551	26.51414717	27.16615541	40.79828428	4.183300133	4.795831523	4.69041576	6.496152708	6.449806199
caffra	18.4	1018	1399	1622.7	24.9	18.2	362	33.1	1.7	41.8	171.4712921	19277.79692	28.49333116	0.474205289	0.021352219	5.025575148	1.985344731	100.5986886	0.857165706	-25.87053244	58.64302763	5.14441586	9.866709294	3.349670066	-0.746114952	-3.84659961	1.614539905	0.685792567	4.611139222	-0.154124023	4.071468687	4.289522118	31.90611227	37.40320842	40.28275065	4.98998998	4.266145802	19.02629759	5.753259945	6.46529195
caffra	17.2	605	1104	1837.5	29.8	18.3	436	36.7	1.7	41.8	168.3126669	6569.733288	28.38452662	0.499958382	0.019342623	5.482273089	1.588708597	102.6970089	0.832063207	-26.56523368	62.20977388	5.125823362	8.790228515	3.345844159	-0.69323042	-3.945444173	1.701519812	0.462921483	4.631782992	-0.183846871	4.130512124	4.147288271	24.59674775	33.22649545	42.8660705	5.458937626	4.277849927	20.88061302	6.058052492	6.46529195
caffra	18.3	1101	1287	1645.4	24.5	27.7	302	36.1	1.1	44.1	158.8298854	29210.33253	23.63451884	0.478528984	0.020331196	4.989832934	1.818057679	100.2531319	0.83915503	-26.43009836	59.08778665	5.067833726	10.28227778	3.162708306	-0.737038497	-3.895598824	1.607402429	0.597768722	4.607698307	-0.17535981	4.079024247	4.277849927	33.18132005	35.87478223	40.56353042	4.949747468	5.263078947	17.3781472	6.008327554	6.640783086
caffra	14.7	805	1599	2244.3	18.8	29	311	37.2	0.8	44.5	171.3463336	17635.99866	21.24887918	0.483213517	0.020390719	4.806850784	1.818454042	101.7369026	0.799874931	-25.77489794	56.16225926	5.143686851	9.77769747	3.05630415	-0.727296659	-3.892675433	1.570042147	0.597986713	4.622390095	-0.2232999	4.028244988	3.834057903	28.37252192	39.98749805	47.37404353	4.335896678	5.385164807	17.63519209	6.099180273	6.670832032
caffra	17.2	687	999	1835.1	22	23.3	249	32.7	0.5	38.8	164.90475	29495.29074	25.81243284	0.473334501	0.02083297	4.997843453	1.854328651	108.3211135	0.842073599	-25.81328169	56.95295687	5.105368034	10.29198589	3.250856269	-0.74795295	-3.871218451	1.60900651	0.617522717	4.685100089	-0.171887859	4.042225609	4.147288271	26.21068484	31.60696126	42.83806718	4.69041576	4.827007354	15.77973384	5.718391382	6.228964601
caffra	19.5	900	1099	1865.2	26	22.1	264	37	0.3	42.1	147.4511352	28161.02837	24.99569634	0.481711741	0.019946926	5.407361767	1.753662031	99.30520376	0.790395611	-25.91069337	57.16065984	4.993496834	10.24569433	3.218703664	-0.730409392	-3.914680233	1.687761315	0.561706191	4.598197974	-0.235221685	4.045865897	4.415880433	30	33.15116891	43.18796129	5.099019514	4.701063709	16.24807681	6.08276253	6.488451279
caffra	15.9	1084	1432	2282.5	31.9	28.2	323	35	-0.4	38.7	168.9815583	29236.91203	20.93925732	0.480162565	0.02049074	4.357861709	1.977651573	100.6036517	0.792232071	-25.94122951	58.73060082	5.129789586	10.2831873	3.041625738	-0.733630555	-3.887782202	1.471981503	0.681910067	4.611188556	-0.232900911	4.0729609	3.987480407	32.92415527	37.84177586	47.77551674	5.648008499	5.310367219	17.97220076	5.916079783	6.220932406
caffra	16.4	742	1340	1883.3	27.8	25.2	374	36.7	-0.4	41.3	129.6902363	12891.48699	24.30442392	0.463519441	0.022630082	5.136333582	2.079198918	98.80640654	0.814205401	-25.74024882	63.49847088	4.865148809	9.464322449	3.190658388	-0.768906951	-3.788475196	1.636339514	0.731982684	4.593162446	-0.205542609	4.151015825	4.049691346	27.23967694	36.60601044	43.3970045	5.272570531	5.019960159	19.33907961	6.058052492	6.426507605
caffra	15.4	953	1101	1586	17.3	21.2	275	34.7	-1.2	44.1	145.1701088	21562.9783	24.05932411	0.480348159	0.019542276	4.182911826	1.856889031	109.4283999	0.933213755	-25.81555557	58.49545193	4.977906219	9.978733156	3.180522618	-0.733244107	-3.93517516	1.431007613	0.618902523	4.695270453	-0.069120999	4.068949006	3.924283374	30.87069808	33.18132005	39.8246155	4.159326869	4.604345773	16.58312395	5.89067059	6.640783086
caffra	13.7	734	1516	2214.7	32	18.8	375	35.9	-1.4	46.5	133.2003944	27765.11728	25.46574631	0.477243294	0.019807919	5.632803041	1.647185496	104.4851667	0.89010112	-26.26649654	60.50134439	4.891854719	10.23153574	3.237334267	-0.739728868	-3.921673472	1.728607194	0.499068071	4.649045116	-0.116420205	4.102665586	3.701351105	27.09243437	38.93584467	47.06059923	5.656854249	4.335896678	19.36491673	5.991660872	6.819090848
caffra	16.5	533	1568	1889.7	28.8	27.8	284	37.7	-1.5	47.1	138.4087024	24615.07898	25.61156531	0.491335318	0.018779002	5.831809245	1.789976748	104.4259607	0.850957495	-25.83203785	60.22076527	4.93021092	10.1111145	3.243044019	-0.710628456	-3.975015948	1.763327286	0.58220263	4.64847831	-0.161393099	4.098017231	4.062019202	23.08679276	39.59797975	43.47067977	5.366563146	5.272570531	16.85229955	6.140032573	6.862943975
caffra	16.1	620	1619	2253	27.3	27.9	238	37.4	-1.6	44	164.6017127	29713.69846	27.6887371	0.448925451	0.020118787	5.633997171	1.877101584	101.2664608	0.828971302	-24.98806705	58.62241996	5.103528693	10.29936345	3.321025728	-0.800898438	-3.906101224	1.728819167	0.629728877	4.617755269	-0.187569742	4.071117217	4.01248053	24.8997992	40.23679908	47.46577715	5.224940191	5.282045058	15.42724862	6.115553941	6.633249581
caffra	17	594	1499	1742.8	20.9	23.9	236	38	-1.6	46.5	159.8559854	16140.57016	30.24158694	0.461462412	0.021498184	5.060872251	1.912926242	107.1128683	0.813026248	-26.23433486	55.83004452	5.074273319	9.689091267	3.409218028	-0.773354676	-3.839786813	1.62153885	0.648634134	4.673883122	-0.206991885	4.022312157	4.123105626	24.37211521	38.71692137	41.74685617	4.57165178	4.888762625	15.3622915	6.164414003	6.819090848
caffra	14.9	580	1514	1866.8	29.2	22.2	238	35	-1.7	36.4	165.9873189	33773.76602	27.59288929	0.455201695	0.020684543	4.178430614	1.670104372	93.42114589	0.813896361	-27.1767877	58.17007909	5.111911393	10.42743963	3.317558105	-0.787014673	-3.878368573	1.429935725	0.512886123	4.537117721	-0.205922242	4.063371118	3.860051813	24.08318916	38.91015292	43.206481	5.403702434	4.711687596	15.42724862	5.916079783	6.033241252
caffra	15	800	1499	1909.9	27.9	21.5	291	34.8	-1.8	44.6	155.5657309	17668.24072	31.0373204	0.446866543	0.022603911	5.466660549	1.9344438	112.87899	0.870926567	-26.02374632	54.81746775	5.047068349	9.779523997	3.435190364	-0.80549529	-3.789632335	1.698667927	0.659819843	4.72631636	-0.138197615	4.004008898	3.872983346	28.28427125	38.71692137	43.70240268	5.282045058	4.636809248	17.05872211	5.899152482	6.678323143
caffra	18.6	917	1399	2256.8	24.9	33.7	294	37.8	-2	39.3	177.4746419	13088.13815	21.73117387	0.443419305	0.021145508	5.105420384	1.76733138	108.3153351	0.904420306	-26.01104185	55.23648923	5.178827736	9.479461614	3.078747814	-0.813239444	-3.856327784	1.630302796	0.569470714	4.685046742	-0.100461086	4.011623772	4.312771731	30.28200786	37.40320842	47.50578912	4.98998998	5.805170109	17.1464282	6.14817046	6.268971207
caffra	18.1	797	1110	2175.3	25.7	23	287	37.1	-2	40.8	158.1192093	23891.15886	29.91899027	0.44067179	0.02315498	5.087128282	1.710435573	96.60394267	0.911839098	-26.10533167	61.7303225	5.063349238	10.08126375	3.398493405	-0.819454921	-3.765545403	1.626713483	0.536748059	4.570619555	-0.092291732	4.122775261	4.254409477	28.23118843	33.3166625	46.64011149	5.069516742	4.795831523	16.94107435	6.090976933	6.387487769
caffra	14.8	995	1399	1890.2	29.2	20.1	252	36.8	-2.4	41.5	141.2176736	20361.59097	24.18947783	0.452934158	0.022119365	6.135642979	2.072926698	97.24673114	0.961346372	-25.50440267	62.45844217	4.950302484	9.92140561	3.185917738	-0.792008511	-3.81130181	1.814114878	0.728961472	4.577251369	-0.039420506	4.13450141	3.847076812	31.54362059	37.40320842	43.4764304	5.403702434	4.483302354	15.87450787	6.066300355	6.442049363
caffra	14.9	707	1279	1621.7	26.8	22.5	281	34.7	-2.5	39.3	176.0240902	20203.65484	21.1023544	0.451237172	0.019714276	5.060250308	1.834751699	103.0719761	0.933265497	-25.21662763	61.58671363	5.170620862	9.9136188	3.049384617	-0.795762197	-3.926412236	1.62141595	0.606909158	4.635427541	-0.069065556	4.120446159	3.860051813	26.5894716	35.76310948	40.27033648	5.176871642	4.74341649	16.76305461	5.89067059	6.268971207
caffra	18	924	1249	1946.5	30.1	19.4	402	34.7	-2.7	39.1	185.7290407	28112.01663	18.90034769	0.459320843	0.02041203	5.165984343	1.733061007	93.77768064	0.849749008	-26.72751944	57.89636097	5.224288841	10.2439524	2.939180318	-0.778006309	-3.891630846	1.642095664	0.549889213	4.540926881	-0.162814258	4.058654532	4.242640687	30.39736831	35.34119409	44.11915684	5.48634669	4.404543109	20.04993766	5.89067059	6.25299928
caffra	18.8	667	1541	1794.1	27.8	23.4	388	32.4	-2.8	45.1	149.7844452	11817.47864	26.45474955	0.457782271	0.019735538	4.465198332	1.9373661	108.8584448	0.847312818	-26.72251366	60.0884856	5.009197229	9.377334955	3.275435709	-0.781361599	-3.925334309	1.496313633	0.66132937	4.690048367	-0.165685328	4.095818236	4.335896678	25.82634314	39.25557285	42.35681763	5.272570531	4.837354649	19.6977156	5.692099788	6.715653356
caffra	13.9	556	1279	1897.7	24.4	24.2	338	37.7	-2.9	41.6	145.0234414	11530.27183	25.73850712	0.458980435	0.020881823	5.065382891	1.766105666	111.9315736	0.978105857	-26.88978518	55.63962007	4.976895394	9.352731189	3.247988202	-0.778747695	-3.868876211	1.62242973	0.568776934	4.717887735	-0.022137377	4.018895539	3.728270376	23.57965225	35.76310948	43.56259864	4.939635614	4.91934955	18.38477631	6.140032573	6.449806199
caffra	18.2	523	1428	1792.7	24.2	22.5	458	32.1	-3.2	42.4	147.715927	15720.70267	27.38529579	0.502616844	0.021405765	5.219764634	2.066608306	106.4553231	0.899152105	-27.354942	57.81133203	4.995291017	9.662733764	3.310006219	-0.687927141	-3.844095001	1.652452312	0.725908764	4.667725396	-0.106303065	4.057184812	4.266145802	22.86919325	37.78888726	42.34028814	4.91934955	4.74341649	21.40093456	5.66568619	6.511528238
caffra	14	858	1721	1695.6	30.1	23.2	213	32.7	-3.3	44.2	133.5296797	23247.38404	22.88210636	0.436829514	0.020693549	4.953399407	1.964982059	93.81019841	0.927481375	-26.06524535	53.97865746	4.894323773	10.05394789	3.130355223	-0.828212288	-3.87793327	1.60007409	0.675483115	4.541273575	-0.075282566	3.988588736	3.741657387	29.29163703	41.48493703	41.17766385	5.48634669	4.816637832	14.59451952	5.718391382	6.648308055
caffra	17.8	558	1065	1840.4	28.3	30	295	36.1	-3.6	42	202.077651	15205.96152	28.44748299	0.490006622	0.021329314	4.726688188	1.900509005	111.5691592	0.92322132	-26.60529336	56.32632229	5.308652034	9.629442835	3.348059685	-0.713336374	-3.847672908	1.553224786	0.642121748	4.714644661	-0.07988629	4.031161962	4.219004622	23.62202362	32.63433774	42.89988345	5.319774431	5.477225575	17.17556404	6.008327554	6.480740698
caffra	18.2	919	1732	1952.3	28.8	20.1	277	36.1	-3.7	38.4	158.1212332	15644.53199	29.43571256	0.449879599	0.022381139	4.873373928	1.860292699	102.3007528	0.792751757	-26.64669953	52.91960614	5.063362038	9.657876741	3.38220865	-0.79877529	-3.799536684	1.583786496	0.62073384	4.627917032	-0.232245149	3.968773897	4.266145802	30.31501278	41.61730409	44.18483903	5.366563146	4.483302354	16.64331698	6.008327554	6.196773354
caffra	18.5	642	1624	1687.1	22.1	29.7	375	34.7	-3.8	44.8	157.1265969	6396.472608	25.35292686	0.468298931	0.020115274	4.253840582	1.816143141	106.0986188	0.897623655	-26.43871766	56.00610903	5.05705183	8.763501962	3.232894181	-0.758648446	-3.906275852	1.447822241	0.596715099	4.664369028	-0.108004391	4.025460775	4.301162634	25.33771892	40.29888336	41.07432288	4.701063709	5.449770637	19.36491673	5.89067059	6.693280212
caffra	14.7	661	1459	2232.8	19.9	30.5	393	32.7	-3.8	38.6	131.9422203	21789.95196	27.14223765	0.43644315	0.02048013	4.614874131	1.978749621	100.0672469	0.895145435	-25.04853151	61.78135399	4.882364102	9.989204223	3.301091099	-0.829097153	-3.888300131	1.529284594	0.682465141	4.605842429	-0.110769077	4.123601604	3.834057903	25.70992026	38.19685851	47.25251316	4.460941605	5.522680509	19.8242276	5.718391382	6.212889827
caffra	17.7	645	928	2153.4	23.4	30	407	38.3	-3.9	36.4	175.3887115	16940.03317	23.35254651	0.441370476	0.02071688	5.640876526	1.801089367	108.3978873	0.879958977	-26.70682272	51.72706215	5.167004719	9.737434926	3.150706036	-0.817870675	-3.876806452	1.730039466	0.588391686	4.685808599	-0.12787999	3.94598109	4.207136794	25.3968502	30.46309242	46.40474114	4.837354649	5.477225575	20.174241	6.188699379	6.033241252
caffra	17.4	1026	723	1857.8	21.1	28.9	386	35.7	-3.9	37.7	125.0705482	13489.72146	25.7286971	0.489595831	0.022405002	6.236885243	1.853108852	105.2556257	0.879787412	-27.24772001	60.44196671	4.828877964	9.509683301	3.247606988	-0.714175063	-3.798471041	1.830480898	0.616864689	4.656391922	-0.128074978	4.101683677	4.171330723	32.03123476	26.88865932	43.10220412	4.593473631	5.375872022	19.6468827	5.974947699	6.140032573
caffra	17.2	992	1459	2000.1	19.7	20.8	231	34.2	-4	42.3	180.9975623	31412.89167	20.60336885	0.478502484	0.022779643	6.7168517	1.553568783	111.5721314	0.810454539	-26.70233464	57.76370939	5.198483563	10.35497365	3.025454599	-0.737093877	-3.781887993	1.904619548	0.440554725	4.7146713	-0.210160029	4.056360713	4.147288271	31.4960315	38.19685851	44.72247757	4.438468204	4.5607017	15.19868415	5.848076607	6.503845017
caffra	15.4	892	1269	2250.5	28.6	33.7	293	36.2	-4.1	46.9	177.9447724	11441.94869	29.45773174	0.431364075	0.02265893	4.867993544	1.821199489	100.6762337	0.782164192	-26.08814167	52.30762524	5.181473235	9.34504159	3.382956414	-0.840802824	-3.787201244	1.582681849	0.599495344	4.611909761	-0.245690596	3.957142159	3.924283374	29.86636905	35.62302626	47.43943507	5.347896783	5.805170109	17.11724277	6.016643583	6.848357467
caffra	17.5	609	1721	1876.9	21.7	30.5	262	32.1	-4.2	40.9	136.5672678	17257.72375	25.31355675	0.448926172	0.021218202	5.229956809	1.709504485	106.3015732	0.837485575	-27.19137624	61.70545848	4.916817298	9.756015076	3.231340092	-0.800896832	-3.852895881	1.65440302	0.536203554	4.666280085	-0.177351239	4.122372395	4.183300133	24.67792536	41.48493703	43.32320394	4.65832588	5.522680509	16.18641406	5.66568619	6.395310782
caffra	14.6	626	1479	1934.3	26.2	29.6	266	36.4	-4.2	43.8	175.7312286	25861.68154	27.07813431	0.484937717	0.020164898	5.093490986	1.816977991	101.6034389	0.876112418	-26.35440136	62.89428703	5.168955718	10.16051767	3.29872655	-0.723734815	-3.903811909	1.627963447	0.597174677	4.621077382	-0.132260865	4.141455333	3.820994635	25.01999201	38.45776905	43.98067758	5.118593557	5.440588203	16.30950643	6.033241252	6.618156843
caffra	15.7	604	1309	1699.1	37.2	23.8	329	32.7	-4.2	42.8	166.8744828	34476.98425	22.21482119	0.463588878	0.019904379	4.974572587	1.917828747	105.7615701	0.769224277	-25.86338474	54.51799151	5.11724193	10.44804726	3.100759687	-0.768757158	-3.916815521	1.604339455	0.651193685	4.661187222	-0.262372704	3.998530767	3.962322551	24.57641145	36.18010503	41.22014071	6.099180273	4.878524367	18.13835715	5.718391382	6.542170894
caffra	16.6	925	1019	1858.8	22.6	27.1	257	37	-4.2	45.5	151.8389772	25667.02691	32.67265062	0.470629137	0.019912811	5.156840428	1.739341791	105.9225944	0.859536039	-26.42540637	57.34429353	5.022820599	10.15296245	3.486538355	-0.75368489	-3.916391986	1.640324072	0.553506761	4.662708586	-0.151362525	4.049073336	4.074309757	30.41381265	31.9217794	43.11380289	4.75394573	5.205766034	16.03121954	6.08276253	6.745368782
caffra	17.4	596	1508	2310.7	29.7	30.7	348	33.4	-4.4	40	143.7387586	17198.12984	28.91526432	0.440120576	0.02150836	4.335876594	1.851640054	96.02462763	0.80276678	-26.88165867	60.56743969	4.967997476	9.752555927	3.364369633	-0.820706553	-3.839313582	1.466923803	0.616071762	4.564604696	-0.219691043	4.10375745	4.171330723	24.41311123	38.83297568	48.069741	5.449770637	5.540758071	18.65475811	5.779273311	6.32455532
caffra	14.8	975	1337	1566.4	18.5	22.9	419	37.3	-4.5	40.8	184.3349649	17983.76242	34.04162709	0.440794968	0.020431378	4.254670318	1.672958797	101.8032594	0.882637485	-26.66792016	55.8415675	5.216754564	9.797224542	3.527584102	-0.819175437	-3.890683423	1.448017278	0.514593793	4.623042121	-0.124840712	4.022518529	3.847076812	31.22498999	36.5650106	39.57777154	4.301162634	4.785394446	20.46948949	6.107372594	6.387487769
caffra	16.5	837	1401	1911.7	22.6	24	286	36.3	-4.6	44.8	128.6308711	36509.42196	24.34981761	0.485754588	0.019123437	4.509252216	1.911490069	106.8744134	0.949180091	-26.27929644	58.15607205	4.856946838	10.50532564	3.192524359	-0.722051746	-3.956840628	1.506131334	0.647883079	4.671654439	-0.052156729	4.063130294	4.062019202	28.93095228	37.42993454	43.72299166	4.75394573	4.898979486	16.91153453	6.024948133	6.693280212
caffra	15.6	812	1279	2343.2	35.4	27.5	365	36.7	-4.7	37.9	136.2024313	32277.60217	24.90139779	0.428780745	0.020872999	5.806653987	1.613575581	95.75970541	0.829209334	-26.30982012	56.04684531	4.914142245	10.38212884	3.214923938	-0.846809575	-3.869298869	1.759004499	0.478452574	4.561841985	-0.187282642	4.026187864	3.949683532	28.4956137	35.76310948	48.40661112	5.949789912	5.244044241	19.10497317	6.058052492	6.156297589
caffra	16.9	1027	1401	2204.9	21.3	19.3	485	35.1	-4.9	44.1	141.8704015	24209.20306	26.97925537	0.45850987	0.019715516	5.76312594	1.75594843	98.23769255	0.778112039	-26.20355755	54.22585758	4.954913975	10.09448813	3.295068251	-0.779773461	-3.926349339	1.751480025	0.563009127	4.587389976	-0.250884756	3.993157872	4.110960958	32.04684072	37.42993454	46.95636272	4.615192304	4.393176527	22.02271555	5.924525297	6.640783086
caffra	14.2	950	1817	1948.3	20.3	21.5	319	32.2	-5.1	44.6	173.7287851	12668.63857	28.3147342	0.471337039	0.01940275	5.352191839	1.672376067	103.7133361	0.921248394	-26.53219404	53.78822317	5.157495377	9.446884815	3.343382312	-0.752181859	-3.94234047	1.677506167	0.51424541	4.64163071	-0.082025579	3.985054543	3.768288736	30.82207001	42.62628297	44.13955142	4.50555213	4.636809248	17.8605711	5.674504384	6.678323143
caffra	18	1071	1654	1581.1	22.1	18.2	412	33.7	-5.1	44.4	161.7502395	15282.83413	32.07510269	0.479713933	0.020750759	6.327145271	1.835073286	99.96473048	0.909816135	-26.71098544	53.68131749	5.086053414	9.634485525	3.468080112	-0.734565326	-3.875172455	1.84484915	0.607084419	4.604817429	-0.094512749	3.983065036	4.242640687	32.72613634	40.66939882	39.76304817	4.701063709	4.266145802	20.29778313	5.805170109	6.6633325
caffra	13.6	650	1583	1594.6	21.1	27.1	261	37.3	-5.2	36.4	156.4889745	16861.81462	22.24224555	0.458877711	0.019662687	3.866843194	1.793015061	105.0337702	0.774936365	-25.19891909	54.39742593	5.052985557	9.732806854	3.101993433	-0.778971529	-3.9290325	1.352438462	0.583898594	4.654281919	-0.254974363	3.996316835	3.687817783	25.49509757	39.78693253	39.93244295	4.593473631	5.205766034	16.15549442	6.107372594	6.033241252
caffra	16.1	919	1980	1774	31.9	27.7	376	34.9	-5.3	41.9	139.1817231	10914.01447	28.51539998	0.455557248	0.023024312	4.690870511	1.821288877	108.3536023	0.857463562	-26.58656727	62.71643244	4.93578044	9.297802974	3.350444292	-0.786233889	-3.771204578	1.545618175	0.599544425	4.685399974	-0.153776594	4.138623494	4.01248053	30.31501278	44.49719092	42.11887938	5.648008499	5.263078947	19.39071943	5.907622195	6.473020933
caffra	17.8	554	1729	2292.8	22.5	18.4	246	34.9	-5.3	39.5	127.5977302	19492.51663	25.31727463	0.461421633	0.021121966	4.099109462	2.048280632	102.197436	0.789619794	-26.54528377	57.76984081	4.848882582	9.877785908	3.231486954	-0.773443049	-3.857441737	1.410769746	0.717000725	4.626906589	-0.236203723	4.056466854	4.219004622	23.53720459	41.58124577	47.88319121	4.74341649	4.289522118	15.68438714	5.907622195	6.284902545
caffra	17.5	801	1652	1738.9	20.3	26.5	470	39.7	-5.3	45.3	141.7951729	14300.1698	26.88613499	0.426548121	0.023408324	4.963626519	1.964498831	93.7345651	0.856395002	-26.65351599	57.63920074	4.954383572	9.56802669	3.291610726	-0.852030091	-3.754663593	1.602136627	0.675237165	4.540467012	-0.155023558	4.054202905	4.183300133	28.3019434	40.64480287	41.7001199	4.50555213	5.14781507	21.67948339	6.300793601	6.730527468
caffra	13.5	978	1574	1627.4	22.4	23.9	290	37.7	-5.3	47.5	157.2605931	22149.2168	28.18009487	0.458445861	0.021875142	4.645717963	1.507441949	104.5907274	0.926089769	-26.79068866	59.72305917	5.057904258	10.00555742	3.338615873	-0.779913073	-3.822404355	1.535945927	0.410414141	4.6500549	-0.076784106	4.089718197	3.674234614	31.27299154	39.67366885	40.34104609	4.732863826	4.888762625	17.02938637	6.140032573	6.892024376
caffra	18.1	585	899	2113.8	30.6	32.7	436	37.7	-5.3	36	120.3940961	34776.1389	33.54433106	0.453335781	0.021290437	5.018590542	1.948073526	104.2186096	0.859753785	-24.98595078	54.62519626	4.790770496	10.45668677	3.512867879	-0.79112219	-3.849497274	1.613149126	0.666840949	4.646490708	-0.151109227	4.000495246	4.254409477	24.18677324	29.9833287	45.97608074	5.531726674	5.718391382	20.88061302	6.140032573	6
caffra	17.1	594	723	1731.3	28.3	20.1	395	38.2	-5.3	40.5	173.4905644	21055.43392	22.60616103	0.454784463	0.01958763	5.358174832	1.62967062	112.7250283	0.89113192	-26.10239057	61.23294659	5.156123214	9.954913949	3.118222481	-0.78793168	-3.932857034	1.678623401	0.488377921	4.724951475	-0.115262804	4.114685388	4.135214626	24.37211521	26.88865932	41.60889328	5.319774431	4.483302354	19.87460691	6.180614856	6.363961031
caffra	17.7	1075	1679	1700.4	19.9	25.6	272	37.2	-5.4	43	147.9180853	18834.2094	19.93528298	0.459876825	0.022133699	5.76988786	1.735699698	94.17014071	0.863639705	-25.00824088	59.31205693	4.996658643	9.843430144	2.992491176	-0.776796597	-3.81065399	1.752652645	0.551410616	4.545103154	-0.146599605	4.082812606	4.207136794	32.78719262	40.9756025	41.23590668	4.460941605	5.059644256	16.4924225	6.099180273	6.557438524
caffra	14.7	616	1591	1922.1	26.8	27.3	262	35.6	-5.4	37.4	160.7052244	36660.01144	31.95652618	0.443741034	0.022187885	5.222003049	1.751018577	101.3508452	0.933618682	-26.70025733	61.36467112	5.079571782	10.50944183	3.464376422	-0.812514143	-3.80820886	1.652881054	0.560197663	4.618588212	-0.068687187	4.116834281	3.834057903	24.81934729	39.88734135	43.84176091	5.176871642	5.224940191	16.18641406	5.966573556	6.115553941
caffra	18.9	906	1294	2009.1	30.2	23.3	296	37.6	-5.4	44.6	148.6888019	23545.32921	24.68096251	0.443519698	0.022104368	4.824932957	1.94185187	101.3894023	0.879021821	-25.37548252	51.1225898	5.001855544	10.06668274	3.206032198	-0.813013063	-3.811980043	1.57379684	0.66364209	4.618968572	-0.128945557	3.93422647	4.347413024	30.09983389	35.9722115	44.82298518	5.495452666	4.827007354	17.20465053	6.131883887	6.678323143
caffra	18.3	933	715	1860.4	28.3	22.7	312	36.3	-5.5	44.9	146.7924586	12371.69333	26.38337917	0.465990947	0.020527518	5.615612004	1.818075876	102.1244124	0.7991347	-26.55349157	53.67072945	4.989019743	9.423166346	3.272734235	-0.763589072	-3.885988952	1.725550577	0.597778731	4.626191799	-0.224225762	3.982867777	4.277849927	30.5450487	26.73948391	43.13235445	5.319774431	4.7644517	17.66352173	6.024948133	6.700746227
caffra	17.6	663	1370	1776	20.4	22.5	274	33.9	-5.9	42	156.8548174	9359.007877	29.1862727	0.445533154	0.020701174	4.5302214	1.841110412	102.1356392	0.875768405	-25.84924154	55.24907221	5.055320648	9.144094568	3.373698486	-0.808483615	-3.877564865	1.510770812	0.610368874	4.626301726	-0.132653601	4.011851548	4.195235393	25.74878638	37.01351105	42.14261501	4.516635916	4.74341649	16.55294536	5.822370651	6.480740698
caffra	19.1	753	1321	1927.3	25.1	29.7	285	35.7	-6	40	202.6277542	43490.34318	29.85228809	0.475470926	0.02056102	5.864301961	1.838645871	97.93956473	0.867694307	-25.82645495	58.41637128	5.311370573	10.6802942	3.39626149	-0.743449543	-3.884358229	1.768883457	0.609029361	4.584350602	-0.141915807	4.067596181	4.370354677	27.44084547	36.34556369	43.90102504	5.00999002	5.449770637	16.88194302	5.974947699	6.32455532
caffra	15	919	1379	2106.9	24.4	26.4	472	34.2	-6.1	40.2	123.3317026	18934.28239	24.07640255	0.470848705	0.022226953	5.351994313	1.881936832	109.7348466	0.830697354	-25.35557664	61.02467459	4.814877495	9.848729441	3.181232214	-0.753218457	-3.806449627	1.67746926	0.632301476	4.69806697	-0.185489745	4.111278284	3.872983346	30.31501278	37.13488926	45.90098038	4.939635614	5.138093031	21.72556098	5.848076607	6.340346994
caffra	19.8	526	1675	2224.6	25	18.5	382	35.2	-6.2	40.5	149.1521508	37879.25538	27.38084739	0.476947558	0.020789787	5.51452983	1.775966052	105.6674315	0.910087997	-25.51890705	57.72738199	5.004966931	10.54215889	3.309843769	-0.740348735	-3.873293422	1.707386396	0.57434453	4.660296723	-0.094213984	4.055731619	4.449719092	22.93468988	40.92676386	47.16566548	5	4.301162634	19.54482029	5.93295879	6.363961031
caffra	19	639	1633	2274.9	30.9	30.2	295	34.7	-6.2	36.3	162.5405615	33914.27335	26.81595053	0.446802127	0.021737384	5.447246261	1.80664674	102.18869	0.807090101	-26.06178015	57.51638025	5.09092758	10.43159125	3.28899688	-0.805639451	-3.828721736	1.695110208	0.591472497	4.626821006	-0.214319968	4.052069781	4.358898944	25.27844932	40.4103947	47.69591177	5.558776844	5.495452666	17.17556404	5.89067059	6.024948133
caffra	16.4	700	1489	1923.2	28.1	25.6	329	38.5	-6.2	47.2	151.401736	28182.20001	26.62438643	0.446786152	0.01913848	5.187683271	1.857726686	91.66493215	0.90763168	-25.93474983	58.09916874	5.019936807	10.24644585	3.281827579	-0.805675206	-3.956054311	1.646287214	0.619353528	4.518139887	-0.096916621	4.062151356	4.049691346	26.45751311	38.58756276	43.85430424	5.300943312	5.059644256	18.13835715	6.204836823	6.870225615
caffra	11.6	877	1444	2249.4	23.4	28.4	263	38.1	-6.4	40.7	149.9228634	24358.01477	23.36776524	0.495530547	0.021060007	5.328003343	2.035029413	104.1798978	0.818045056	-26.1488111	54.84400723	5.010120918	10.10061622	3.151357519	-0.702126278	-3.86037944	1.672976561	0.710510272	4.646119191	-0.200837863	4.004492923	3.405877273	29.61418579	38	47.42783993	4.837354649	5.329165038	16.21727474	6.172519745	6.379655163
caffra	16.1	888	1542	1705.8	20.5	27.1	444	35.8	-6.5	38.8	153.2342852	8646.834511	25.50123204	0.462442826	0.0209026	5.580371424	1.743206701	106.4976944	0.853643953	-25.82502849	57.840696	5.031968026	9.06494858	3.238726766	-0.771232349	-3.867881726	1.719255338	0.555726349	4.668123336	-0.158241089	4.057692611	4.01248053	29.79932885	39.26830783	41.3013317	4.527692569	5.205766034	21.07130751	5.983310121	6.228964601
caffra	17.5	694	1614	1865.6	32.1	19.5	343	38.6	-6.6	43.8	144.8691969	33103.0361	23.89568963	0.490006718	0.021820962	5.63165855	1.978045988	94.98363542	0.863347039	-25.95685527	63.33632547	4.975831245	10.40738028	3.173698092	-0.713336178	-3.824884212	1.72840399	0.682109483	4.553704618	-0.146938538	4.148459027	4.183300133	26.34387974	40.17461885	43.19259196	5.66568619	4.415880433	18.52025918	6.212889827	6.618156843
caffra	16.4	931	1432	1845.5	27.9	21	329	33.9	-6.6	41.6	193.5063794	24913.48729	28.75098404	0.433358409	0.021024038	5.20500079	1.992955238	102.9491855	0.8285719	-25.38169048	55.02119708	5.26531048	10.12316459	3.358671994	-0.836190159	-3.862088829	1.649619854	0.689618581	4.634235522	-0.188051663	4.007718512	4.049691346	30.5122926	37.84177586	42.95928305	5.282045058	4.582575695	18.13835715	5.822370651	6.449806199
caffra	17.4	529	1007	1893.6	28.4	24.9	313	36.3	-6.6	37	183.207525	20697.80763	30.79631038	0.427925297	0.021460976	5.57800029	1.851515659	95.34378133	0.873956624	-25.25276848	56.14802098	5.210619527	9.937783062	3.42739489	-0.848806638	-3.841519063	1.718830341	0.616004579	4.557489111	-0.134724534	4.027991435	4.171330723	23	31.73326331	43.51551447	5.329165038	4.98998998	17.69180601	6.024948133	6.08276253
caffra	14.6	686	1479	2256.1	19.9	25.2	287	33.2	-6.9	46.5	142.5360343	18874.89907	34.52255369	0.482765683	0.023197741	5.988243405	1.828991212	101.9480109	0.879954695	-26.14999333	56.07289802	4.95959484	9.845588227	3.541612841	-0.728223871	-3.763700376	1.789798115	0.603764565	4.624462986	-0.127884856	4.026652595	3.820994635	26.19160171	38.45776905	47.49842103	4.460941605	5.019960159	16.94107435	5.761944116	6.819090848
caffra	12.9	565	1461	1699.8	21.8	18.2	309	34.6	-6.9	39.5	160.1012931	28791.59092	27.54030068	0.456647423	0.020533898	5.025645319	1.901244096	103.0949354	0.860828352	-26.29113595	54.63669193	5.075806697	10.26783864	3.315650411	-0.783843689	-3.885678197	1.614553867	0.642508459	4.635650267	-0.149860153	4.00070567	3.591656999	23.76972865	38.22302971	41.22863083	4.669047012	4.266145802	17.57839583	5.882176468	6.284902545
caffra	17.4	696	361	2239.3	36.6	29.2	278	34.7	-6.9	40.5	171.0177567	8829.544906	30.58303627	0.472285885	0.02184153	4.353239135	1.71160187	98.6631132	0.838233965	-26.70698858	60.67917105	5.141767391	9.085858753	3.420445485	-0.750170788	-3.823942076	1.470920197	0.537429698	4.59171115	-0.176458023	4.105600493	4.171330723	26.38181192	19	47.32124259	6.049793385	5.403702434	16.673332	5.89067059	6.363961031
caffra	18.6	609	1629	1840.5	26.9	22	374	36.2	-7	45.3	166.6844948	20411.89791	21.40259846	0.459428646	0.019067776	5.947880303	1.599057302	96.84865558	0.806382187	-26.3832293	51.37535846	5.116102773	9.923873241	3.063512338	-0.777771635	-3.959755489	1.783034904	0.469414269	4.573149508	-0.215197471	3.93915865	4.312771731	24.67792536	40.36087214	42.90104894	5.186520992	4.69041576	19.33907961	6.016643583	6.730527468
caffra	13.9	659	593	1713.4	23.8	28.1	418	39.5	-7	45.7	133.3689797	22097.83793	31.59816521	0.472307549	0.021615016	4.765118319	1.768961567	100.5653741	0.842497198	-25.94781782	55.96373912	4.89311957	10.00323505	3.453099056	-0.750124919	-3.834367021	1.561322368	0.570392689	4.610808005	-0.171384943	4.024703965	3.728270376	25.67099531	24.35159132	41.39323616	4.878524367	5.300943312	20.4450483	6.284902545	6.760177512
caffra	18.1	970	1919	2333.2	26.2	24.2	285	38.8	-7.1	39	153.6889314	18921.05407	30.34226937	0.43523392	0.019856925	4.444071212	1.97890038	110.1898688	0.861839253	-27.39322239	56.59722695	5.034930634	9.848030553	3.412541769	-0.831871645	-3.919202466	1.491570896	0.682541327	4.702204958	-0.148686507	4.03595999	4.254409477	31.144823	43.80639223	48.303209	5.118593557	4.91934955	16.88194302	6.228964601	6.244997998
caffra	16.1	619	1414	1802.4	29.8	25.4	318	37	-7.1	36.3	159.9865092	12519.34295	27.98768726	0.454941166	0.020648316	4.24445792	1.815818054	108.4870746	0.930076055	-26.2989473	55.23706399	5.075089494	9.435030163	3.331764673	-0.787587174	-3.880121513	1.445614113	0.596536085	4.686631038	-0.072488917	4.011634177	4.01248053	24.87971061	37.60319135	42.45468172	5.458937626	5.039841267	17.8325545	6.08276253	6.024948133
caffra	15	924	881	1620.6	27.1	22.6	388	35	-7.2	45.3	170.3869205	31230.34102	23.87639494	0.470122706	0.020612729	4.259764613	1.505529618	99.752126	0.917452455	-25.3285115	59.59908497	5.138071854	10.34914537	3.172890311	-0.754761542	-3.881846481	1.449213904	0.409144742	4.602688369	-0.086154521	4.087640221	3.872983346	30.39736831	29.68164416	40.25667646	5.205766034	4.75394573	19.6977156	5.916079783	6.730527468
caffra	18	628	692	1836.1	26.2	26.5	298	32.9	-7.2	41.5	139.5488167	14154.79362	26.330195	0.468696347	0.023363977	5.438368275	1.601188997	94.25394915	0.801118906	-26.08005842	53.1647915	4.938414481	9.557808617	3.270716379	-0.757800168	-3.756559887	1.693479066	0.470746476	4.545992726	-0.221745896	3.973396363	4.242640687	25.05992817	26.30589288	42.84973746	5.118593557	5.14781507	17.2626765	5.73585216	6.442049363
caffra	15.6	1001	1539	2133.3	31.3	23.3	256	33.9	-7.3	43.4	173.2615783	21618.658	32.32379669	0.488137653	0.020739058	4.193389142	1.755174872	94.21506129	0.862369125	-26.22439664	56.7506801	5.154802466	9.981312017	3.475803699	-0.717157837	-3.875736497	1.433509271	0.562568494	4.545580055	-0.148071881	4.03866764	3.949683532	31.63858404	39.23009049	46.18766069	5.594640292	4.827007354	16	5.822370651	6.587867637
caffra	14.2	791	1523	1702.3	24	21.2	249	37.1	-7.3	46.5	156.1154395	20002.86203	31.04407127	0.472813969	0.020946317	5.037824481	1.713825903	98.84500778	0.819835265	-26.50528859	62.6255198	5.05059573	9.903630644	3.435407849	-0.749053268	-3.865792448	1.616974338	0.538728242	4.593553045	-0.198651855	4.13717286	3.768288736	28.12472222	39.0256326	41.25893843	4.898979486	4.604345773	15.77973384	6.090976933	6.819090848
caffra	15.2	990	849	1943.3	32.9	30	264	36.6	-7.3	38.1	147.4008402	29024.11934	26.59281927	0.490300259	0.02221071	5.039697142	1.887987653	103.2034684	0.838651948	-26.68510646	58.36023986	4.99315568	10.27588246	3.280641227	-0.712737302	-3.807180674	1.617345989	0.635511528	4.636702461	-0.1759595	4.066634834	3.898717738	31.46426545	29.13760457	44.08287649	5.73585216	5.477225575	16.24807681	6.049793385	6.172519745
caffra	15.4	898	1817	2196.5	26.2	29.5	310	37.4	-7.5	44.5	166.9938036	18293.10224	25.78288144	0.460056936	0.021053001	5.391217272	1.900746972	108.843369	0.851879229	-26.37486614	57.18272822	5.117956708	9.814279341	3.249710762	-0.776405023	-3.860712164	1.684771198	0.642246952	4.689909867	-0.160310512	4.046251899	3.924283374	29.96664813	42.62628297	46.86683262	5.118593557	5.431390246	17.60681686	6.115553941	6.670832032
caffra	16	711	1659	1612.7	20.5	26.5	284	34.9	-7.5	38.9	167.6628034	25417.71555	33.13420079	0.482609422	0.020472864	5.183509602	1.906864554	99.61982667	0.833175619	-26.55087943	57.18140409	5.12195484	10.14320167	3.500566005	-0.728547603	-3.888654977	1.645482356	0.645460298	4.601361208	-0.182510832	4.046228742	4	26.66458325	40.73082371	40.15843622	4.527692569	5.14781507	16.85229955	5.907622195	6.236986452
caffra	16.8	608	1605	2291.9	28.1	24.5	485	34.1	-7.5	45.1	155.9117217	15045.50608	29.10871877	0.441042175	0.02100668	5.984095144	1.649646922	108.0638764	0.866220404	-25.19487469	57.44253011	5.049289961	9.618834626	3.371037743	-0.818614773	-3.862914797	1.78910514	0.500561278	4.6827225	-0.143615895	4.050784972	4.098780306	24.65765601	40.06245125	47.87379241	5.300943312	4.949747468	22.02271555	5.839520528	6.715653356
caffra	17.6	818	1519	2130.9	25.7	19	388	32.9	-7.5	41.6	113.92533	28857.46169	25.51897565	0.446697726	0.020285638	5.37744253	1.862136554	109.6423205	0.964355268	-25.57861066	56.06306852	4.735543234	10.27012388	3.239422319	-0.805873141	-3.897842131	1.682212895	0.621724513	4.697223436	-0.036295517	4.026477281	4.195235393	28.60069929	38.97435054	46.16167241	5.069516742	4.358898944	19.6977156	5.73585216	6.449806199
caffra	19.8	671	1439	2101.2	29.8	24	314	35.9	-7.5	38.2	144.9386378	20100.4584	36.47936571	0.479058671	0.019516836	5.643560211	1.816305926	98.94103024	0.871454951	-26.29079054	57.38626993	4.976310465	9.9084979	3.596746778	-0.735932203	-3.936477801	1.730515109	0.596804727	4.594524019	-0.137591107	4.049805075	4.449719092	25.90366769	37.93415348	45.83884815	5.458937626	4.898979486	17.72004515	5.991660872	6.180614856
caffra	12.8	582	1629	1711.3	25.9	22.5	272	34.2	-7.7	40.6	140.1818307	37705.37752	26.80342359	0.433953087	0.020825514	4.818285204	1.842874907	96.00994218	0.872701844	-26.55890479	55.8573334	4.942940371	10.537558	3.288529625	-0.834818845	-3.871576409	1.572418098	0.611326802	4.56445175	-0.136161312	4.022800822	3.577708764	24.12467616	40.36087214	41.36786192	5.08920426	4.74341649	16.4924225	5.848076607	6.371812929
caffra	14.2	640	1639	1981.9	30.8	23.8	347	37.4	-8	44	132.475567	17196.54927	28.47847567	0.485091563	0.021966013	5.188778717	1.781785845	104.0640337	0.897368513	-26.32867858	56.49501418	4.886398228	9.752464019	3.349148562	-0.723417616	-3.818258884	1.646498355	0.577616145	4.645006418	-0.108288673	4.03415239	3.768288736	25.29822128	40.48456496	44.51853547	5.54977477	4.878524367	18.62793601	6.115553941	6.633249581
caffra	17.9	704	1297	1727.3	26.7	26.1	383	36.2	-8	40.7	154.7542552	34419.4546	33.54143378	0.458207225	0.020361883	5.957370508	1.621785116	97.2967396	0.92293741	-25.76773632	50.51644048	5.041838408	10.44637722	3.512781504	-0.780433741	-3.894090606	1.784629194	0.483527466	4.57776548	-0.080193858	3.922298837	4.23083916	26.53299832	36.01388621	41.56079884	5.167204273	5.10881591	19.57038579	6.016643583	6.379655163
caffra	14.3	680	1306	1914.4	18.8	24.6	315	36.6	-8.1	44.2	149.353844	17579.62733	24.31086889	0.434070135	0.020800235	4.981941776	1.685449448	103.8151057	0.807178547	-26.26163195	58.71818266	5.006318283	9.774495972	3.19092353	-0.834549157	-3.872790994	1.60581973	0.522032263	4.642611487	-0.214210387	4.072749435	3.78153408	26.07680962	36.138622	43.75385697	4.335896678	4.959838707	17.74823935	6.049793385	6.648308055
caffra	14.9	1029	1340	2173.2	30.6	21.5	235	32.5	-8.2	39.2	138.5071928	23043.72583	19.48099905	0.4486754	0.020809305	4.624885322	1.773844757	101.8579449	0.886481418	-26.05793723	51.20706792	4.930922258	10.04514881	2.969439583	-0.801455593	-3.872355037	1.531451575	0.57314937	4.623579146	-0.120495115	3.935877568	3.860051813	32.07802986	36.60601044	46.61759325	5.531726674	4.636809248	15.32970972	5.700877125	6.260990337
caffra	14.8	1101	1179	1657.4	22.6	21.6	312	37.1	-8.2	42.2	139.9282734	16929.09254	23.11221148	0.440169151	0.020148436	6.274623923	1.631142684	109.8366254	0.891538868	-26.54694082	58.85018665	4.941129958	9.736788873	3.140361113	-0.820596192	-3.904628611	1.836513551	0.489280802	4.698994038	-0.114806244	4.074995005	3.847076812	33.18132005	34.33656943	40.71117783	4.75394573	4.647580015	17.66352173	6.090976933	6.496152708
caffra	14.3	805	1337	2015.6	24	21.3	308	35.4	-8.5	42.7	169.2498551	31191.04493	32.69331274	0.464722196	0.020420672	4.41585068	1.900717894	104.1713348	0.898321204	-25.47677719	53.86804065	5.131376056	10.34788631	3.487170554	-0.76631548	-3.891207558	1.485200495	0.642231654	4.646036994	-0.107227586	3.986537364	3.78153408	28.37252192	36.5650106	44.89543407	4.898979486	4.615192304	17.54992877	5.949789912	6.534523701
caffra	15.5	517	1741	1589.9	28	24.9	295	36.7	-8.7	46.3	149.5865423	27826.34507	22.62498108	0.47628321	0.021729462	6.431460572	1.639167269	100.6875796	0.898116518	-26.03736121	55.64777192	5.007875104	10.23373852	3.119054653	-0.741742623	-3.829086243	1.861201662	0.49418835	4.612022452	-0.107455466	4.01904204	3.937003937	22.737634	41.72529209	39.87355013	5.291502622	4.98998998	17.17556404	6.058052492	6.804410334
caffra	14	525	1211	1856.1	22.7	18.6	217	33.7	-9.1	45.9	175.630902	18313.86595	27.60915446	0.447040677	0.022306646	4.376875962	1.60947898	96.89487227	0.810512079	-26.93797858	54.78101264	5.168384645	9.815413754	3.318147401	-0.805105689	-3.802870618	1.476335219	0.475910512	4.5736266	-0.210089035	4.003343649	3.741657387	22.91287847	34.79942528	43.08247904	4.7644517	4.312771731	14.73091986	5.805170109	6.774953874
caffra	16	683	1340	1976.8	32.4	21.5	342	36.4	-9.2	38.3	179.6129436	25706.08274	25.42388527	0.436720692	0.020630643	6.071377935	1.930050466	101.3982878	0.831482776	-26.50166734	62.14269958	5.190804222	10.15448293	3.235689097	-0.828461437	-3.880977784	1.803585587	0.657546151	4.619056205	-0.184544695	4.129433347	4	26.13426869	36.60601044	44.46121906	5.692099788	4.636809248	18.49324201	6.033241252	6.188699379
caffra	17.5	677	1591	1641.2	24.8	30.2	465	36.7	-9.5	44.4	154.3795733	18559.82095	26.17919311	0.457801958	0.020762461	4.721246581	1.908376649	100.8856964	0.913011279	-26.53769616	53.07929417	5.039414332	9.828754359	3.264964939	-0.781318594	-3.874608682	1.552072871	0.646252959	4.613988157	-0.091007045	3.971786912	4.183300133	26.01922366	39.88734135	40.5117267	4.979959839	5.495452666	21.56385865	6.058052492	6.6633325
caffra	15	834	1629	2144.4	23.7	29.2	378	37.5	-9.7	43.2	156.4808201	20035.00492	25.15282256	0.463652346	0.022275049	5.097326129	1.804501897	109.2977393	0.778340266	-26.72305958	59.43092297	5.052933447	9.905236269	3.224970119	-0.768620262	-3.804288106	1.628716114	0.590284596	4.694075712	-0.250591491	4.08481468	3.872983346	28.87905816	40.36087214	46.30766675	4.868264578	5.403702434	19.4422221	6.123724357	6.57267069
caffra	17.2	871	980	1664.1	28	21.3	318	34.1	-9.7	41.6	130.4700682	12803.345	27.54206049	0.441405709	0.019177651	5.201719173	2.059758272	100.0472079	0.881905542	-26.32030925	58.11885621	4.871143838	9.457461744	3.315714309	-0.817790851	-3.954009688	1.648989181	0.722588632	4.605642154	-0.125670324	4.062490159	4.147288271	29.51270913	31.30495168	40.79338182	5.291502622	4.615192304	17.8325545	5.839520528	6.449806199
caffra	13.3	831	1289	1560.7	34.3	22.3	309	35.6	-9.8	36.9	149.0737727	19825.27406	26.63083712	0.457140116	0.022361195	4.959620851	1.734690877	105.7583	0.838014655	-26.6984731	54.15794455	5.004441302	9.89471287	3.282069835	-0.782765336	-3.800428188	1.601329296	0.550829229	4.661156302	-0.176719691	3.991904676	3.646916506	28.82707061	35.90264614	39.50569579	5.856620186	4.722287581	17.57839583	5.966573556	6.074537019
caffra	15.5	567	1999	2279.3	21.3	23	340	35.2	-9.9	44.8	127.9916253	18979.88168	25.01376642	0.446124592	0.021442416	5.323683528	1.841781911	108.3594582	0.933571227	-26.58079589	57.8115047	4.851964834	9.851134838	3.21942633	-0.807157012	-3.842384263	1.672165456	0.610733533	4.685454017	-0.068738018	4.057187799	3.937003937	23.8117618	44.71017781	47.74201504	4.615192304	4.795831523	18.43908891	5.93295879	6.693280212
caffra	17	581	1539	1721.5	32.4	20.9	299	36.3	-9.9	43	144.6177252	19437.45746	27.70252891	0.461003603	0.02186473	4.588560164	1.628591888	92.47608383	0.869915578	-26.6263289	57.68864434	4.974093883	9.87495728	3.321523705	-0.77434942	-3.822880443	1.523566285	0.487715769	4.526950058	-0.139359109	4.055060349	4.123105626	24.10394159	39.23009049	41.49096287	5.692099788	4.57165178	17.29161647	6.024948133	6.557438524
caffra	19	1137	1568	1919.9	28	22.2	340	35.4	-10	41.8	181.0764013	15095.83992	22.63498202	0.466522115	0.021522414	6.332050414	1.636423782	102.4485089	0.951003999	-26.49721472	57.54026308	5.198919049	9.622174483	3.119496587	-0.762449854	-3.838660375	1.845624104	0.49251324	4.62936032	-0.050237011	4.05248493	4.358898944	33.7194306	39.59797975	43.8166635	5.291502622	4.711687596	18.43908891	5.949789912	6.46529195
caffra	15.1	1001	584	1885.2	30.1	24.7	283	36.2	-10.2	46.5	194.3087009	12300.29688	33.45064806	0.440191557	0.019653917	4.771834566	1.977597613	107.8619225	0.884156543	-26.0191507	55.82162613	5.269448136	9.417378678	3.51007116	-0.82054529	-3.929478622	1.562730836	0.681882781	4.680851914	-0.123121147	4.022161359	3.885871846	31.63858404	24.16609195	43.4188899	5.48634669	4.969909456	16.82260384	6.016643583	6.819090848
canaliculata	11.2	222	1243	2192.8	6.3	39.5	10	38.8	-2.9	45	101.1385441	5320.854604	2.038244506	0.488464159	0.03566891	8.760704514	0.933203602	33.4759896	0.551433816	-25.22873443	90.78759482	4.616491301	8.579389209	0.712088901	-0.71648918	-3.333475838	2.170276326	-0.069131879	3.510828454	-0.595233455	4.508522655	3.346640106	14.89966443	35.25620513	46.82734244	2.50998008	6.284902545	3.16227766	6.228964601	6.708203932
canaliculata	14.5	345	1084	2057.8	8.4	36.7	23	39.1	-2.9	41.9	100.6414885	6216.271301	2.011301083	0.483175207	0.035732667	8.558790303	0.918270684	32.5137753	0.557660262	-26.97757328	91.09759781	4.611564583	8.734925537	0.698781818	-0.727375944	-3.331689967	2.14695886	-0.085263069	3.481663855	-0.584005351	4.511931435	3.807886553	18.57417562	32.92415527	45.3629805	2.898275349	6.058052492	4.795831523	6.25299928	6.473020933
canaliculata	12.2	214	1072	2042.2	13.8	32.1	29	34.1	-3.2	36.5	91.55707994	9259.27915	2.049701023	0.490673954	0.035853958	8.713687171	0.924038372	36.20738449	0.555502825	-25.83035831	89.740306	4.516962602	9.133381479	0.71769394	-0.711975417	-3.328301314	2.164895027	-0.07900168	3.589263089	-0.587881584	4.49692001	3.492849839	14.62873884	32.74141109	45.19070701	3.714835124	5.66568619	5.385164807	5.839520528	6.041522987
canaliculata	12.3	468	859	2175	11.2	31.9	48	38.4	-3.2	47.2	91.91676323	5296.237668	2.192916287	0.488325652	0.035088165	8.896617917	0.93076939	33.68905224	0.551157379	-26.88139925	89.0865883	4.52088342	8.574751973	0.785232296	-0.716772776	-3.349891385	2.185671195	-0.071743734	3.517172925	-0.595734886	4.489608799	3.507135583	21.63330765	29.30870178	46.63689527	3.346640106	5.648008499	6.92820323	6.196773354	6.870225615
canaliculata	11.2	302	1451	2309.4	9.1	33	12	36.1	-3.3	41.5	97.19146504	5206.457065	1.88355872	0.490245246	0.035421353	8.864409787	0.930118703	33.81635255	0.556922286	-25.59007822	89.49600152	4.576682899	8.557654878	0.633162924	-0.712849511	-3.340440449	2.182044359	-0.072443063	3.520944489	-0.585329571	4.494193949	3.346640106	17.3781472	38.09199391	48.05621708	3.016620626	5.744562647	3.464101615	6.008327554	6.442049363
canaliculata	11.4	497	1084	2178.2	15	29	74	33.9	-3.3	47	99.2668649	4716.339038	2.04799098	0.486452426	0.035056479	8.895327572	0.947795504	32.97024219	0.561030543	-27.6112729	90.82861859	4.597811829	8.45878815	0.716859303	-0.72061617	-3.350794832	2.185526147	-0.053616513	3.495605403	-0.577979931	4.508974419	3.376388603	22.29349681	32.92415527	46.67119026	3.872983346	5.385164807	8.602325267	5.822370651	6.8556546
canaliculata	12.6	214	1556	2165.8	12.3	34.1	28	35.9	-3.4	38.2	95.3995016	2983.998162	1.992358553	0.489483908	0.035597272	8.640929209	0.947444287	32.72418456	0.558749082	-25.75202367	88.73557391	4.558073354	8.001019345	0.689319139	-0.714403692	-3.335486273	2.156510124	-0.053987144	3.488114394	-0.582054776	4.485660868	3.54964787	14.62873884	39.44616585	46.53815639	3.507135583	5.839520528	5.291502622	5.991660872	6.180614856
canaliculata	14.2	241	1209	1912	18.6	35.3	18	38.4	-3.4	41.5	98.27705272	6453.932761	2.005930032	0.484508201	0.03533967	8.647382094	0.935286048	32.49697418	0.553771112	-25.60871697	91.60329488	4.587790559	8.772444954	0.69610781	-0.724620921	-3.34274915	2.157256627	-0.066902863	3.481146983	-0.591003833	4.517467241	3.768288736	15.5241747	34.7706773	43.72642222	4.312771731	5.941380311	4.242640687	6.196773354	6.442049363
canaliculata	10.7	298	919	1946.6	13.3	29.5	13	34.9	-3.4	45.5	97.32886576	11788.31626	1.969297763	0.487429499	0.034857634	8.246000894	0.943499133	34.85580011	0.563859562	-25.88545051	89.35487664	4.578095613	9.374864172	0.677677014	-0.718609616	-3.356483113	2.109728343	-0.058159833	3.551219554	-0.572950062	4.492615819	3.271085447	17.2626765	30.31501278	44.12029012	3.646916506	5.431390246	3.605551275	5.907622195	6.745368782
canaliculata	12.5	233	1399	2086.6	18.2	35.3	7	34.9	-3.5	36.3	95.71580213	6706.763193	2.10984633	0.486890697	0.035490015	8.619305861	0.940482945	34.09706014	0.554366426	-26.20675112	89.60387041	4.561383406	8.810871728	0.746615115	-0.719715623	-3.33850389	2.154004555	-0.061361764	3.529211168	-0.589929392	4.495398516	3.535533906	15.26433752	37.40320842	45.67931698	4.266145802	5.941380311	2.645751311	5.907622195	6.024948133
canaliculata	16.1	274	985	1972.3	14.9	42.5	31	39.3	-3.5	44.1	100.5571643	9862.823881	1.810214957	0.489513968	0.035774211	8.342110261	0.928779209	33.55016384	0.548801719	-27.30661116	90.73529808	4.610726365	9.196527804	0.593445599	-0.714342282	-3.330528008	2.121316213	-0.073884234	3.513041747	-0.60001807	4.507946455	4.01248053	16.55294536	31.38470965	44.41058432	3.860051813	6.519202405	5.567764363	6.268971207	6.640783086
canaliculata	13.8	199	1239	2256.4	11.7	24.5	29	35.9	-3.7	45	95.31100544	8097.532579	2.051312015	0.488786321	0.03551655	8.394168614	0.942213359	32.54005375	0.555377429	-26.18398841	89.19580478	4.557145286	8.999314674	0.718479596	-0.715829856	-3.337756494	2.127537252	-0.059523534	3.482471754	-0.588107344	4.490834007	3.714835124	14.10673598	35.19943181	47.50157892	3.420526275	4.949747468	5.385164807	5.991660872	6.708203932
canaliculata	12.5	339	1124	2245.2	8.8	32.4	58	34.6	-3.7	39.1	84.84881451	12850.6521	2.20473989	0.484768371	0.03549419	8.308561634	0.939734036	33.20084965	0.554214131	-25.7375025	89.05941504	4.44087102	9.461149836	0.790609538	-0.724084088	-3.338386258	2.117286505	-0.062158384	3.502575467	-0.590204149	4.489303732	3.535533906	18.41195264	33.52610923	47.38354145	2.966479395	5.692099788	7.615773106	5.882176468	6.25299928
canaliculata	14.3	413	1026	2125.4	7.6	39.2	76	35.6	-3.7	46.9	94.43651201	2550.941239	1.928559923	0.482571147	0.035662477	8.405842257	0.928163163	35.42309144	0.547181005	-27.56725508	89.15476661	4.547927778	7.844217683	0.656773571	-0.728626914	-3.333656207	2.128926971	-0.074547739	3.567363908	-0.602975626	4.49037381	3.78153408	20.32240143	32.03123476	46.10206069	2.75680975	6.260990337	8.717797887	5.966573556	6.848357467
canaliculata	12.9	408	997	1897.3	6.4	24.2	15	34.9	-3.7	41.2	97.30011843	7999.359069	2.205884008	0.487435424	0.035817124	8.759093876	0.944893436	34.97495895	0.549744218	-27.19145089	90.40863981	4.577800206	8.987116701	0.791128339	-0.718597461	-3.329329176	2.170092461	-0.056683124	3.554632347	-0.598302167	4.504339836	3.591656999	20.19900988	31.57530681	43.5580073	2.529822128	4.91934955	3.872983346	5.907622195	6.418722614
canaliculata	14.3	262	1046	2046.6	20.6	32.8	12	36	-3.8	43.8	96.63643093	7043.81976	1.929746663	0.48739371	0.035643248	8.758266211	0.939190111	33.11297063	0.555679405	-26.04316609	90.42084375	4.570955802	8.859905882	0.657388732	-0.718683043	-3.334195547	2.169997964	-0.062737359	3.499925068	-0.587563761	4.504474813	3.78153408	16.18641406	32.34192326	45.23936339	4.538722287	5.727128425	3.464101615	6	6.618156843
canaliculata	13.3	499	1024	2094.8	4.8	36.7	11	37.3	-3.8	45.9	83.82625549	6784.595516	2.036574949	0.48597694	0.035235585	8.843715864	0.939524531	34.09799217	0.548701873	-25.21618236	90.74181722	4.42874627	8.822409956	0.71126945	-0.721594105	-3.34569877	2.179707135	-0.06238135	3.529238502	-0.600200021	4.508018301	3.646916506	22.3383079	32	45.76898513	2.19089023	6.058052492	3.31662479	6.107372594	6.774953874
canaliculata	11.7	334	1127	1930.7	5.6	42.4	19	35.7	-3.9	42.3	92.99994766	5947.712051	2.04993976	0.488278787	0.0354696	8.293435148	0.946390102	32.99129953	0.555123053	-26.45338978	89.69329379	4.53259893	8.690761895	0.717810407	-0.716868751	-3.339079287	2.115464256	-0.055100425	3.496243876	-0.588565473	4.496396004	3.420526275	18.27566688	33.57082066	43.93973145	2.366431913	6.511528238	4.358898944	5.974947699	6.503845017
canaliculata	13.2	290	988	2006.6	7.6	29.7	47	32.6	-4	44.3	92.31976139	5662.348948	1.999773081	0.488448012	0.035447651	8.398442877	0.944769198	34.28942543	0.546436243	-26.18947245	90.32982481	4.525258218	8.641594094	0.693033715	-0.716522237	-3.339698291	2.128046317	-0.056814616	3.53483701	-0.604337642	4.503467692	3.633180425	17.02938637	31.43246729	44.79508902	2.75680975	5.449770637	6.8556546	5.709640969	6.655824517
canaliculata	13	222	1182	2152.7	20.6	32.4	17	32.9	-4.1	41.9	89.79216835	5831.14708	2.025520677	0.485387476	0.035850585	8.809649309	0.958785304	36.32423634	0.548565599	-25.74450156	90.00568556	4.497497759	8.670969015	0.705826792	-0.722807787	-3.328395394	2.175847633	-0.042088104	3.592485186	-0.600448409	4.499872841	3.605551275	14.89966443	34.38022688	46.39719819	4.538722287	5.692099788	4.123105626	5.73585216	6.473020933
canaliculata	14.7	331	1029	2297.3	8.4	29	46	37.9	-4.1	39.7	96.03944265	6226.017307	2.012613795	0.487733997	0.035398637	8.598224473	0.951662199	33.62338451	0.542963714	-26.51884086	90.60206722	4.564758968	8.736492131	0.699434273	-0.71798511	-3.341081962	2.151555725	-0.04954514	3.515221792	-0.610712786	4.50647703	3.834057903	18.1934054	32.07802986	47.93015752	2.898275349	5.385164807	6.782329983	6.156297589	6.300793601
canaliculata	15	257	1154	2037.4	13.4	33.3	50	33.7	-4.2	38.5	98.22128571	9071.361966	1.958862438	0.485842967	0.035721934	8.574956831	0.935022277	33.15199081	0.556214109	-24.70034104	88.9044048	4.587222951	9.112877693	0.672363916	-0.72186982	-3.331990381	2.148845959	-0.067184924	3.501102769	-0.586601971	4.487561689	3.872983346	16.03121954	33.9705755	45.1375675	3.660601044	5.770615219	7.071067812	5.805170109	6.204836823
canaliculata	14.1	423	1059	2214.7	13.3	36.7	17	36.7	-4.2	38.2	96.87683754	8535.373506	1.983619888	0.483276769	0.035478345	8.756484339	0.933702044	32.2793245	0.556542546	-25.77337536	90.30746026	4.573440456	9.051974396	0.684923402	-0.727165769	-3.338832769	2.169794493	-0.068597902	3.474426917	-0.586011658	4.503220073	3.754996671	20.5669638	32.54228019	47.06059923	3.646916506	6.058052492	4.123105626	6.058052492	6.180614856
canaliculata	12.2	192	887	2067.4	11.4	31.3	51	34.2	-4.2	39.2	92.52951254	10078.49412	2.077765483	0.484373883	0.035603462	8.701366889	0.938965973	34.48720058	0.557873158	-27.37588367	90.53257899	4.527527648	9.218159138	0.731293029	-0.724898185	-3.335312399	2.163480127	-0.062976038	3.540588258	-0.583623658	4.505709775	3.492849839	13.85640646	29.78254522	45.46867053	3.376388603	5.594640292	7.141428429	5.848076607	6.260990337
canaliculata	14.9	204	715	2170.6	9.9	26.2	13	37.5	-4.2	45.9	91.60125216	4433.850754	1.885151641	0.482964446	0.035552575	8.492240425	0.923008437	33.91355684	0.564706508	-26.05630658	90.33132786	4.517444941	8.39702373	0.634008264	-0.727812239	-3.336742692	2.139152855	-0.080116904	3.523814841	-0.571449138	4.503484331	3.860051813	14.28285686	26.73948391	46.58969843	3.146426545	5.118593557	3.605551275	6.123724357	6.774953874
canaliculata	11.7	231	1012	2282.6	11.1	42.5	38	36.7	-4.3	44.6	103.5149952	8782.089354	2.186009894	0.484662879	0.03551088	8.754430522	0.94273927	33.45581282	0.561928942	-26.03802804	90.87684387	4.639716483	9.080469626	0.782077916	-0.724301725	-3.337916151	2.169559918	-0.058965525	3.510225548	-0.576379875	4.509505226	3.420526275	15.19868415	31.81194744	47.77656329	3.33166625	6.519202405	6.164414003	6.058052492	6.678323143
canaliculata	11.5	444	982	1896.6	8.9	31.5	43	35.6	-4.3	47	94.356847	4989.460776	2.030261666	0.490027074	0.035515082	8.565063179	0.948846115	33.00896651	0.550615803	-25.56248094	89.41946449	4.547083839	8.515083122	0.708164684	-0.713294636	-3.337797828	2.147691508	-0.052508648	3.496779237	-0.596717985	4.493338382	3.391164992	21.07130751	31.33687923	43.5499713	2.983286778	5.61248608	6.557438524	5.966573556	6.8556546
canaliculata	12.1	214	923	2139.2	16.2	28.5	56	37.7	-4.3	41.4	91.50875138	7826.315234	1.981636867	0.488499918	0.035413463	8.490194966	0.951994453	32.71115631	0.563656582	-25.68692363	89.52590705	4.516434611	8.965247082	0.683923204	-0.716415975	-3.34066322	2.138911964	-0.049196071	3.487716191	-0.57331011	4.494528048	3.478505426	14.62873884	30.38091506	46.25148646	4.024922359	5.338539126	7.483314774	6.140032573	6.434283177
canaliculata	12.3	239	1395	2341.1	14.4	32.1	26	34.4	-4.4	41.6	99.10029443	4592.620761	1.948053088	0.490412132	0.035900628	8.639765341	0.933015253	31.81701614	0.559324712	-25.17104529	89.69619622	4.596132412	8.432206112	0.666830457	-0.712509156	-3.327000491	2.156375423	-0.06933373	3.460001245	-0.581025094	4.496428363	3.507135583	15.45962483	37.34969879	48.384915	3.794733192	5.66568619	5.099019514	5.865151319	6.449806199
canaliculata	13.1	316	1239	2240	14.4	32.1	28	31.4	-4.4	44.2	91.7573708	5439.089946	2.09014245	0.486229658	0.035183879	8.682978214	0.953731985	34.26935518	0.550454599	-26.64185593	89.06620521	4.519147819	8.601367037	0.737232222	-0.721074219	-3.347167284	2.161364582	-0.047372585	3.53425152	-0.597010799	4.489379972	3.619392214	17.77638883	35.19943181	47.32863826	3.794733192	5.66568619	5.291502622	5.60357029	6.648308055
canaliculata	12.6	285	1188	2139.8	11.1	29	9	34.7	-4.4	41.7	97.25450761	6174.956317	1.783837474	0.488622146	0.035029944	8.516396347	0.942032156	35.17591729	0.546639071	-26.84019316	89.26406696	4.577331332	8.728257087	0.578766928	-0.716165796	-3.35155204	2.141993287	-0.059715869	3.560361681	-0.603966528	4.491599021	3.54964787	16.88194302	34.46737588	46.25797229	3.33166625	5.385164807	3	5.89067059	6.457553716
canaliculata	16.2	226	1376	2256.4	6	28.5	9	36.2	-4.5	40	92.98240747	6616.1975	2.006251962	0.488002982	0.03543482	8.578526885	0.92984068	32.79277383	0.551896065	-27.57177529	89.10372788	4.532410308	8.797276088	0.696268286	-0.717433762	-3.340060326	2.149262207	-0.072742019	3.490208181	-0.594395538	4.489801173	4.024922359	15.03329638	37.09447398	47.50157892	2.449489743	5.338539126	3	6.016643583	6.32455532
canaliculata	13.7	396	1157	2268.5	5.6	34.6	11	37.9	-4.5	42.1	97.36883553	7917.802088	1.979094904	0.483552911	0.035525662	8.36174633	0.922785001	31.61754589	0.551810883	-26.05473689	90.09997292	4.578506196	8.976868932	0.682639621	-0.726594537	-3.33749997	2.123667296	-0.080359007	3.453712216	-0.594549895	4.500919864	3.701351105	19.89974874	34.0147027	47.62877282	2.366431913	5.882176468	3.31662479	6.156297589	6.488451279
canaliculata	14.1	385	919	2254.8	18.5	33.2	55	32.9	-4.5	41.7	94.32193177	2776.62047	2.078429841	0.485418195	0.035230371	8.673323425	0.948213738	33.91104971	0.560375022	-26.61999725	89.93934422	4.546713737	7.928989809	0.731612725	-0.722744502	-3.345846756	2.160252042	-0.05317534	3.523740911	-0.579149037	4.49913549	3.754996671	19.62141687	30.31501278	47.48473439	4.301162634	5.761944116	7.416198487	5.73585216	6.457553716
canaliculata	13.2	234	743	1816.1	7.5	43.3	28	35.5	-4.8	41.3	90.22929355	10756.79318	1.9728417	0.486942184	0.035238039	8.862574481	0.93758135	33.79659608	0.543868518	-25.88964692	90.77987414	4.502354137	9.283292758	0.679474991	-0.719609882	-3.345629126	2.181837296	-0.064451752	3.52036009	-0.609047756	4.508437611	3.633180425	15.29705854	27.25802634	42.6157248	2.738612788	6.580273551	5.291502622	5.958187644	6.426507605
canaliculata	13	307	1223	2127.9	11.8	43	53	36	-4.9	42.6	92.04911243	10505.07061	2.239818622	0.485920421	0.035385778	8.642444427	0.926135205	33.70321691	0.553713436	-26.97682857	90.70891753	4.522322265	9.259613335	0.80639489	-0.721710411	-3.341445291	2.156685463	-0.076735045	3.51759329	-0.59110799	4.507655671	3.605551275	17.52141547	34.9714169	46.12916648	3.435112807	6.557438524	7.280109889	6	6.526867549
canaliculata	14.6	267	1153	2043.7	6.9	28.5	22	33.7	-4.9	39.4	92.47255055	7104.897743	1.98285038	0.487754088	0.035471308	8.308798911	0.92169358	34.82034335	0.558073757	-26.28789764	89.59692718	4.52691185	8.868539648	0.684535395	-0.717943918	-3.339031135	2.117315063	-0.081542453	3.550201795	-0.583264144	4.495321025	3.820994635	16.34013464	33.95585369	45.2073003	2.626785107	5.338539126	4.69041576	5.805170109	6.276941931
canaliculata	11.1	184	1249	2152.7	8.7	43.7	29	39	-5	45.4	86.8841191	4569.585932	1.855480826	0.48388287	0.035097127	8.571452182	0.952961693	35.38198284	0.561722882	-25.05269086	90.03324615	4.464575266	8.427177874	0.618143868	-0.725912406	-3.349636004	2.148437168	-0.048180572	3.566202731	-0.576746643	4.500179004	3.33166625	13.56465997	35.34119409	46.39719819	2.949576241	6.610597552	5.385164807	6.244997998	6.737952211
canaliculata	13.6	209	1182	2329.2	11.8	27.8	14	34.6	-5	42	101.1321195	8616.733374	2.210276763	0.486386067	0.034969961	8.906114235	0.938770712	32.37114344	0.553349006	-25.96607151	89.28466612	4.616427776	9.061461333	0.79311774	-0.720752594	-3.353265843	2.186738034	-0.063184013	3.477267391	-0.591766363	4.491829761	3.687817783	14.45683229	34.38022688	48.26178613	3.435112807	5.272570531	3.741657387	5.882176468	6.480740698
canaliculata	13.4	289	1157	2036.6	10.7	36.7	42	36	-5	40.7	102.2781393	7427.392944	2.03141194	0.490037728	0.035514873	8.54547829	0.924679637	33.01264911	0.550871315	-26.41266324	90.09190173	4.627695958	8.912930194	0.708731088	-0.713272895	-3.337803712	2.145402288	-0.07830794	3.496890794	-0.596254045	4.50083028	3.660601044	17	34.0147027	45.12870483	3.271085447	6.058052492	6.480740698	6	6.379655163
canaliculata	11.8	327	685	2181.6	16	34.1	17	35.2	-5.1	40.9	105.197243	4206.234063	2.221623315	0.484501409	0.035312598	8.690168305	0.948148282	33.49543033	0.552149276	-24.97620874	91.65277072	4.655837093	8.344323005	0.798238152	-0.72463494	-3.343515495	2.162192307	-0.053244373	3.511409021	-0.593936842	4.518007205	3.435112807	18.08314132	26.17250466	46.70760109	4	5.839520528	4.123105626	5.93295879	6.395310782
canaliculata	14	165	1233	2057.4	18.5	45.2	37	33.2	-5.2	40.8	93.7101773	7574.752507	2.166215078	0.489745443	0.035519207	8.485831809	0.937871531	35.4354279	0.565677027	-26.71837414	89.74915431	4.540206799	8.932575958	0.772981441	-0.713869527	-3.337681687	2.138397927	-0.0641423	3.567712108	-0.569731987	4.497018605	3.741657387	12.84523258	35.11409973	45.35857141	4.301162634	6.723094526	6.08276253	5.761944116	6.387487769
canaliculata	13.8	405	1383	1830.8	20.6	26.4	25	34.9	-5.4	42.9	101.1258934	7448.144155	2.113661671	0.485991253	0.035125792	8.552391714	0.949585759	34.04531113	0.558312748	-26.01738722	90.63300466	4.61636621	8.915720174	0.748421833	-0.721564653	-3.348819604	2.146210976	-0.051729433	3.527692318	-0.582835993	4.506818437	3.714835124	20.1246118	37.18870796	42.78784874	4.538722287	5.138093031	5	5.907622195	6.549809158
canaliculata	13.8	458	1066	2245.9	14.4	39.9	18	37.5	-5.4	47.1	93.92240086	7109.590895	2.205403864	0.484761338	0.035644894	8.67884927	0.94591161	33.94908345	0.556506617	-25.51374106	90.54598934	4.542468919	8.869199982	0.79091065	-0.724098596	-3.334149368	2.160888947	-0.05560615	3.524861857	-0.586076218	4.505857891	3.714835124	21.40093456	32.64965543	47.3909274	3.794733192	6.316644679	4.242640687	6.123724357	6.862943975
canaliculata	11.8	555	1121	2302.3	11.7	27.1	38	37.9	-5.5	41.5	89.35946492	10764.1153	2.183783155	0.487846211	0.035474032	8.283980459	0.93777265	34.89828356	0.551756102	-26.28245528	90.53469373	4.492667167	9.283973223	0.781058765	-0.717755064	-3.338954343	2.114323585	-0.064247737	3.552437646	-0.594649175	4.505733133	3.435112807	23.55843798	33.48133809	47.9822884	3.420526275	5.205766034	6.164414003	6.156297589	6.442049363
canaliculata	10.5	338	1112	1961.7	18.6	34.4	19	36	-5.5	39.1	98.3185266	6864.124377	2.053102921	0.487751655	0.035592283	8.425427924	0.925044084	33.1673393	0.546444418	-26.67880677	88.85763609	4.588212479	8.834063761	0.719352269	-0.717948906	-3.335626434	2.131254267	-0.077913884	3.501565636	-0.604322682	4.487035495	3.240370349	18.38477631	33.346664	44.29108262	4.312771731	5.865151319	4.358898944	6	6.25299928
canaliculata	11.1	292	789	2419	15	33.3	30	30.9	-5.5	42.2	96.23127266	6140.146597	1.88586593	0.485948686	0.034842696	8.335041959	0.944636716	34.54787345	0.557047042	-26.69586947	89.31860016	4.566754384	8.722603897	0.634387095	-0.721652245	-3.356911748	2.12046855	-0.056954853	3.542345998	-0.585105587	4.492209755	3.33166625	17.08800749	28.08914381	49.18333051	3.872983346	5.770615219	5.477225575	5.558776844	6.496152708
canaliculata	12.4	328	1629	2068.8	18.6	36.6	40	37.9	-5.7	38.9	94.64486961	4507.080371	2.20027983	0.485766398	0.035193857	8.681015958	0.931190662	33.82306667	0.56001941	-25.72936244	90.84915438	4.550131672	8.413404855	0.788584548	-0.722027433	-3.346883729	2.161138568	-0.07129123	3.521143016	-0.579783835	4.509200487	3.521363372	18.11077028	40.36087214	45.48406314	4.312771731	6.049793385	6.32455532	6.156297589	6.236986452
canaliculata	14.1	268	1371	1893.5	11.7	45.5	35	39.3	-5.8	46.4	97.37726008	5138.527872	2.065071955	0.488802601	0.035733644	8.866307332	0.941284035	33.95730533	0.550954686	-24.16471296	90.21469843	4.578592714	8.544521911	0.725165071	-0.71579655	-3.331662625	2.1822584	-0.060510341	3.52510401	-0.596102713	4.502192368	3.754996671	16.37070554	37.02701716	43.51436544	3.420526275	6.745368782	5.916079783	6.268971207	6.811754546
canaliculata	13.4	233	1679	1899.2	10.2	34.4	7	37.2	-5.9	42.2	91.89870255	8033.276581	2.007997639	0.484785787	0.035925808	8.623773776	0.942898711	31.88299701	0.544920857	-26.83493658	89.10988074	4.520686911	8.991347766	0.697138026	-0.724048162	-3.326299356	2.154522782	-0.058796414	3.462072859	-0.607114711	4.489870223	3.660601044	15.26433752	40.9756025	43.57981184	3.193743885	5.865151319	2.645751311	6.099180273	6.496152708
canaliculata	12	261	1199	2044.7	10.9	34.4	45	38.2	-5.9	44.1	90.18923517	5559.266749	2.022527006	0.48805273	0.035370913	8.19465335	0.931799178	34.43179385	0.560572175	-27.0373071	89.57453837	4.501910076	8.623221499	0.704347723	-0.717331826	-3.341865463	2.103481911	-0.070637962	3.538980377	-0.578797276	4.49507111	3.464101615	16.15549442	34.62657939	45.2183591	3.301514804	5.865151319	6.708203932	6.180614856	6.640783086
canaliculata	12.7	281	660	2158.7	14.8	33.3	29	35.1	-5.9	42.4	93.43574203	6415.801771	2.101436489	0.486295004	0.0355765	8.763391352	0.952148543	35.38727081	0.552655202	-25.45523764	91.71449747	4.537273949	8.766519253	0.742621153	-0.720939835	-3.336069971	2.170582971	-0.049034224	3.566352174	-0.593020976	4.518680463	3.563705936	16.76305461	25.69046516	46.46181228	3.847076812	5.770615219	5.385164807	5.924525297	6.511528238
canaliculata	13.4	265	1310	1927.2	13.3	34.1	43	40.5	-6	47.2	99.41307168	3268.400487	2.19805617	0.486051881	0.035593417	8.813563204	0.94335301	32.67305648	0.560804888	-27.59196708	89.93747478	4.599283611	8.092055997	0.787573411	-0.72143991	-3.335594574	2.176291808	-0.058314719	3.486550777	-0.578382227	4.499114704	3.660601044	16.2788206	36.19392214	43.8998861	3.646916506	5.839520528	6.557438524	6.363961031	6.870225615
canaliculata	12.9	214	884	2113.8	20.8	29.7	37	38.8	-6	42.6	94.60640218	9823.534747	1.907875223	0.485263154	0.035151078	8.796662202	0.931817051	34.35021079	0.554090147	-25.3433217	91.53569023	4.54972515	9.19253629	0.645990174	-0.72306395	-3.348099993	2.174372354	-0.070618781	3.536608155	-0.590427885	4.516728953	3.591656999	14.62873884	29.73213749	45.97608074	4.5607017	5.449770637	6.08276253	6.228964601	6.526867549
canaliculata	13.8	148	692	1681.2	13.7	27.8	17	37.1	-6	42.6	90.19093497	7392.135888	2.088658527	0.482494172	0.03514869	8.73127529	0.925743661	33.09165113	0.561863017	-26.68056586	90.26909728	4.501928923	8.908171996	0.736522007	-0.728786437	-3.34816793	2.166911441	-0.077157907	3.499281019	-0.576497201	4.502795179	3.714835124	12.16552506	26.30589288	41.00243895	3.701351105	5.272570531	4.123105626	6.090976933	6.526867549
canaliculata	15.2	216	589	2288.6	9.1	28.4	29	31.5	-6	42.2	91.06933681	12271.01156	1.967812816	0.489472686	0.03512257	8.550508455	0.945222885	34.24770349	0.552223777	-25.0031645	90.06286311	4.511621159	9.414994976	0.67692268	-0.714426618	-3.348911335	2.14599075	-0.056334522	3.533619511	-0.593801922	4.500507906	3.898717738	14.69693846	24.2693222	47.83931438	3.016620626	5.329165038	5.385164807	5.61248608	6.496152708
canaliculata	11.1	343	1477	2272	11.4	32.7	16	38.6	-6.1	42.9	96.37349472	3882.828968	1.954046918	0.487433994	0.035436901	8.6457422	0.94667891	34.61049744	0.559109374	-27.06169017	91.42503138	4.568231213	8.264319282	0.669902565	-0.718600395	-3.340001601	2.157066969	-0.054795303	3.54415703	-0.581410165	4.515519307	3.33166625	18.52025918	38.4317577	47.66550115	3.376388603	5.718391382	4	6.212889827	6.549809158
canaliculata	14.2	229	1349	1788.7	16.4	29.1	52	37.9	-6.2	43.6	98.00392797	6692.039975	1.888849644	0.485862862	0.035387136	8.492795237	0.948767228	33.86747161	0.556680235	-26.45287212	90.42968391	4.585007559	8.808674036	0.63596799	-0.721828872	-3.341406915	2.139218185	-0.052591792	3.522455014	-0.585764288	4.504572575	3.768288736	15.13274595	36.72873534	42.29302543	4.049691346	5.394441584	7.211102551	6.156297589	6.603029608
canaliculata	14.1	383	1705	2061.6	6.5	29	80	34.7	-6.3	42.8	95.17327506	5378.376952	2.03068689	0.483529219	0.035264518	8.310281275	0.955493906	33.84158188	0.551830147	-26.11146231	90.52928349	4.555699178	8.590141926	0.708374105	-0.726643534	-3.344877976	2.117493456	-0.045526893	3.52169028	-0.594514985	4.505673373	3.754996671	19.57038579	41.29164564	45.40484556	2.549509757	5.385164807	8.94427191	5.89067059	6.542170894
canaliculata	14.6	551	1599	2087.9	11.2	24.4	9	37.5	-6.3	39	93.60322824	4801.573593	2.136311415	0.484950825	0.035027012	8.497659017	0.944652474	35.57965943	0.552194661	-26.15820715	89.69972269	4.539064873	8.476698975	0.759080704	-0.723707785	-3.351635744	2.139790716	-0.056938172	3.57177411	-0.593854648	4.496467678	3.820994635	23.47338919	39.98749805	45.6935444	3.346640106	4.939635614	3	6.123724357	6.244997998
canaliculata	10.9	316	977	1963.5	19.7	29.1	18	37.2	-6.3	40.9	91.77881122	8566.863897	2.104168659	0.489505268	0.035213736	8.672630591	0.945643148	32.97553315	0.558480265	-25.48403013	89.86505524	4.519381456	9.055657005	0.743920453	-0.714360055	-3.346319045	2.160172158	-0.055890003	3.495765867	-0.582535997	4.498309159	3.301514804	17.77638883	31.25699922	44.31139808	4.438468204	5.394441584	4.242640687	6.099180273	6.395310782
canaliculata	11.7	196	935	2123.7	12.3	35.4	30	36.5	-6.3	43.3	86.92495751	7048.585455	1.978409235	0.484104276	0.035300629	8.737684817	0.94456249	33.48271226	0.563493151	-25.71517688	89.87152726	4.465045189	8.860582231	0.682293105	-0.725454949	-3.343854497	2.167645259	-0.057033432	3.511029254	-0.5736001	4.498381176	3.420526275	14	30.5777697	46.08361965	3.507135583	5.949789912	5.477225575	6.041522987	6.580273551
canaliculata	14.6	224	779	2291.1	11.8	33	9	37	-6.3	42.4	90.95598521	9422.690768	2.083909876	0.48901356	0.035868044	8.437833934	0.938038021	33.39561074	0.559077724	-25.84418144	90.2030899	4.51037571	9.150875971	0.734245877	-0.71536506	-3.327908519	2.132725633	-0.063964797	3.508424476	-0.581466774	4.502063683	3.820994635	14.96662955	27.91057147	47.86543638	3.435112807	5.744562647	3	6.08276253	6.511528238
canaliculata	12.4	286	764	2173.4	10.4	28.4	9	38.4	-6.3	40.6	96.34460052	7952.17512	2.027095374	0.482238107	0.035596899	8.801415483	0.939766744	32.49669014	0.55523462	-25.62044432	90.67626289	4.567931353	8.98120077	0.706603918	-0.729317289	-3.335496752	2.174912559	-0.062123579	3.481138242	-0.588364516	4.507295613	3.521363372	16.91153453	27.64054992	46.61973831	3.224903099	5.329165038	3	6.196773354	6.371812929
canaliculata	12.9	249	1218	2225.3	10.9	32.1	9	35.2	-6.4	46.1	94.70057406	8324.589272	2.205956008	0.487930903	0.034890451	8.24443006	0.931779378	32.48657386	0.555341398	-25.77149196	89.91112003	4.550720062	9.026968977	0.791160979	-0.717581475	-3.355542098	2.109537828	-0.070659211	3.480826892	-0.588172223	4.498821627	3.591656999	15.77973384	34.89985673	47.17308555	3.301514804	5.66568619	3	5.93295879	6.789698079
canaliculata	12	267	1181	2011.8	10.2	36.7	14	31.2	-6.4	46.7	103.8726702	5570.201705	2.077035977	0.487612626	0.03558631	8.507519143	0.934295379	34.49234036	0.562054438	-25.8625303	88.90248344	4.643165824	8.625186545	0.730941866	-0.718233988	-3.335794266	2.140950378	-0.067962639	3.540737281	-0.576156569	4.487540077	3.464101615	16.34013464	34.36568055	44.85309354	3.193743885	6.058052492	3.741657387	5.585696018	6.833739825
canaliculata	15	467	859	1980.5	16.3	24.4	58	37.2	-6.4	47	94.18581221	9085.272545	1.946023351	0.484971821	0.035275505	8.637979751	0.963533145	34.10206754	0.549696968	-25.29162636	91.17321138	4.545269557	9.11440998	0.665787983	-0.723664491	-3.344566465	2.15616873	-0.037148391	3.529358014	-0.59838812	4.512761119	3.872983346	21.61018278	29.30870178	44.5028089	4.037325848	4.939635614	7.615773106	6.099180273	6.8556546
canaliculata	15	222	1014	2306.7	7.1	35.2	12	38.1	-6.5	42.3	90.53641095	7011.511838	1.763010382	0.488212588	0.034930706	8.935594086	0.93411422	34.93265663	0.550338113	-25.48634034	91.06121853	4.505752101	8.855308626	0.567022792	-0.717004337	-3.354389009	2.190042636	-0.068156557	3.553422112	-0.597222439	4.511532011	3.872983346	14.89966443	31.84336666	48.02811677	2.664582519	5.93295879	3.464101615	6.172519745	6.503845017
canaliculata	14.2	184	1599	2089.2	16.6	35.1	65	37.6	-6.7	45	85.86176863	6406.861302	2.060715659	0.486010891	0.035006357	8.479839011	0.944463193	34.58456063	0.55310575	-26.26075825	91.07338955	4.452738662	8.765124774	0.72305333	-0.721524246	-3.352225605	2.137691465	-0.057138563	3.543407358	-0.592206066	4.51166566	3.768288736	13.56465997	39.98749805	45.70776739	4.074309757	5.924525297	8.062257748	6.131883887	6.708203932
canaliculata	14.3	294	1221	2165.1	18.5	29.7	12	34.1	-6.7	40.4	90.32889405	6306.671965	1.979574625	0.489129132	0.035237778	8.636331787	0.95539497	32.5604715	0.554547738	-25.59339492	89.81299359	4.503457388	8.749363394	0.682881986	-0.715128751	-3.345636533	2.155977931	-0.045630443	3.483099022	-0.589602384	4.49772966	3.78153408	17.1464282	34.94281042	46.53063507	4.301162634	5.449770637	3.464101615	5.839520528	6.356099433
canaliculata	14.3	488	1115	2104	6	26.4	6	37.7	-6.7	44	96.65068254	6342.79998	1.930584066	0.486917254	0.035303182	8.301050596	0.949078129	33.48418013	0.563168761	-25.8751816	90.27063425	4.571103268	8.755075587	0.657822582	-0.71966108	-3.343782177	2.116382085	-0.052264156	3.511073092	-0.574175943	4.502812205	3.78153408	22.09072203	33.39161571	45.86937976	2.449489743	5.138093031	2.449489743	6.140032573	6.633249581
canaliculata	13	270	1078	2020	11.1	27.3	21	36.7	-6.9	38.5	95.38383302	5985.20504	2.27908073	0.485267395	0.035170416	8.698390842	0.943728883	34.90837319	0.547507083	-26.03803193	90.86131499	4.557909099	8.697045876	0.823772173	-0.72305521	-3.347550004	2.163138048	-0.057916354	3.55272672	-0.60237988	4.509334333	3.605551275	16.43167673	32.83291032	44.94441011	3.33166625	5.224940191	4.582575695	6.058052492	6.204836823
canaliculata	13.7	321	1659	1930	15	33.2	17	34.7	-7.2	45.5	92.14966163	8885.539845	1.922248412	0.48714642	0.03510136	8.528859579	0.951969946	33.83858192	0.542929522	-26.90105017	89.32565693	4.523414012	9.092180498	0.653495549	-0.719190544	-3.349515403	2.143455657	-0.049221814	3.521601628	-0.610775761	4.492288758	3.701351105	17.91647287	40.73082371	43.93176527	3.872983346	5.761944116	4.123105626	5.89067059	6.745368782
canaliculata	13.6	293	1485	1704.6	14	31.3	12	32.5	-7.3	39.1	96.88055021	4725.936226	2.229950773	0.48917386	0.035074326	8.302267045	0.93406722	35.6376056	0.555887	-24.31157797	89.83712056	4.573478779	8.460820963	0.80197951	-0.715037311	-3.350285869	2.116528615	-0.068206873	3.573401417	-0.587190243	4.497998259	3.687817783	17.11724277	38.53569774	41.28680177	3.741657387	5.594640292	3.464101615	5.700877125	6.25299928
canaliculata	13.7	354	1264	2156.2	11.4	22.9	36	36.6	-7.3	39.5	100.5063086	8301.645892	2.176990489	0.483071371	0.035520541	8.551256663	0.944932641	31.855049	0.551360431	-26.0547415	89.98539288	4.610220498	9.024209074	0.777943413	-0.72759087	-3.33764413	2.14607825	-0.056641633	3.461195894	-0.595366544	4.499647356	3.701351105	18.81488772	35.55277767	46.43490067	3.376388603	4.785394446	6	6.049793385	6.284902545
canaliculata	14.1	403	1444	2138	15.4	40.4	59	34.1	-7.5	44.5	95.5395543	7535.881499	2.1065385	0.490061817	0.035574623	8.353467189	0.932279093	35.24807508	0.548663821	-25.70104231	88.46859433	4.559540343	8.927431091	0.745046079	-0.713223739	-3.336122732	2.122676685	-0.070123053	3.56241092	-0.600269373	4.482647623	3.754996671	20.0748599	38	46.23851209	3.924283374	6.356099433	7.681145748	5.839520528	6.670832032
canaliculata	15.5	228	1447	2304.4	15	24.4	11	37.4	-7.7	39.9	96.2365284	5751.154148	2.161126717	0.485918417	0.035094292	8.54414732	0.92268986	34.81116189	0.562567665	-26.49005864	89.17239109	4.566808999	8.657155835	0.770629714	-0.721714535	-3.349716783	2.145246525	-0.080462114	3.549938079	-0.575243859	4.490571475	3.937003937	15.09966887	38.0394532	48.00416649	3.872983346	4.939635614	3.31662479	6.115553941	6.316644679
canaliculata	13.6	431	820	2082	11.4	31.3	27	36.6	-7.7	40	98.04615237	6437.699444	2.165199431	0.485918534	0.035058952	8.498548875	0.930444045	34.55505171	0.546223739	-27.85788651	90.11590878	4.58543831	8.769926526	0.772512473	-0.721714295	-3.350724292	2.139895428	-0.072093339	3.542553754	-0.604726609	4.501096717	3.687817783	20.76053949	28.63564213	45.62893819	3.376388603	5.594640292	5.196152423	6.049793385	6.32455532
canaliculata	13.6	314	1695	2043.3	12.2	37.4	12	37.7	-7.9	38.6	95.08194436	10630.29086	1.894210557	0.486145177	0.035546642	8.552150397	0.961447639	34.31455209	0.552515835	-25.47111356	90.29543483	4.554739092	9.271462833	0.638802159	-0.721247982	-3.336909586	2.14618276	-0.039315173	3.535569523	-0.593273185	4.503086904	3.687817783	17.72004515	41.1703777	45.20287601	3.492849839	6.115553941	3.464101615	6.140032573	6.212889827
canaliculata	10.8	293	974	2122.7	11.1	31.9	11	35.4	-7.9	38.7	90.21218174	5493.406072	2.313226471	0.489740726	0.035603816	8.371337464	0.928828059	34.80697711	0.553453573	-25.94491095	91.77796625	4.50216447	8.611303756	0.838643291	-0.713879159	-3.335302456	2.124813664	-0.073831639	3.549817858	-0.591577409	4.51937225	3.286335345	17.11724277	31.20897307	46.07276853	3.33166625	5.648008499	3.31662479	5.949789912	6.220932406
canaliculata	13.9	356	935	2143.4	14.8	32.8	15	33.7	-7.9	41.5	99.77463554	11438.02508	1.999113391	0.486595051	0.035223063	8.706699653	0.94775149	33.04365152	0.55110795	-25.05591716	89.11871378	4.602913998	9.344698617	0.692703778	-0.720323019	-3.346054212	2.164092804	-0.053662952	3.497829461	-0.595824573	4.489969344	3.728270376	18.86796226	30.5777697	46.29686814	3.847076812	5.727128425	3.872983346	5.805170109	6.442049363
canaliculata	12.8	269	1349	1944.8	14.4	29.1	8	34.3	-8	36.9	97.74271661	7931.679067	1.767855146	0.483224798	0.035112244	8.424164353	0.939964585	33.88607875	0.556652474	-25.87186765	90.48522911	4.582338686	8.978620028	0.56976703	-0.727273313	-3.349205377	2.131104285	-0.06191308	3.523004274	-0.585814158	4.505186623	3.577708764	16.40121947	36.72873534	44.09988662	3.794733192	5.394441584	2.828427125	5.856620186	6.074537019
canaliculata	15.2	441	1182	2208.7	13.3	31.3	37	35.7	-8	46.5	92.41917682	7784.034726	2.233035169	0.485729515	0.035737531	8.358283168	0.922764762	35.68608941	0.551129702	-25.69560024	90.96469509	4.526334498	8.959830085	0.803361722	-0.722103364	-3.331553854	2.123253043	-0.080380939	3.57476096	-0.595785104	4.510471465	3.898717738	21	34.38022688	46.9968084	3.646916506	5.594640292	6.08276253	5.974947699	6.819090848
canaliculata	12.6	217	1133	2103.3	5.4	22.2	20	34.3	-8	38.8	104.3922272	5711.599119	2.161030386	0.485056563	0.035245808	8.235524315	0.923375124	31.54569269	0.556061266	-27.81341519	91.10875055	4.648155221	8.650254319	0.770585139	-0.72348977	-3.345408679	2.108457031	-0.079719709	3.451437056	-0.5868768	4.512053854	3.54964787	14.73091986	33.66006536	45.86174877	2.323790008	4.711687596	4.472135955	5.856620186	6.228964601
canaliculata	14.2	333	1035	1958.8	14.8	42.5	21	38.7	-8	39.4	92.41856732	10560.85576	2.110101794	0.486118868	0.034922588	8.529050646	0.937847289	34.36453034	0.560790627	-25.33334545	89.16517693	4.526327903	9.264909592	0.74673619	-0.721302101	-3.354621439	2.143478059	-0.064168148	3.537024938	-0.578407657	4.49049057	3.768288736	18.24828759	32.17141588	44.25833255	3.847076812	6.519202405	4.582575695	6.220932406	6.276941931
canaliculata	14.5	303	1020	1990.7	13.5	32.1	14	37.7	-8	42.9	94.05002691	7555.497551	1.939166689	0.487289845	0.035495134	8.339275882	0.943209204	34.44628162	0.544141772	-26.31590179	91.04201281	4.543826842	8.93003073	0.662258339	-0.718896169	-3.338359662	2.120976388	-0.058467172	3.539401056	-0.608545456	4.511321079	3.807886553	17.40689519	31.93743885	44.61726123	3.674234614	5.66568619	3.741657387	6.140032573	6.549809158
canaliculata	14.5	242	974	2128.3	11.2	32.6	15	37.2	-8	38.1	100.1093063	3013.345144	1.867802527	0.483699427	0.034816917	8.648372165	0.959757054	34.37044464	0.558155307	-25.80148971	91.51879188	4.606262652	8.010806084	0.624762621	-0.726291584	-3.35765189	2.157371114	-0.041075095	3.537197028	-0.583118027	4.516544327	3.807886553	15.55634919	31.20897307	46.13350193	3.346640106	5.709640969	3.872983346	6.099180273	6.172519745
canaliculata	13.6	209	1196	2201.8	14.4	43.8	12	37.7	-8.2	40.2	94.91453826	9492.528158	2.110066602	0.488695845	0.0353798	8.745694651	0.949310234	32.10721963	0.547118089	-26.03849108	91.36814893	4.552976889	9.158260258	0.746719512	-0.716014977	-3.341614243	2.168561539	-0.052019628	3.469080915	-0.603090615	4.514896938	3.687817783	14.45683229	34.58323293	46.92334174	3.794733192	6.618156843	3.464101615	6.140032573	6.340346994
canaliculata	13.1	266	776	1920.1	15	32.8	49	35.5	-8.3	47.4	85.96981034	7959.703312	2.070768139	0.488018637	0.035342107	8.838785857	0.937452978	32.585169	0.558223888	-26.51710375	90.34201647	4.453996192	8.982147006	0.72791962	-0.717401683	-3.342680193	2.179149521	-0.064588679	3.483857246	-0.582995164	4.503602651	3.619392214	16.30950643	27.85677655	43.81894567	3.872983346	5.727128425	7	5.958187644	6.884765791
canaliculata	12.8	320	1557	1961	8.5	37.1	6	32.6	-8.4	41.6	102.1281933	9137.474536	1.85151192	0.487632738	0.035126145	8.530435012	0.954598743	36.03581366	0.557526084	-25.67070582	90.45646749	4.626228821	9.120139317	0.616002559	-0.718192743	-3.348809554	2.143640358	-0.046464191	3.584513268	-0.584245989	4.504868713	3.577708764	17.88854382	39.45883931	44.28317965	2.915475947	6.090976933	2.449489743	5.709640969	6.449806199
canaliculata	12.3	140	1345	1893	11.5	32.8	16	32.2	-8.7	41.1	98.24659847	9625.173713	2.018715112	0.48573575	0.035400202	8.317499424	0.948947278	32.30264166	0.558890935	-26.38667681	90.31572767	4.587480629	9.172137207	0.702461226	-0.722090527	-3.341037753	2.11836166	-0.052402037	3.475149012	-0.581800932	4.503311617	3.507135583	11.83215957	36.67424164	43.50861984	3.391164992	5.727128425	4	5.674504384	6.41092817
canaliculata	14.6	333	1020	2206	5.9	43.7	66	37.7	-8.7	44.7	90.82992832	7369.460542	1.911164205	0.488791829	0.035101696	8.597104462	0.938276034	35.46263985	0.545880282	-25.57698185	90.35286238	4.508988838	8.905099786	0.647712588	-0.715818588	-3.349505831	2.151425456	-0.063711094	3.568479744	-0.605355591	4.503722698	3.820994635	18.24828759	31.93743885	46.96807426	2.42899156	6.610597552	8.124038405	6.140032573	6.68580586
canaliculata	13.3	268	1406	2033.8	7.1	33	4	31.8	-8.8	39.8	86.98800237	5217.77487	2.049672358	0.485032774	0.035522155	8.725677408	0.953113218	35.32921193	0.554125741	-24.76715309	90.7228192	4.465770205	8.55982632	0.717679955	-0.723538815	-3.337598693	2.166270105	-0.048021581	3.564710155	-0.590363649	4.507808915	3.646916506	16.37070554	37.49666652	45.09767178	2.664582519	5.744562647	2	5.639148872	6.308724118
canaliculata	14	141	1108	2264.8	12.8	42.5	36	40.1	-8.8	39.3	91.28544271	8437.658394	2.051568983	0.484175695	0.035563518	8.422928686	0.940516176	34.82397914	0.557484308	-25.30356013	89.57386836	4.51399133	9.040460108	0.718604858	-0.725307432	-3.336434942	2.130957593	-0.061326431	3.550306205	-0.584320923	4.49506363	3.741657387	11.87434209	33.28663395	47.5899149	3.577708764	6.519202405	6	6.33245608	6.268971207
canaliculata	14	457	1559	2218.7	6.6	36.8	11	34.8	-9.1	41.3	94.60366398	8650.653375	1.980740049	0.491066409	0.035837048	8.605157286	0.945714045	34.20697233	0.547193585	-26.16777475	89.75811502	4.549696207	9.065390132	0.683470537	-0.711175908	-3.32877306	2.152361708	-0.055815034	3.532429493	-0.602952636	4.497118441	3.741657387	21.37755833	39.48417404	47.10307846	2.569046516	6.066300355	3.31662479	5.899152482	6.426507605
canaliculata	14.3	521	1156	2124.4	6.6	27.2	6	35.2	-9.2	42.6	98.16962469	7668.159178	2.083789004	0.485813292	0.03558557	8.903802432	0.943117359	32.38272052	0.543803597	-25.64283788	89.25368472	4.586696847	8.944831863	0.734187873	-0.721930902	-3.33581506	2.186478425	-0.058564551	3.477624963	-0.609167132	4.491482705	3.78153408	22.82542442	34	46.09121391	2.569046516	5.215361924	2.449489743	5.93295879	6.526867549
canaliculata	12.4	260	1067	1995.5	7.5	40.1	18	33.7	-9.6	43.5	100.5271487	10801.30696	2.064442279	0.48730443	0.035523817	8.752756842	0.956242416	33.47306364	0.561356	-26.83200898	89.53423146	4.610427827	9.287422421	0.724860107	-0.718866238	-3.337551906	2.169368718	-0.044743825	3.510741045	-0.577399994	4.494621027	3.521363372	16.1245155	32.66496594	44.67101969	2.738612788	6.33245608	4.242640687	5.805170109	6.595452979
canaliculata	11.4	397	919	1793.8	14.9	35.8	64	36.3	-9.9	42.7	101.0626449	7668.438528	2.02427627	0.486580301	0.035379676	8.500176835	0.935560482	34.27429935	0.563649639	-26.40195425	91.31926331	4.615740571	8.944868292	0.705212239	-0.720353332	-3.341617748	2.140086967	-0.066609483	3.534395783	-0.573322428	4.514361755	3.376388603	19.92485885	30.31501278	42.35327614	3.860051813	5.983310121	8	6.024948133	6.534523701
canaliculata	11.7	584	1196	2162.6	6	29	9	36.7	-10	43.4	88.27020157	6223.504214	1.853444	0.48707232	0.035119053	8.890918925	0.925479188	35.11701653	0.550221616	-26.64455563	88.99154447	4.480402583	8.736088406	0.61704553	-0.719342666	-3.349011475	2.18503041	-0.077443635	3.558685814	-0.597434144	4.488541359	3.420526275	24.16609195	34.58323293	46.50376329	2.449489743	5.385164807	3	6.058052492	6.587867637
canaliculata	14.6	404	784	2163.6	20.6	35.1	79	36.5	-10	37.1	92.85091237	4868.03963	1.878122118	0.4863972	0.034965404	8.694734188	0.941611479	32.77176702	0.550379798	-25.75983362	90.99649121	4.530995114	8.490446595	0.630272404	-0.720729705	-3.353396163	2.162717577	-0.060162532	3.489567383	-0.597146697	4.510820948	3.820994635	20.09975124	28	46.51451386	4.538722287	5.924525297	8.888194417	6.041522987	6.090976933
compacta	16.1	547	289	1746.7	18.6	17.8	28	38.1	2.7	42.8	237.8712356	4646.945708	28.87533448	0.471737199	0.031244555	2.194056738	1.221340886	43.56414077	0.486832059	-27.91885119	86.65566212	5.4717295	8.443965446	3.362987752	-0.75133323	-3.465910158	0.785752222	0.199949342	3.774234353	-0.719836063	4.461942359	4.01248053	23.38803113	17	41.79354017	4.312771731	4.219004622	5.291502622	6.172519745	6.542170894
compacta	16.4	460	319	1861.1	12.3	18	50	39.5	2.5	38.3	271.9331299	5159.821575	29.61319547	0.467359834	0.031357077	2.257728915	1.219549126	44.53817555	0.585061568	-28.01992019	109.4449388	5.60555619	8.548657279	3.388220055	-0.760655796	-3.462315296	0.814359403	0.198481222	3.796346699	-0.536038193	4.695421581	4.049691346	21.44761059	17.8605711	43.14046824	3.507135583	4.242640687	7.071067812	6.284902545	6.188699379
compacta	16.3	463	100	1801.3	23.5	24.3	28	35.6	2.5	41.9	252.5296835	3729.6471	30.1334442	0.475341237	0.031374118	2.257714953	1.184994135	45.0577358	0.508357201	-27.9237583	85.96824433	5.5315288	8.224068897	3.405635658	-0.743722339	-3.461771993	0.814353219	0.169737825	3.807944685	-0.676570927	4.453977976	4.037325848	21.51743479	10	42.44172475	4.847679857	4.929503018	5.291502622	5.966573556	6.473020933
compacta	15.7	562	49	1815.5	19.1	24.2	46	38.9	2.4	37.2	228.2064618	4965.569858	25.8296163	0.469348876	0.031056634	2.364591753	1.220091944	44.07468426	0.637131644	-27.93790492	95.78228737	5.430250753	8.510283345	3.251521752	-0.756408915	-3.471942838	0.860605387	0.19892622	3.785885565	-0.450778982	4.562077776	3.962322551	23.70653918	7	42.60868456	4.370354677	4.91934955	6.782329983	6.236986452	6.099180273
compacta	16.5	562	29	1716.3	17.6	17.8	32	37.6	2.4	34.7	290.9429053	8564.65302	27.73602638	0.477018035	0.031311458	2.249829751	1.180602475	42.62675192	0.473033534	-27.93352957	100.4369691	5.673127046	9.055398899	3.322732159	-0.74020098	-3.463771178	0.810854547	0.16602488	3.752482036	-0.748588997	4.609530358	4.062019202	23.70653918	5.385164807	41.42825123	4.195235393	4.219004622	5.656854249	6.131883887	5.89067059
compacta	17.5	485	273	1833.3	23.9	17.9	37	39.7	2.3	40.8	260.2363816	2532.169168	30.27075165	0.473783224	0.030640392	2.325945145	1.240983051	43.62729306	0.395293548	-27.90200026	105.6111696	5.561590378	7.836831593	3.410181954	-0.747005395	-3.48543614	0.84412647	0.215903849	3.775682942	-0.928126631	4.659764138	4.183300133	22.02271555	16.52271164	42.81705268	4.888762625	4.23083916	6.08276253	6.300793601	6.387487769
compacta	16.5	523	97	1812.2	19	25.2	39	37.7	2.3	40.1	245.8783257	2924.918507	28.47461353	0.472099513	0.031298825	2.405288805	1.244461258	45.03074639	0.658888108	-27.98735855	110.6420267	5.504836803	7.981021898	3.349012937	-0.750565483	-3.464174722	0.877669982	0.218702712	3.80734551	-0.417201549	4.706300005	4.062019202	22.86919325	9.848857802	42.56994245	4.358898944	5.019960159	6.244997998	6.140032573	6.33245608
compacta	16.1	535	87	1846.5	19.1	24.4	42	38.6	2.3	41.5	233.5452206	3584.621311	27.46136119	0.471352811	0.031697059	2.118226479	1.20808257	44.89881029	0.507317801	-27.92842636	80.60218202	5.453375723	8.184408116	3.312779969	-0.752148397	-3.451531378	0.750579172	0.18903445	3.804411298	-0.678617645	4.389525721	4.01248053	23.13006701	9.327379053	42.9709204	4.370354677	4.939635614	6.480740698	6.212889827	6.442049363
compacta	15.1	357	529	1852.2	19.2	25.6	29	41.1	2.1	36.9	220.9274209	4702.023734	25.97954988	0.470864321	0.030502249	2.406581802	1.191520604	43.84997684	0.487241299	-28.0661919	119.3454321	5.397834235	8.455748277	3.257309685	-0.753185292	-3.48995486	0.878207401	0.17523031	3.780774191	-0.718995798	4.782022079	3.885871846	18.89444363	23	43.03719322	4.38178046	5.059644256	5.385164807	6.41092817	6.074537019
compacta	16.7	442	81	1657.1	14	24.2	44	38.7	2.1	35.8	248.7615058	4857.828933	32.34134832	0.475315766	0.031302244	2.269909492	1.18607183	44.03129387	0.489638356	-27.93239903	102.3719	5.516494629	8.488346895	3.476346545	-0.743775925	-3.464065491	0.819739959	0.170646864	3.784900605	-0.714088209	4.628612261	4.086563348	21.02379604	9	40.70749317	3.741657387	4.91934955	6.633249581	6.220932406	5.983310121
compacta	15.5	561	66	1801.2	21.1	25.5	22	37.9	2.1	40.2	276.8424805	2137.404556	30.43717453	0.469091377	0.032076341	2.10937817	1.218254864	44.18934961	0.57477568	-27.96506545	114.8344146	5.623448682	7.667347548	3.415664708	-0.756957696	-3.439636561	0.746393198	0.197419395	3.788483801	-0.553775436	4.743491218	3.937003937	23.68543856	8.124038405	42.44054665	4.593473631	5.049752469	4.69041576	6.156297589	6.340346994
compacta	15.4	484	255	1761.7	20.6	23	39	37.3	1.8	42.7	270.604382	1522.381489	28.56061777	0.470669573	0.031178325	2.413702647	1.194259056	43.33853161	0.55541017	-28.02154353	76.93117045	5.600657909	7.328031157	3.352028768	-0.753598975	-3.468032137	0.881161937	0.177525956	3.769042115	-0.588048393	4.342911132	3.924283374	22	15.96871942	41.97261012	4.538722287	4.795831523	6.244997998	6.107372594	6.534523701
compacta	16.4	418	540	1802.7	23.5	24.2	40	39.8	1.6	35.1	281.6996808	8380.298534	26.35862034	0.470218832	0.031442171	2.159718808	1.23341958	46.31262918	0.463303731	-28.04752557	109.2091079	5.640841542	9.033638817	3.271795369	-0.754557093	-3.459605262	0.769978032	0.209790458	3.835414692	-0.769372433	4.693264466	4.049691346	20.4450483	23.23790008	42.45821475	4.847679857	4.91934955	6.32455532	6.308724118	5.924525297
compacta	17.4	513	104	1650.6	23.5	24.4	43	38.9	1.6	41.9	251.0249643	4712.729119	29.18070548	0.47044924	0.031370694	2.318298851	1.229429447	44.11750447	0.506091816	-27.91350052	128.3704736	5.525552394	8.45802245	3.37350772	-0.754067211	-3.461881134	0.840833663	0.206550198	3.78685663	-0.681037172	4.854920408	4.171330723	22.64950331	10.19803903	40.62757684	4.847679857	4.939635614	6.557438524	6.236986452	6.473020933
compacta	16.8	508	441	1800.9	23.7	23.7	31	36.3	1.5	38.2	248.7611615	4923.764616	26.90474901	0.474035492	0.031857527	2.194680231	1.195339624	44.28465248	0.512562883	-27.95117051	101.6780399	5.516493245	8.501828683	3.292302814	-0.746473082	-3.446481598	0.786036355	0.178430349	3.790638172	-0.668331877	4.62181135	4.098780306	22.53885534	21	42.43701215	4.868264578	4.868264578	5.567764363	6.024948133	6.180614856
compacta	16.7	454	325	1837.2	19.2	26.2	44	36.9	1.5	41.6	238.4798003	10787.5736	25.03080835	0.470810785	0.031153779	2.145899652	1.238060655	43.0683154	0.490149381	-27.87087846	81.65812607	5.474284612	9.286150158	3.2201074	-0.753298996	-3.468819725	0.763558883	0.213546167	3.762787585	-0.713045075	4.402541338	4.086563348	21.30727575	18.02775638	42.86257108	4.38178046	5.118593557	6.633249581	6.074537019	6.449806199
compacta	15.9	444	74	1813	20.6	19.4	69	39.4	1.5	37.8	230.0859094	4787.716637	29.34937637	0.475056831	0.031681614	2.202289754	1.248091919	43.25051781	0.581513741	-27.93865288	100.0316928	5.438452758	8.473808883	3.379271298	-0.744320838	-3.452018766	0.789497616	0.22161592	3.767009206	-0.542120677	4.605487064	3.987480407	21.07130751	8.602325267	42.57933771	4.538722287	4.404543109	8.306623863	6.276941931	6.14817046
compacta	16.6	404	69	1855.4	18.2	25.6	43	38.7	1.5	38.8	237.8445232	4929.104601	28.25629498	0.475608589	0.031426869	2.144863356	1.225425464	43.57884802	0.628306679	-28.00299231	108.6205773	5.471617196	8.502912628	3.341316264	-0.743160055	-3.460092051	0.763075847	0.203288101	3.774571895	-0.464726889	4.687860867	4.074309757	20.09975124	8.306623863	43.07435432	4.266145802	5.059644256	6.557438524	6.220932406	6.228964601
compacta	15.4	598	14	1821.8	23.5	22	80	39.5	1.5	40.6	237.2670741	8915.382471	30.71597619	0.474834042	0.031988594	2.249261947	1.221072822	45.39428455	0.64375642	-27.9695884	106.6277017	5.469186402	9.095533431	3.424782916	-0.744789921	-3.442375877	0.810602139	0.199729835	3.815386206	-0.440434854	4.669343344	3.924283374	24.45403852	3.741657387	42.68254913	4.847679857	4.69041576	8.94427191	6.284902545	6.371812929
compacta	16.1	483	138	1799.7	18.6	24.3	31	39.1	1.4	40.7	236.0799146	2140.489374	29.18542434	0.477352419	0.030686427	2.542595376	1.258753818	45.43314044	0.686018829	-27.86302582	92.35342414	5.464170369	7.668789761	3.373669418	-0.739500237	-3.483934839	0.933185361	0.230122198	3.816241804	-0.376850204	4.525622784	4.01248053	21.97726098	11.74734012	42.42287119	4.312771731	4.929503018	5.567764363	6.25299928	6.379655163
compacta	15	542	75	1674.7	18.6	25.7	51	36.2	1.4	36.3	244.1137842	5795.093851	28.1417163	0.468503076	0.031620958	2.199686563	1.247398742	43.05029291	0.554735726	-27.94725452	96.40483768	5.497634445	8.664766951	3.337253041	-0.758212612	-3.45393515	0.788314879	0.221060377	3.762369035	-0.589263448	4.568556384	3.872983346	23.28089345	8.660254038	40.92309861	4.312771731	5.069516742	7.141428429	6.016643583	6.024948133
compacta	16.2	469	28	1741.6	19.1	20.9	58	40.8	1.4	35.1	271.6344788	6142.28501	24.14871269	0.471510136	0.030858513	2.316478068	1.195349166	43.15973409	0.671818805	-27.97776118	128.999308	5.604457335	8.722952103	3.184231074	-0.75181468	-3.478342619	0.840047958	0.178438332	3.764907979	-0.39776661	4.85980704	4.024922359	21.65640783	5.291502622	41.73248135	4.370354677	4.57165178	7.615773106	6.387487769	5.924525297
compacta	16.3	626	13	1870.1	21.1	25.2	26	39.2	1.4	35.8	237.091322	5625.384587	33.0976582	0.476572184	0.03151425	2.340861447	1.191080572	44.02034198	0.466068302	-27.91542091	93.08813804	5.468445392	8.635044596	3.499462531	-0.741136079	-3.457315454	0.850519001	0.174860939	3.784651845	-0.763423085	4.533546765	4.037325848	25.01999201	3.605551275	43.24465285	4.593473631	5.019960159	5.099019514	6.260990337	5.983310121
compacta	17.3	873	33	1619.3	27.1	18.1	42	39.6	1.3	36.1	255.0090845	3142.788811	24.52573533	0.468394045	0.031805966	2.217030657	1.219129373	44.95591002	0.544249712	-27.94642227	91.89459439	5.54129917	8.052865841	3.199722988	-0.758445361	-3.448101397	0.796168759	0.198136975	3.805682232	-0.608347108	4.520642207	4.159326869	29.54657341	5.744562647	40.24052684	5.205766034	4.254409477	6.480740698	6.292853089	6.008327554
compacta	15.5	582	264	1855.4	27.1	25.6	39	38.2	1.2	37.6	295.2666535	4365.848978	24.85829805	0.470723054	0.030881465	2.509264645	1.218037604	44.01976826	0.485846723	-27.96263687	116.9592157	5.687878858	8.381567946	3.213191622	-0.753485354	-3.477599113	0.91998974	0.197241042	3.784638812	-0.72186209	4.76182529	3.937003937	24.12467616	16.24807681	43.07435432	5.205766034	5.059644256	6.244997998	6.180614856	6.131883887
compacta	16.9	514	273	1910	14	18.7	84	38.4	1.1	40.2	210.0797851	6096.799871	29.15908568	0.473219699	0.031619665	2.519401589	1.160140522	45.03643559	0.499351482	-27.98231317	93.4327311	5.347487388	8.715519301	3.372766551	-0.748195518	-3.453976042	0.924021409	0.148541137	3.807471842	-0.694445058	4.537241724	4.110960958	22.6715681	16.52271164	43.70354677	3.741657387	4.324349662	9.16515139	6.196773354	6.340346994
compacta	16.5	505	269	1660.4	20.6	24.4	42	36.9	1.1	36.3	261.2121583	10004.17362	26.07973404	0.472414185	0.031971397	2.146675091	1.217171211	43.45459828	0.553292878	-27.93460534	91.43991119	5.565332944	9.210757647	3.261158539	-0.749899168	-3.44291362	0.763920176	0.196529487	3.771716675	-0.591867801	4.515682048	4.062019202	22.47220505	16.40121947	40.74800609	4.538722287	4.939635614	6.480740698	6.074537019	6.024948133
compacta	15.9	498	249	1697.2	20.6	18.1	20	38.8	1.1	40.8	258.6649734	4609.493973	30.57869468	0.468607432	0.032368047	2.406418339	1.1544612	44.27215354	0.497725889	-27.96208792	101.0086528	5.555533685	8.435873363	3.420303514	-0.757989893	-3.430583547	0.878139476	0.143633742	3.790355891	-0.697705777	4.615206184	3.987480407	22.3159136	15.77973384	41.19708728	4.538722287	4.254409477	4.472135955	6.228964601	6.387487769
compacta	15.4	519	18	1705.6	27.7	18	57	41.7	1.1	38.7	270.8317416	7479.17245	32.63469728	0.471304962	0.030698867	2.265837355	1.194444258	43.74094502	0.510254828	-27.98858712	97.43559206	5.601497748	8.91987743	3.485376056	-0.752249917	-3.483529531	0.817944384	0.177681021	3.77828462	-0.672845015	4.579191565	3.924283374	22.7815715	4.242640687	41.2989104	5.263078947	4.242640687	7.549834435	6.457553716	6.220932406
compacta	16.8	437	244	1650.6	24.5	24.2	37	39.9	1	40.6	251.7750294	4052.077076	30.50827147	0.470806009	0.031968273	2.506053572	1.174144128	44.3021066	0.601280104	-28.0132383	107.4507189	5.528535948	8.306984887	3.417997843	-0.75330914	-3.443011337	0.918709234	0.16053948	3.791032229	-0.50869439	4.677032314	4.098780306	20.90454496	15.62049935	40.62757684	4.949747468	4.91934955	6.08276253	6.316644679	6.371812929
compacta	17.2	531	151	1734.2	13.3	24.3	39	36.4	1	38.6	225.2797435	4647.355648	27.34265018	0.475821521	0.031417512	2.298880277	1.233765133	44.95748528	0.512396817	-28.01318796	102.0895142	5.417342934	8.444053659	3.308447761	-0.742712451	-3.460389835	0.832422168	0.210070578	3.805717272	-0.668655921	4.625850019	4.147288271	23.04343724	12.28820573	41.64372702	3.646916506	4.929503018	6.244997998	6.033241252	6.212889827
compacta	16.8	540	138	1834.6	26.2	24.2	43	39.7	0.9	34.7	238.0212201	3340.289517	24.97484426	0.467394394	0.032340702	2.370645254	1.194662485	44.6760099	0.557404702	-27.92886192	99.59618363	5.47235983	8.113812764	3.217869089	-0.760581851	-3.431428718	0.863162177	0.177863706	3.799436666	-0.584463728	4.601123847	4.098780306	23.23790008	11.74734012	42.83223085	5.118593557	4.91934955	6.557438524	6.300793601	5.89067059
compacta	15.6	463	55	1835.9	20.4	24.9	55	39.6	0.9	39.6	245.3065881	1444.928282	29.05130246	0.471689567	0.031256739	2.410195914	1.2133932	42.53674636	0.451686075	-28.03734523	90.78721711	5.502508808	7.275814967	3.369063317	-0.751434207	-3.465520278	0.879708036	0.193420732	3.750368323	-0.794767865	4.508518495	3.949683532	21.51743479	7.416198487	42.84740366	4.516635916	4.98998998	7.416198487	6.292853089	6.292853089
compacta	15.5	499	28	1744.4	23.7	18.8	38	40.1	0.9	41.3	254.3633066	4232.578465	30.69706904	0.476018581	0.031127808	2.342064557	1.253597106	43.12372244	0.537245117	-27.97848971	88.68269121	5.538763586	8.350566653	3.424167179	-0.74229839	-3.469653711	0.85103283	0.226017104	3.76407325	-0.621300832	4.485064732	3.937003937	22.3383079	5.291502622	41.76601489	4.868264578	4.335896678	6.164414003	6.33245608	6.426507605
compacta	16.9	497	304	1739.1	18.6	24.3	36	39.6	0.8	35	281.7568558	6380.14686	27.64453647	0.473945771	0.030638663	2.089404128	1.213529026	44.99432689	0.59321101	-27.97156753	88.50211964	5.641044486	8.760946395	3.319428112	-0.746662371	-3.485492571	0.736878919	0.193532665	3.806536413	-0.522205109	4.483026502	4.110960958	22.29349681	17.43559577	41.70251791	4.312771731	4.929503018	6	6.292853089	5.916079783
compacta	16.4	499	136	1838.5	27.7	25.7	53	37.2	0.8	40.4	245.6417505	2202.765023	31.11635263	0.471867071	0.030973993	2.167167493	1.229693117	42.5429351	0.493919403	-27.98646397	99.48152625	5.503874176	7.697468679	3.437733489	-0.751057962	-3.474607362	0.773421012	0.20676464	3.750513804	-0.705382927	4.599971961	4.049691346	22.3383079	11.66190379	42.87773315	5.263078947	5.069516742	7.280109889	6.099180273	6.356099433
compacta	16.8	645	124	1785.2	19.2	17.8	42	37.8	0.7	41.8	258.8468824	3344.48576	31.27505243	0.476028354	0.031060586	2.370469645	1.205685171	44.34588719	0.462280947	-28.02341387	83.25700462	5.556236699	8.115068227	3.442820733	-0.742277859	-3.471815595	0.863088098	0.187048012	3.792019969	-0.771582462	4.421932265	4.098780306	25.3968502	11.13552873	42.25162719	4.38178046	4.219004622	6.480740698	6.14817046	6.46529195
compacta	16.8	1035	28	1735.9	19.1	18	28	39.7	0.7	39.9	239.8491796	6650.18803	28.68484642	0.471496752	0.031092821	2.092912924	1.2468252	45.49450624	0.435318043	-28.07797639	126.7416588	5.480010307	8.802400408	3.356368984	-0.751843066	-3.470778322	0.738556839	0.22060048	3.817591577	-0.831678382	4.842150832	4.098780306	32.17141588	5.291502622	41.66413326	4.370354677	4.242640687	5.291502622	6.300793601	6.316644679
compacta	16.9	527	9	1785.7	26.6	17.8	45	37.6	0.7	38.5	231.0982277	2732.14154	31.54720333	0.475379845	0.030920614	2.129344807	1.176994345	43.27497418	0.568814499	-28.00468959	86.94408787	5.442842848	7.912841028	3.451484943	-0.743641121	-3.476332198	0.75581433	0.162964024	3.767574504	-0.56420091	4.465265244	4.110960958	22.95648057	3	42.25754371	5.157518783	4.219004622	6.708203932	6.131883887	6.204836823
compacta	16.7	583	109	1853.8	19.1	19.2	60	39.7	0.6	38.9	256.6894855	4694.509232	33.40732341	0.469139622	0.031658999	2.329110348	1.212766421	43.14790302	0.497552055	-27.85936943	94.79974531	5.547867127	8.454148856	3.50877514	-0.756854853	-3.452732842	0.84548637	0.192904048	3.764633819	-0.698055095	4.551766723	4.086563348	24.14539294	10.44030651	43.05577778	4.370354677	4.38178046	7.745966692	6.300793601	6.236986452
compacta	16.7	615	23	1829.3	17.1	23.5	43	37.3	0.6	37.6	240.4704299	6208.286645	24.41635943	0.47269413	0.031643348	2.261986624	1.188949021	43.69517435	0.500970649	-28.03182807	92.42697586	5.482597129	8.733640234	3.195253376	-0.749306759	-3.453227326	0.816243464	0.173069741	3.777237669	-0.691207764	4.526418883	4.086563348	24.79919354	4.795831523	42.77031681	4.135214626	4.847679857	6.557438524	6.107372594	6.131883887
compacta	15.9	450	22	1852.2	17.6	24.4	35	36.2	0.6	40.5	224.2792289	4737.582224	30.88138397	0.473199585	0.031003026	1.996822429	1.17303312	44.95072698	0.50391409	-28.00905253	99.29905478	5.412891833	8.463282205	3.430153542	-0.748238024	-3.473670466	0.691557132	0.159592805	3.805566934	-0.685349482	4.598136052	3.987480407	21.21320344	4.69041576	43.03719322	4.195235393	4.939635614	5.916079783	6.016643583	6.363961031
compacta	16.6	444	510	1772.7	12.6	18	28	38.9	0.5	41.5	232.193711	2366.33588	23.71907616	0.477361238	0.031024974	2.47835782	1.22622447	44.63740627	0.55450698	-27.95182644	101.5807176	5.447571984	7.769097996	3.166279626	-0.739481762	-3.472962786	0.907596171	0.203939912	3.798572213	-0.589675884	4.62085373	4.074309757	21.07130751	22.58317958	42.10344404	3.54964787	4.242640687	5.291502622	6.236986452	6.442049363
compacta	15	491	228	1848.2	23.7	17.8	49	40.8	0.5	40.4	293.4100568	10068.07194	27.18580864	0.474014533	0.031462019	2.353473304	1.254530903	43.01886488	0.590966264	-27.92975599	100.2436135	5.681571142	9.217124502	3.302695096	-0.746517297	-3.458974207	0.855892239	0.22676172	3.761638738	-0.525996346	4.607603358	3.872983346	22.15851981	15.09966887	42.99069667	4.868264578	4.219004622	7	6.387487769	6.356099433
compacta	16.9	517	263	1770.3	21.1	20.9	35	37.7	0.4	37.2	260.5505823	3660.1043	28.1434535	0.470888044	0.03120551	2.129361554	1.151890058	45.66112808	0.518467443	-28.01223668	90.02680283	5.562797016	8.205246923	3.33731477	-0.753134912	-3.467160597	0.755822195	0.141404122	3.821247347	-0.656878044	4.500107435	4.110960958	22.737634	16.21727474	42.07493316	4.593473631	4.57165178	5.916079783	6.140032573	6.099180273
compacta	16.7	615	124	1778.2	19.2	22	41	36.9	0.3	40.2	218.2262185	1875.966956	30.55166769	0.475995272	0.031838857	2.296342631	1.211466983	44.42574457	0.485596236	-27.97241857	85.33673349	5.385532224	7.536879515	3.419419273	-0.742347358	-3.447067817	0.831317697	0.191832008	3.793819134	-0.722377791	4.446605001	4.086563348	24.79919354	11.13552873	42.16870878	4.38178046	4.69041576	6.403124237	6.074537019	6.340346994
compacta	16.7	390	75	1844.2	19.2	25.7	35	39.5	0.3	36.8	265.7761766	920.6907568	28.2041286	0.4676497	0.030364045	2.232802933	1.242874865	45.03474718	0.560655303	-27.98516427	86.47940008	5.582654513	6.825124211	3.339468371	-0.760035768	-3.494496101	0.803257717	0.217427136	3.807434351	-0.578648995	4.459906236	4.086563348	19.74841766	8.660254038	42.94414978	4.38178046	5.069516742	5.916079783	6.284902545	6.066300355
compacta	16.7	764	60	1789.8	23.9	24.3	42	39.4	0.3	37.7	252.7582141	2969.131043	31.73461536	0.473234851	0.031051588	2.222446527	1.162843194	44.98742835	0.483410782	-27.91870504	96.95081068	5.532433356	7.996024611	3.457408052	-0.7481635	-3.472105329	0.798608628	0.150868036	3.806383081	-0.726888506	4.574203743	4.086563348	27.64054992	7.745966692	42.30602794	4.888762625	4.929503018	6.480740698	6.276941931	6.140032573
compacta	15.3	686	49	1799.5	26.2	18	31	42	0.3	42.4	249.8068072	2411.976461	33.09743934	0.474220434	0.031264311	2.139659639	1.195838883	44.48209572	0.501897344	-28.00953736	82.40449816	5.520687848	7.788201799	3.499455918	-0.746083015	-3.465278056	0.760646769	0.178847933	3.795086765	-0.689359674	4.411640025	3.911521443	26.19160171	7	42.42051391	5.118593557	4.242640687	5.567764363	6.480740698	6.511528238
compacta	16.4	484	28	1748.1	13.6	17.8	40	37.6	0.3	36.9	217.0668985	1656.988178	26.48972363	0.468631692	0.031199034	2.233752736	1.193917256	44.50353967	0.660393931	-28.06198993	84.38191861	5.380205594	7.412756883	3.27675687	-0.757938124	-3.467368146	0.803683012	0.177239713	3.795568729	-0.414918757	4.435353144	4.049691346	22	5.291502622	41.81028582	3.687817783	4.219004622	6.32455532	6.131883887	6.074537019
compacta	16.7	427	7	1777.7	23.9	22.9	43	39.7	0.3	38.2	273.1157851	3582.174226	29.71002345	0.471344325	0.031082985	2.455864465	1.213001143	44.10632452	0.513352052	-27.94760461	97.86781929	5.609895827	8.183725221	3.391484479	-0.752166401	-3.471094716	0.898478824	0.193097572	3.786603185	-0.666793408	4.583617785	4.086563348	20.66397832	2.645751311	42.16277979	4.888762625	4.785394446	6.557438524	6.300793601	6.180614856
compacta	16.5	545	350	1874.4	15.9	18.1	27	36.3	0.2	35	241.4301988	3905.24857	24.24936437	0.475249982	0.032071197	2.391699547	1.196047764	44.51299844	0.621398818	-28.04549874	99.91702528	5.486580399	8.270076715	3.188390405	-0.743914335	-3.439796941	0.872004221	0.179022591	3.795781246	-0.475782184	4.604340094	4.062019202	23.34523506	18.70828693	43.29434143	3.987480407	4.254409477	5.196152423	6.024948133	5.916079783
compacta	15.3	385	217	1807.7	17.1	24.4	31	37.8	0.2	36	225.649184	5134.532486	27.15926066	0.472235015	0.030453578	1.994172769	1.229694761	45.75592405	0.54024065	-28.07816078	93.38111436	5.41898151	8.543744074	3.301718081	-0.750278504	-3.491551788	0.690229312	0.206765977	3.823321271	-0.615740591	4.536689123	3.911521443	19.62141687	14.73091986	42.5170554	4.135214626	4.939635614	5.567764363	6.14817046	6
compacta	16.7	477	43	1765.1	19.1	24.7	41	38.8	0.2	36.5	243.0338538	4743.27002	28.14277279	0.474140863	0.031283387	2.495568154	1.19669426	43.5244355	0.576097384	-27.99973923	118.0662842	5.49320075	8.464482054	3.337290582	-0.746250822	-3.464668089	0.91451642	0.179562972	3.773322516	-0.551478563	4.771246197	4.086563348	21.84032967	6.557438524	42.0130932	4.370354677	4.969909456	6.403124237	6.228964601	6.041522987
compacta	16	955	17	1519.3	19.1	17.9	39	39.7	0.2	39.5	276.8980174	2658.34541	26.46070818	0.47461442	0.032189868	2.422999068	1.265596408	44.13886001	0.428294067	-27.96131576	113.2010688	5.62364927	7.885459182	3.275660923	-0.745252552	-3.436103534	0.885006057	0.23554348	3.787340574	-0.847945247	4.729165607	4	30.90307428	4.123105626	38.97819903	4.370354677	4.23083916	6.244997998	6.300793601	6.284902545
compacta	16.2	993	563	1662.8	19.2	25.6	27	37.6	0.1	42	269.3658521	1342.283063	29.4897655	0.471964025	0.030853047	2.163412736	1.206175824	42.87680843	0.630661496	-28.04600612	77.5456473	5.596070501	7.202127222	3.384043271	-0.750852515	-3.478519765	0.771686945	0.187454879	3.758331084	-0.460986017	4.35086676	4.024922359	31.51190251	23.72762104	40.77744475	4.38178046	5.059644256	5.196152423	6.131883887	6.480740698
compacta	16.2	481	203	1778.2	18.2	19.9	52	38.8	0.1	39.1	250.3565321	5339.182991	29.39518664	0.469464292	0.03130774	2.255433539	1.20362846	45.43105185	0.589417155	-28.01128203	99.40096747	5.52288603	8.582827922	3.380830941	-0.756163039	-3.463889928	0.813342211	0.185340711	3.816195833	-0.528621103	4.599161847	4.024922359	21.9317122	14.24780685	42.16870878	4.266145802	4.460941605	7.211102551	6.228964601	6.25299928
compacta	16.4	366	169	1728.4	20.3	24.4	66	41.1	0.1	41.2	229.2684585	8960.212517	24.04460569	0.475110306	0.031997034	2.317979793	1.177412887	45.79695803	0.550418576	-27.97672197	69.07199555	5.434893625	9.100549224	3.179910676	-0.744208279	-3.442112068	0.840696027	0.163319563	3.82421767	-0.597076243	4.235149374	4.049691346	19.13112647	13	41.57403036	4.50555213	4.939635614	8.124038405	6.41092817	6.418722614
compacta	16.8	496	148	1773.7	13.6	18.1	31	38.2	0.1	41.6	289.1145623	2548.74703	28.06787672	0.475087521	0.031609957	2.240801371	1.209223147	45.83009204	0.63118172	-27.94092504	99.73512843	5.666823019	7.843357157	3.334625745	-0.744256237	-3.454283113	0.806833557	0.189978126	3.824940907	-0.460161471	4.602517956	4.098780306	22.27105745	12.16552506	42.11531788	3.687817783	4.254409477	5.567764363	6.180614856	6.449806199
compacta	17	407	125	1840	21.1	25.6	44	39.3	0.1	35.4	270.6197909	5751.130308	30.2192032	0.468801622	0.0314426	2.229346968	1.167237346	45.98479982	0.489126743	-27.91412481	96.77849282	5.60071485	8.65715169	3.40847759	-0.757575581	-3.459591618	0.801708703	0.154639714	3.828310903	-0.715133635	4.572424788	4.123105626	20.174241	11.18033989	42.89522118	4.593473631	5.059644256	6.633249581	6.268971207	5.949789912
compacta	16.8	862	97	1859.3	14.4	17.9	50	37.5	0.1	38.3	240.6054807	2951.314725	28.45080684	0.473976647	0.031821827	2.369257273	1.258337537	45.06478581	0.460543925	-27.94599221	100.9474174	5.483158583	7.99000602	3.34817652	-0.746597226	-3.447602841	0.862576519	0.229791435	3.808101139	-0.775347042	4.614599761	4.098780306	29.35983651	9.848857802	43.11960111	3.794733192	4.23083916	7.071067812	6.123724357	6.188699379
compacta	17	500	93	1734.8	20.6	18	46	39.2	0.1	38.4	229.6842318	4825.129603	26.70376934	0.473215956	0.03077262	2.28404767	1.184778126	43.5821245	0.59711753	-28.00214062	86.95812439	5.43670546	8.481592874	3.284804729	-0.748203428	-3.481129945	0.825949163	0.169555522	3.774647078	-0.515641317	4.465426674	4.123105626	22.36067977	9.643650761	41.65093036	4.538722287	4.242640687	6.782329983	6.260990337	6.196773354
compacta	15.9	603	89	1820	23.9	24.4	32	37.8	0.1	38.3	242.2203954	1538.734016	27.42654001	0.469517255	0.030932912	2.028240931	1.206476854	44.45496069	0.501310331	-27.93400146	100.9482087	5.489848036	7.33871529	3.311511158	-0.756050229	-3.475934549	0.707168881	0.187704421	3.794476557	-0.690529947	4.6146076	3.987480407	24.55605832	9.433981132	42.66145802	4.888762625	4.939635614	5.656854249	6.14817046	6.188699379
compacta	16.4	997	60	1790.8	18.2	17.8	42	40.1	0.1	39.4	223.8427105	6383.459413	33.1247532	0.469367309	0.03118441	2.319895494	1.210238474	44.48007026	0.605509339	-27.95878216	95.41292651	5.41094362	8.761465457	3.500280834	-0.756369642	-3.467836989	0.841522139	0.190817426	3.79504123	-0.501685292	4.558214067	4.049691346	31.57530681	7.745966692	42.31784494	4.266145802	4.219004622	6.480740698	6.33245608	6.276941931
compacta	17.2	441	59	1637.3	21	18.8	43	37.7	0.1	40	214.6793835	3613.831505	29.82488648	0.470819531	0.030696344	2.451882605	1.215558	43.37223648	0.640880954	-27.84629198	101.1399542	5.369145676	8.192523847	3.395343162	-0.75328042	-3.483611719	0.89685614	0.195203231	3.769819524	-0.444911558	4.616505243	4.147288271	21	7.681145748	40.46356386	4.582575695	4.335896678	6.557438524	6.140032573	6.32455532
compacta	16.6	451	28	1735.1	23.7	20.4	36	39.9	0.1	39.2	268.8336859	2062.903023	29.32738246	0.468823218	0.031290751	2.234892393	1.195328448	44.75154674	0.422818024	-28.08302378	104.7826772	5.59409292	7.631869504	3.378521635	-0.757529515	-3.46443272	0.804193081	0.178421	3.801126008	-0.860813396	4.651888464	4.074309757	21.23676058	5.291502622	41.65453157	4.868264578	4.516635916	6	6.316644679	6.260990337
compacta	16.4	496	26	1837.6	19.1	24.4	50	38.9	0.1	39.6	268.867785	2064.775358	32.78071197	0.474975527	0.030845492	2.489321908	1.228133222	43.87079306	0.517444442	-28.00137393	116.9599813	5.594219753	7.632776714	3.489840293	-0.744491998	-3.478764666	0.912010347	0.205495311	3.781248793	-0.658853118	4.761831836	4.049691346	22.27105745	5.099019514	42.86723691	4.370354677	4.939635614	7.071067812	6.236986452	6.292853089
compacta	16.5	495	19	1736.4	20.6	23	78	38.4	0.1	41.4	272.906818	6658.11226	26.78309904	0.470583077	0.030957059	2.100035745	1.227508878	43.57599225	0.61588971	-27.99549567	106.7383798	5.609130411	8.803591279	3.287771056	-0.753782764	-3.475154228	0.741954366	0.204986813	3.774506362	-0.484687374	4.670380792	4.062019202	22.24859546	4.358898944	41.67013319	4.538722287	4.795831523	8.831760866	6.196773354	6.434283177
compacta	16.7	425	93	1815.2	26.2	18.1	47	40.3	0	42	236.0723918	4185.576677	28.45800932	0.474674337	0.030894831	2.236037987	1.237674749	45.80717597	0.536797253	-27.96017615	95.41105391	5.464138503	8.33939977	3.348429644	-0.745126316	-3.477166391	0.804705544	0.213234417	3.824440759	-0.622134811	4.558194441	4.086563348	20.61552813	9.643650761	42.60516401	5.118593557	4.254409477	6.8556546	6.348228099	6.480740698
compacta	16	498	37	1567.4	23.5	18.1	50	37.5	0	38.9	233.4757378	3984.646481	23.75193097	0.469553985	0.031658145	2.188873217	1.215050109	43.37974206	0.537000734	-28.04616439	106.7054023	5.453078165	8.290203875	3.167663831	-0.755972003	-3.452759818	0.783386899	0.194785318	3.769992559	-0.621755818	4.670071788	4	22.3159136	6.08276253	39.59040288	4.847679857	4.254409477	7.071067812	6.123724357	6.236986452
compacta	17.1	578	301	1560.8	18.2	22.5	44	37.6	-0.1	39.3	252.69273	3731.047937	25.43512261	0.475933286	0.031622411	2.250945799	1.199548567	44.3765056	0.494575877	-27.86885409	108.4273687	5.532174245	8.224444421	3.236130999	-0.74247759	-3.453889201	0.811350483	0.181945292	3.792710176	-0.704054698	4.686080536	4.135214626	24.04163056	17.34935157	39.50696141	4.266145802	4.74341649	6.633249581	6.131883887	6.268971207
compacta	16.9	545	215	1810.6	26	18.1	39	38.2	-0.1	39.1	266.1318751	6872.948388	29.59793861	0.474917034	0.031192876	1.994207628	1.215992808	46.39446251	0.412905921	-27.96288168	85.59841728	5.583991957	8.835348462	3.387704717	-0.744615155	-3.467565544	0.690246792	0.195560869	3.83718011	-0.884535506	4.449666793	4.110960958	23.34523506	14.6628783	42.5511457	5.099019514	4.254409477	6.244997998	6.180614856	6.25299928
compacta	16.4	583	39	1763.1	27.7	24.7	43	38.8	-0.1	39.7	245.41868	4443.859415	32.94595474	0.471061256	0.031031931	2.25924091	1.266708903	44.19510761	0.482474338	-27.93783829	82.23402673	5.50296565	8.399278515	3.494868484	-0.752767138	-3.472738572	0.815028876	0.236422122	3.788614095	-0.728827545	4.409569167	4.049691346	24.14539294	6.244997998	41.98928435	5.263078947	4.969909456	6.557438524	6.228964601	6.300793601
compacta	16.8	560	13	1825.6	26.2	18	42	40.4	-0.1	37.9	233.3921351	6239.070321	30.43058451	0.473425792	0.030675751	2.184516396	1.198001959	43.64748722	0.68028387	-27.96279965	128.8765518	5.452720022	8.738586463	3.415448172	-0.747760101	-3.484282806	0.781394475	0.180655135	3.776145714	-0.385245112	4.858854983	4.098780306	23.66431913	3.605551275	42.72704062	5.118593557	4.242640687	6.480740698	6.356099433	6.156297589
compacta	16.8	843	334	1746.2	19.2	17.8	52	40.7	-0.2	42.1	289.4715634	2060.085632	24.37090178	0.471324242	0.0308486	2.248616352	1.174794246	43.25514316	0.631361605	-28.02685853	92.75209778	5.668057066	7.63050283	3.193389871	-0.75220901	-3.478663911	0.810315072	0.161093022	3.767116143	-0.459876514	4.529930319	4.098780306	29.03446228	18.27566688	41.78755796	4.38178046	4.219004622	7.211102551	6.379655163	6.488451279
compacta	15.7	546	246	1868.7	21	25.7	43	40.1	-0.2	39.4	259.1666404	1124.627348	29.45572805	0.476250099	0.031396536	2.505689482	1.17016962	44.19420483	0.646958275	-27.92578728	100.6825827	5.557471254	7.025207014	3.382888392	-0.741812145	-3.461057711	0.918563939	0.157148713	3.788593668	-0.435473477	4.611972823	3.962322551	23.36664289	15.68438714	43.22846285	4.582575695	5.069516742	6.557438524	6.33245608	6.276941931
compacta	15.2	684	227	1619.1	20.6	18	63	40.1	-0.2	36.7	246.0742672	9605.944212	30.6914396	0.477013358	0.031376648	2.340346991	1.180668309	46.20371567	0.470134173	-27.99006822	93.5728623	5.50563339	9.170137375	3.423983775	-0.740210784	-3.461691357	0.850299205	0.166080642	3.833060221	-0.754737151	4.538740409	3.898717738	26.15339366	15.06651917	40.2380417	4.538722287	4.242640687	7.937253933	6.33245608	6.058052492
compacta	15.9	539	14	1714.6	19.1	24.4	73	40.8	-0.2	36.5	203.8397013	6044.288899	30.88342962	0.471739534	0.031028555	2.277404561	1.177728679	43.61712634	0.593391071	-28.04866224	94.17177717	5.317333907	8.706869122	3.430219782	-0.75132828	-3.472847369	0.823036444	0.163587735	3.775449879	-0.521901618	4.545120531	3.987480407	23.21637353	3.741657387	41.40772875	4.370354677	4.939635614	8.544003745	6.387487769	6.041522987
compacta	16.8	515	0	1789.7	20.6	22.7	25	37.9	-0.2	35.4	267.5085636	2492.720272	28.55345738	0.472836519	0.031934156	2.041526508	1.238802548	45.73930312	0.639671528	-27.99912515	93.65927323	5.589151579	7.821129872	3.351778028	-0.749005576	-3.444079121	0.713697816	0.214145226	3.822957953	-0.446800472	4.539663444	4.098780306	22.69361144	0	42.30484606	4.538722287	4.7644517	5	6.156297589	5.949789912
compacta	17.2	526	322	1855.6	23.9	22	38	37.2	-0.3	36.4	249.7127694	4705.624913	25.97568536	0.472189906	0.0316474	2.246568267	1.21900761	44.30721398	0.626385935	-27.83515283	122.1586481	5.520311335	8.456513862	3.257160922	-0.750374031	-3.453099282	0.809403837	0.198037093	3.791147508	-0.467788588	4.805320594	4.147288271	22.93468988	17.94435844	43.07667582	4.888762625	4.69041576	6.164414003	6.099180273	6.033241252
compacta	15.5	535	235	1701.9	19.1	24.3	38	36.9	-0.3	41.2	269.0246574	4093.772102	30.11172317	0.471786614	0.031294727	2.147827618	1.22333322	44.48008785	0.564221563	-28.01435155	113.5196576	5.594803039	8.317222098	3.40491457	-0.751228485	-3.464305662	0.764456921	0.201579281	3.795041625	-0.572308262	4.731976017	3.937003937	23.13006701	15.32970972	41.25409071	4.370354677	4.929503018	6.164414003	6.074537019	6.418722614
compacta	17	538	77	1674.7	24.8	18	40	38.2	-0.3	36.8	250.6132395	4206.699718	32.57276796	0.472165567	0.03078923	2.489273042	1.237960296	43.81299559	0.517978628	-27.95615871	86.9636799	5.523910872	8.344433704	3.483476601	-0.750425577	-3.480590325	0.911990717	0.213465103	3.779930476	-0.657821296	4.465490559	4.123105626	23.19482701	8.774964387	40.92309861	4.979959839	4.242640687	6.32455532	6.180614856	6.066300355
compacta	16.7	412	77	1766.9	27.9	24.4	38	39.9	-0.4	41.1	218.1024757	5132.718311	30.30377405	0.470484267	0.030668585	2.249665235	1.162044607	45.39432546	0.505480911	-27.96936092	102.6922838	5.384965024	8.543390683	3.411272261	-0.753992759	-3.484516438	0.810781421	0.150181046	3.815387107	-0.682245004	4.631736981	4.086563348	20.29778313	8.774964387	42.03450963	5.282045058	4.939635614	6.164414003	6.316644679	6.41092817
compacta	16.8	413	42	1870.5	19	24.4	28	41.2	-0.4	40.3	268.8154817	6638.982145	27.6564807	0.472127614	0.030904443	2.125106631	1.239745037	46.13208135	0.489062547	-27.9820859	71.32687436	5.594025203	8.800713939	3.319860084	-0.750505961	-3.476855319	0.75382198	0.214905743	3.831508616	-0.71526489	4.267273176	4.098780306	20.32240143	6.480740698	43.24927745	4.358898944	4.939635614	5.291502622	6.418722614	6.348228099
compacta	16.6	616	238	1714.2	12.3	20.7	41	39.1	-0.7	39.3	257.7743979	2337.202785	28.7192947	0.470290924	0.031410408	2.193124647	1.183989327	42.34298353	0.555656133	-27.98230967	84.2916638	5.552084776	7.756710102	3.357569186	-0.754403789	-3.460615976	0.785327306	0.168889522	3.745802729	-0.587605642	4.434282973	4.074309757	24.81934729	15.42724862	41.40289845	3.507135583	4.549725266	6.403124237	6.25299928	6.268971207
compacta	16.8	588	169	1846.8	23.9	19.4	48	39.8	-0.7	36.8	285.7635375	3978.031169	29.77149536	0.473626052	0.031051268	2.029919024	1.186375786	44.09237779	0.531229134	-27.96757414	100.0335233	5.655164677	8.288542295	3.393551404	-0.747337188	-3.472115634	0.707995903	0.170903102	3.786286928	-0.632561837	4.605505363	4.098780306	24.24871131	13	42.97441099	4.888762625	4.404543109	6.92820323	6.308724118	6.066300355
compacta	16.7	575	17	1858.8	19.2	24.3	82	38.8	-0.7	41.5	224.758185	2964.948964	31.59804619	0.475447231	0.030424949	2.249512345	1.212944761	44.98860781	0.529111464	-28.02816896	84.37405326	5.415025091	7.994615098	3.453095289	-0.743499379	-3.492492316	0.810713457	0.19305109	3.806409298	-0.636556162	4.435259929	4.086563348	23.97915762	4.123105626	43.11380289	4.38178046	4.929503018	9.055385138	6.228964601	6.442049363
compacta	14.2	467	93	1621.9	19	17.9	40	36.1	-0.8	39.8	239.1724623	3969.930954	28.67490082	0.469899739	0.031408007	2.487657465	1.230694028	44.53269094	0.556544378	-27.84956414	123.2048225	5.477184891	8.286503982	3.356022204	-0.755235928	-3.460692419	0.911341491	0.207578261	3.796223547	-0.586008367	4.813848194	3.768288736	21.61018278	9.643650761	40.27281962	4.358898944	4.23083916	6.32455532	6.008327554	6.308724118
compacta	16.5	680	244	1771.8	19.1	18	37	36.1	-0.9	42.7	245.1550032	4602.737073	28.43654025	0.474656576	0.030789167	2.285778935	1.182247411	44.36934174	0.564819983	-27.95175904	100.9759255	5.501890677	8.434406421	3.347674947	-0.745163734	-3.480592372	0.826706857	0.167417213	3.79254873	-0.571248213	4.614882127	4.062019202	26.07680962	15.62049935	42.09275472	4.370354677	4.242640687	6.08276253	6.008327554	6.534523701
compacta	16.4	521	269	1819.3	18.6	18	34	39.6	-1.1	38.7	262.874516	3537.019673	26.61880125	0.469840213	0.031441481	2.210606622	1.178353814	43.69513101	0.549908129	-27.93398565	90.28784353	5.571676793	8.171039751	3.28161778	-0.755362614	-3.459627207	0.793266967	0.164118392	3.777236677	-0.598004053	4.503002828	4.049691346	22.82542442	16.40121947	42.6532531	4.312771731	4.242640687	5.830951895	6.292853089	6.220932406
compacta	16.8	455	167	1815	20.6	24.4	74	37.5	-1.1	39.8	288.996228	3019.545561	29.98852265	0.473004513	0.031347731	2.148102477	1.218142425	43.39623008	0.562838904	-27.89757673	98.29624589	5.666413636	8.012861623	3.40081473	-0.748650349	-3.462613391	0.764584884	0.197327096	3.770372573	-0.57476183	4.587985836	4.098780306	21.33072901	12.92284798	42.60281681	4.538722287	4.939635614	8.602325267	6.123724357	6.308724118
compacta	15.1	698	90	1856.1	19.1	22.8	45	39.2	-1.1	39.7	260.7473606	5676.574296	26.9081905	0.469237368	0.031223874	2.201787647	1.230137288	43.96107229	0.591965865	-28.05209141	102.2977172	5.563551971	8.644103213	3.29243072	-0.756646523	-3.466572284	0.789269597	0.207125779	3.783304522	-0.524306306	4.627887358	3.885871846	26.41968963	9.486832981	43.08247904	4.370354677	4.774934555	6.708203932	6.260990337	6.300793601
compacta	16.6	458	359	1833.4	23.7	18.9	42	40.1	-1.2	40.3	260.4256671	5131.560531	27.31785407	0.471694519	0.030808701	2.234998197	1.223202555	44.18660349	0.58494971	-27.89777541	86.77384899	5.562317473	8.543165089	3.307540484	-0.751423708	-3.479958129	0.804240421	0.201472464	3.788421655	-0.536229401	4.463305297	4.074309757	21.40093456	18.94729532	42.81822042	4.868264578	4.347413024	6.480740698	6.33245608	6.348228099
compacta	16.6	526	209	1720.5	26.2	25.7	51	35.7	-1.2	39.8	237.4043186	4427.459832	25.96944399	0.474973535	0.031276857	2.46255088	1.211040763	45.6097792	0.520700039	-28.03499451	73.13311383	5.469764673	8.395581297	3.256920616	-0.744496192	-3.464876848	0.901197756	0.191480125	3.82012215	-0.652581144	4.292281258	4.074309757	22.93468988	14.45683229	41.4789103	5.118593557	5.069516742	7.141428429	5.974947699	6.308724118
compacta	16.9	943	43	1719.4	21.1	24.3	46	40.1	-1.2	40.5	200.6608705	6127.790943	28.76493578	0.472576673	0.030882863	2.588991458	1.189855397	45.28397261	0.526845764	-28.06637429	97.64734658	5.301616272	8.720589596	3.359157138	-0.749555274	-3.477553844	0.951268401	0.173831785	3.812953164	-0.640847441	4.581362484	4.110960958	30.70830507	6.557438524	41.46564843	4.593473631	4.929503018	6.782329983	6.33245608	6.363961031
compacta	15.4	528	429	1766.5	20.6	25.7	38	36.3	-1.3	41	226.2959391	3441.952833	27.01575485	0.473781587	0.031533955	2.252241048	1.22294324	42.6475694	0.424931504	-28.04518658	116.5569129	5.421843608	8.143794273	3.296420209	-0.74700885	-3.456690377	0.811925742	0.201260445	3.752970283	-0.85582729	4.758379676	3.924283374	22.97825059	20.71231518	42.02975137	4.538722287	5.069516742	6.164414003	6.024948133	6.403124237
compacta	16	532	215	1842.5	26.2	19.2	44	40.4	-1.4	39.2	283.2365238	3664.946638	27.67480834	0.475679759	0.032377931	2.199628732	1.265804979	43.20551234	0.539810428	-27.93317098	111.2863034	5.646282322	8.206569054	3.320522553	-0.743010426	-3.43027823	0.788288588	0.235708267	3.765968088	-0.61653726	4.712106191	4	23.06512519	14.6628783	42.92435206	5.118593557	4.38178046	6.633249581	6.356099433	6.260990337
compacta	16.4	543	181	1858.3	19.2	18.1	35	37.7	-1.5	37.7	300.2621323	7288.093508	30.43439038	0.472575325	0.031809877	2.524673496	1.243535006	43.5563	0.504701344	-27.94843098	108.7700545	5.704655867	8.893997269	3.415573232	-0.749558127	-3.44797844	0.926111746	0.217958135	3.774054354	-0.683788423	4.689236062	4.049691346	23.3023604	13.45362405	43.1080039	4.38178046	4.254409477	5.916079783	6.140032573	6.140032573
compacta	16.9	420	7	1814.7	20.6	19.6	46	36.9	-1.5	40.1	262.4618214	1269.932008	28.95644244	0.470229571	0.031538645	2.217797634	1.248797278	44.6474653	0.423048086	-27.85467748	85.33158683	5.570105629	7.146718641	3.365792716	-0.754534255	-3.45654166	0.796514647	0.222180911	3.798797538	-0.860269428	4.446544689	4.110960958	20.49390153	2.645751311	42.59929577	4.538722287	4.427188724	6.782329983	6.074537019	6.33245608
compacta	16.6	511	240	1761.3	21.1	24.4	21	40.2	-1.6	40	256.9223907	2700.223105	26.88242999	0.47395574	0.032160791	2.063245142	1.214736674	43.01797069	0.673517914	-27.95125696	101.3331444	5.548774058	7.90108968	3.291472913	-0.746641337	-3.437007239	0.724280055	0.194527324	3.761617951	-0.395240685	4.618413548	4.074309757	22.60530911	15.49193338	41.96784483	4.593473631	4.939635614	4.582575695	6.340346994	6.32455532
comptonii	18.3	885	1449	1924.5	24.2	23.3	346	34.4	0.4	39.1	398.7910474	147552.8589	47.27865128	0.511242434	0.031358883	4.179213919	1.445765347	133.0528787	0.75518038	-26.8482611	66.96129204	5.988437589	11.90194176	3.856058846	-0.670911371	-3.462257703	1.430123171	0.368638833	4.890746633	-0.280798644	4.204114722	4.277849927	29.74894956	38.06573262	43.86912354	4.91934955	4.827007354	18.60107524	5.865151319	6.25299928
comptonii	15.8	977	1691	1858.8	25	29.8	332	37.2	0.3	36.3	396.3404018	106667.4545	50.02018239	0.509572784	0.031775326	4.274214853	1.448992579	133.0012401	0.757635061	-26.99696259	66.50552235	5.982273443	11.57747137	3.912426572	-0.674182583	-3.449065202	1.452600425	0.370868542	4.890358452	-0.277553459	4.197284987	3.974921383	31.25699922	41.12177039	43.11380289	5	5.458937626	18.22086716	6.099180273	6.024948133
comptonii	18.7	898	1200	1903.2	30	33.6	275	35.8	0.1	37.8	386.2031545	163490.1983	48.83715623	0.509759314	0.030933782	4.379605597	1.461174144	133.3432481	0.758573912	-26.85210717	67.0967647	5.956363538	12.00450832	3.888491421	-0.673816598	-3.475906424	1.476958674	0.379240321	4.892926616	-0.27631504	4.206135827	4.324349662	29.96664813	34.64101615	43.62568051	5.477225575	5.796550698	16.58312395	5.983310121	6.14817046
comptonii	17.6	872	1065	1703.8	24.2	27.1	404	36.7	0.1	40.9	399.3680145	183546.9825	50.34199491	0.511559112	0.031417927	4.469541488	1.423386304	133.4158408	0.753434623	-26.59583886	66.58014267	5.989883334	12.12022595	3.918839618	-0.670292134	-3.460376625	1.497285828	0.353038754	4.893470873	-0.283113029	4.198406375	4.195235393	29.52964612	32.63433774	41.2771123	4.91934955	5.205766034	20.09975124	6.058052492	6.395310782
comptonii	17.1	778	881	1715.8	24.4	25.2	433	34.1	0.1	36.1	388.8797241	169315.3047	49.91775213	0.510831086	0.031555581	4.034656117	1.46183782	132.7562015	0.748593629	-26.49713873	66.88205628	5.963270103	12.03951796	3.910376694	-0.671716299	-3.456004812	1.394921073	0.379694425	4.888514375	-0.289558994	4.202930714	4.135214626	27.89265136	29.68164416	41.42221626	4.939635614	5.019960159	20.80865205	5.839520528	6.008327554
comptonii	17	815	852	1690.1	23	23.3	432	34.6	0.1	36.3	406.2612193	119289.0056	49.28450605	0.509824866	0.031208108	4.135651763	1.471946612	133.5966658	0.749455773	-26.84000777	66.98136979	6.00699635	11.68930445	3.897609753	-0.673688012	-3.467077346	1.419644937	0.386585751	4.894825304	-0.288407972	4.204414518	4.123105626	28.54820485	29.18903904	41.11082582	4.795831523	4.827007354	20.78460969	5.882176468	6.024948133
comptonii	15.9	769	1127	1807.2	29.3	25.2	300	34.9	-0.1	38.5	383.3843137	70986.87168	49.41795429	0.510982573	0.030858253	4.548884491	1.46797864	133.7638291	0.754207594	-27.26110442	66.39795164	5.949037916	11.17025023	3.900313805	-0.671419793	-3.478351044	1.514882036	0.38388638	4.896075776	-0.282087625	4.195666207	3.987480407	27.73084925	33.57082066	42.511175	5.412947441	5.019960159	17.32050808	5.907622195	6.204836823
comptonii	15.2	816	494	1752.5	26.1	28.9	357	34.9	-0.1	40	392.3648471	141550.9965	45.65937415	0.51123163	0.031280806	4.723775729	1.440982578	133.2816355	0.755355846	-27.08664909	67.2985196	5.972192139	11.86041533	3.821208934	-0.670932504	-3.464750596	1.552608422	0.365325227	4.89246445	-0.280566322	4.209138239	3.898717738	28.56571371	22.22611077	41.86287138	5.10881591	5.375872022	18.89444363	5.907622195	6.32455532
comptonii	16.7	677	1325	1556.7	22	25.1	426	37.9	-0.2	41.2	425.5892335	119579.0853	48.71716612	0.510298385	0.031491159	4.122131222	1.476286598	134.2335675	0.752168201	-26.81150933	67.6489467	6.05347464	11.69173323	3.886031455	-0.672759656	-3.458048439	1.416370317	0.389529879	4.899581324	-0.284795309	4.214331785	4.086563348	26.01922366	36.40054945	39.4550377	4.69041576	5.00999002	20.63976744	6.156297589	6.418722614
comptonii	16.5	850	784	1618.8	26.1	24.8	246	36.2	-0.2	37.8	415.838681	139530.6005	46.00169681	0.510376058	0.031126038	4.292857238	1.45692384	133.3615129	0.756710833	-27.26577647	67.06590475	6.030297399	11.84603921	3.828678283	-0.672607456	-3.469710575	1.456952534	0.376327254	4.893063583	-0.278774089	4.205675789	4.062019202	29.15475947	28	40.23431371	5.10881591	4.979959839	15.68438714	6.016643583	6.14817046
comptonii	18.9	552	660	1896.8	24.3	22.8	239	37.7	-0.2	37.8	410.6504723	147403.3158	46.76581476	0.510183953	0.031743632	4.501817115	1.471735462	133.8866242	0.748453669	-26.88865092	67.41586399	6.01774242	11.90092775	3.845152482	-0.672983926	-3.450063141	1.504481119	0.386442291	4.896993354	-0.289745976	4.210880361	4.347413024	23.49468025	25.69046516	43.55226745	4.929503018	4.774934555	15.45962483	6.140032573	6.14817046
comptonii	17.1	755	959	1920.5	24.3	32.9	322	35.8	-0.3	40	386.2606152	120721.3077	49.5553012	0.511400973	0.030820331	4.767188595	1.455977898	133.9306248	0.746860498	-27.03774813	67.18871163	5.956512311	11.70123993	3.903089242	-0.670601314	-3.479580709	1.561756738	0.37567777	4.897321941	-0.291876861	4.207505252	4.135214626	27.47726333	30.96772513	43.82350967	4.929503018	5.73585216	17.94435844	5.983310121	6.32455532
comptonii	17.1	755	919	1639	24.2	25.3	402	34.1	-0.3	40.3	387.2026612	137042.9485	50.859588	0.510835912	0.030790275	4.325465305	1.453081054	134.3446563	0.752792351	-26.85891211	66.46620895	5.958948228	11.82804965	3.929068659	-0.671706852	-3.480556386	1.46451972	0.373686167	4.90040856	-0.283965851	4.196693682	4.135214626	27.47726333	30.31501278	40.48456496	4.91934955	5.029910536	20.04993766	5.839520528	6.348228099
comptonii	16.6	782	881	1668.3	30.8	23.9	380	35.7	-0.3	39.6	385.3911349	130970.7408	50.21371709	0.511098949	0.03109508	4.528786806	1.454889014	133.7384686	0.751714192	-26.7546524	66.78065898	5.954258753	11.78272922	3.916288238	-0.67119207	-3.470705672	1.51045409	0.374929619	4.895886166	-0.285399091	4.201413502	4.074309757	27.96426291	29.68164416	40.84482831	5.54977477	4.888762625	19.49358869	5.974947699	6.292853089
comptonii	16.5	1017	1279	1943.1	28.2	25	435	33.7	-0.4	39.7	409.1192016	159990.5617	47.12633999	0.50956465	0.031525965	4.568631065	1.453111245	133.0820419	0.755129235	-26.92807141	67.46795328	6.01400656	11.9828701	3.85283208	-0.674198545	-3.456943787	1.519213612	0.373706944	4.890965794	-0.280866372	4.211652719	4.062019202	31.89043744	35.76310948	44.08060798	5.310367219	5	20.85665361	5.805170109	6.300793601
comptonii	16.9	1105	1015	1910.7	24.3	24.6	507	34.9	-0.7	39.8	366.3982613	104780.2921	47.88429852	0.51055247	0.030878812	4.331624236	1.484911861	132.440749	0.752812793	-26.65821296	66.87427099	5.903720887	11.55962098	3.868787654	-0.672261865	-3.477685026	1.465942584	0.395355418	4.886135368	-0.283938697	4.202814304	4.110960958	33.24154028	31.85906464	43.71155454	4.929503018	4.959838707	22.5166605	5.907622195	6.308724118
comptonii	18.3	739	959	1906.6	24.5	21.7	460	32.5	-0.7	39.9	409.6398303	144108.4641	47.86413367	0.509854395	0.03156673	4.384673965	1.456339428	133.4240066	0.755822607	-27.33287888	66.10712879	6.015278311	11.87832152	3.868366449	-0.673630094	-3.455651561	1.478115271	0.375926046	4.893532077	-0.279948577	4.19127659	4.277849927	27.18455444	30.96772513	43.664631	4.949747468	4.65832588	21.44761059	5.700877125	6.316644679
comptonii	17.8	614	883	1644	20.2	26.4	384	33.5	-0.7	40	407.533918	116279.0784	48.25396029	0.510423761	0.031085416	4.337543224	1.483347063	132.5439263	0.753709879	-26.8006492	66.34976182	6.010124164	11.66374843	3.876477903	-0.672513994	-3.471016509	1.46730811	0.394301063	4.88691411	-0.282747761	4.194940171	4.219004622	24.77902339	29.71531592	40.54626987	4.494441011	5.138093031	19.59591794	5.787918451	6.32455532
comptonii	16.8	680	1397	1922.1	24.8	25	360	34.7	-0.8	38.3	419.0587775	89945.51083	48.93556557	0.509857447	0.031313665	4.548200495	1.456412077	133.5577591	0.753313474	-26.32180107	66.34398253	6.038011191	11.40695933	3.890504444	-0.673624108	-3.463700695	1.514731659	0.37597593	4.894534037	-0.283273838	4.194853064	4.098780306	26.07680962	37.37646318	43.84176091	4.979959839	5	18.97366596	5.89067059	6.188699379
comptonii	15	857	1290	1596.5	29	24.3	456	35.8	-0.9	37.9	383.7976423	96572.21146	49.59610506	0.510303578	0.031406938	4.129262778	1.433778136	134.2696353	0.748631298	-26.78212993	66.48361995	5.950115441	11.47804631	3.903912304	-0.672749479	-3.460726455	1.418098887	0.360313013	4.899849982	-0.289508676	4.196955601	3.872983346	29.27456234	35.91656999	39.95622605	5.385164807	4.929503018	21.3541565	5.983310121	6.156297589
comptonii	14.6	688	1189	1904.7	30.8	33.6	242	33.2	-0.9	41.8	401.6940823	150337.8247	49.7537889	0.510450424	0.030839928	4.252272204	1.440778393	133.1844296	0.754862332	-26.71688018	66.94448334	5.99569081	11.92064021	3.907086619	-0.672461759	-3.478945065	1.447453476	0.365183518	4.891734856	-0.281219888	4.203863669	3.820994635	26.2297541	34.4818793	43.64286883	5.54977477	5.796550698	15.55634919	5.761944116	6.46529195
comptonii	17.1	967	1736	1686.9	28.5	32.9	409	36.4	-1	39.4	418.9292749	128562.1089	48.6929354	0.510365422	0.031559759	4.258714788	1.463336809	132.3977699	0.748418857	-27.2605257	66.59915802	6.037702111	11.7641674	3.885533956	-0.672628296	-3.455872419	1.448967422	0.380719314	4.8858108	-0.289792488	4.198691935	4.135214626	31.09662361	41.66533331	41.0718882	5.338539126	5.73585216	20.22374842	6.033241252	6.276941931
comptonii	16.6	778	1398	1952.3	24.4	24.6	349	35.7	-1	40	415.2866126	158954.797	49.25597563	0.509277458	0.031151563	4.439204257	1.430964147	133.9296523	0.753732815	-27.37088283	67.12206085	6.028968915	11.97637515	3.897030693	-0.674762307	-3.468890858	1.490475139	0.358348446	4.897314679	-0.282717331	4.206512766	4.074309757	27.89265136	37.38983819	44.18483903	4.939635614	4.959838707	18.68154169	5.974947699	6.32455532
comptonii	16.1	1041	1019	1865.4	24.4	25.3	338	36.9	-1	38.9	402.4250463	89197.66777	46.77393706	0.511118359	0.031745062	4.470519263	1.432519081	133.8585089	0.750718414	-26.87335875	67.38942725	5.997508859	11.39861017	3.845326147	-0.671154093	-3.450018093	1.497504568	0.35943449	4.896783338	-0.286724646	4.21048814	4.01248053	32.26453161	31.9217794	43.19027668	4.939635614	5.029910536	18.38477631	6.074537019	6.236986452
comptonii	15.6	769	746	2026.9	24.3	25.1	321	35.5	-1	39.3	421.5355659	165186.472	48.19246485	0.510602279	0.0309537	4.269141581	1.473197268	132.0916831	0.75327867	-26.5558769	66.34772075	6.043904153	12.01483025	3.875202678	-0.672164311	-3.475262739	1.451412772	0.387435051	4.88349625	-0.28332004	4.194909408	3.949683532	27.73084925	27.31300057	45.02110616	4.929503018	5.00999002	17.91647287	5.958187644	6.268971207
comptonii	15.8	590	1164	1691.9	30.8	25.7	406	33.6	-1.1	37.2	418.8486243	155168.8546	50.52611727	0.511041056	0.031714237	4.295413434	1.431499926	132.7534202	0.761508999	-26.93861242	67.04995523	6.037509576	11.95226919	3.922490376	-0.671305348	-3.450989582	1.45754781	0.358722794	4.888493424	-0.272453289	4.205437942	3.974921383	24.2899156	34.11744422	41.13271204	5.54977477	5.069516742	20.14944168	5.796550698	6.099180273
comptonii	17.7	991	1164	1985	23.3	24.5	400	35.6	-1.1	35.9	381.075059	91721.57395	48.67531497	0.511289673	0.030987699	4.270713277	1.427639926	132.6658993	0.749080388	-27.05649826	67.20558964	5.942996361	11.4265129	3.885172022	-0.670818975	-3.47416496	1.451780857	0.356022679	4.887833932	-0.288908974	4.207756423	4.207136794	31.48015248	34.11744422	44.55333882	4.827007354	4.949747468	20	5.966573556	5.991660872
comptonii	16.2	794	1110	1675.6	30.8	27.5	313	35.3	-1.1	38.3	393.3875196	144949.9432	49.23450483	0.511396093	0.031017387	4.538089106	1.424912317	132.8949999	0.756098815	-27.11095544	66.81784128	5.974795181	11.88414374	3.896594695	-0.670610856	-3.473207361	1.512506022	0.35411028	4.889559342	-0.279583204	4.20197013	4.024922359	28.17800561	33.3166625	40.93409337	5.54977477	5.244044241	17.69180601	5.941380311	6.188699379
comptonii	17.8	612	1036	1834.5	26.1	22.7	403	33	-1.1	38.9	393.89983	138296.2948	49.13747564	0.510340481	0.03101291	4.352628157	1.473001185	132.8610671	0.750635892	-27.29033686	66.5892859	5.976096638	11.83715373	3.894621995	-0.672677166	-3.47335171	1.470779837	0.387301942	4.889303974	-0.286834576	4.198543692	4.219004622	24.73863375	32.18695388	42.83106349	5.10881591	4.7644517	20.0748599	5.744562647	6.236986452
comptonii	19.2	791	1569	1826.3	31.5	25.2	236	33.8	-1.2	41.6	423.4712984	116926.282	48.10352318	0.511978276	0.030774902	4.635409912	1.437531279	132.6073549	0.759714944	-26.67735204	67.38573614	6.048485739	11.66929895	3.873355421	-0.669473085	-3.481055791	1.533724634	0.362927253	4.887392543	-0.27481199	4.210433366	4.38178046	28.12472222	39.61060464	42.73523137	5.61248608	5.019960159	15.3622915	5.813776741	6.449806199
comptonii	17.4	1071	1065	1766.4	28.2	25	225	37.4	-1.2	39.3	401.0233541	100500.2707	49.84046148	0.510037017	0.030871358	4.004862824	1.437156554	133.7913079	0.752752181	-27.09313558	66.45647324	5.994019665	11.5179157	3.908827134	-0.673271974	-3.477926451	1.387509329	0.362666546	4.896281182	-0.284019214	4.196547196	4.171330723	32.72613634	32.63433774	42.02856172	5.310367219	5	15	6.115553941	6.268971207
comptonii	15.8	836	464	1850.9	33.4	25.3	358	36.3	-1.3	37.8	407.1014012	119755.7938	48.65635149	0.510206233	0.031478472	4.276404474	1.443243834	132.0141967	0.747957214	-26.68964538	66.67858199	6.009062297	11.6932099	3.884782355	-0.672940257	-3.458451395	1.45311258	0.366893243	4.882909468	-0.290409503	4.199883792	3.974921383	28.91366459	21.54065923	43.02208735	5.779273311	5.029910536	18.92088793	6.024948133	6.14817046
comptonii	17.9	1085	1449	1630.2	28	21.3	472	34.2	-1.4	39.4	397.3067584	105396.3528	49.55797273	0.510980116	0.031174243	4.193678128	1.422072609	132.9139883	0.743532486	-27.00613373	66.86932394	5.984708673	11.56548331	3.903143151	-0.671424601	-3.46816307	1.433578184	0.352115391	4.889702215	-0.296342821	4.202740326	4.23083916	32.93933818	38.06573262	40.37573529	5.291502622	4.615192304	21.72556098	5.848076607	6.276941931
comptonii	19	911	1196	1884.1	27.8	25	418	33.4	-1.4	38.3	423.3944524	87780.14366	49.33985635	0.510434962	0.031136045	4.812640392	1.437538596	132.0459571	0.750134488	-27.01085694	67.19514556	6.048304256	11.3825906	3.8987322	-0.67249205	-3.469389128	1.571245872	0.362932343	4.883150022	-0.287502771	4.207601006	4.358898944	30.18277655	34.58323293	43.40622075	5.272570531	5	20.4450483	5.779273311	6.188699379
comptonii	15	956	1142	2023.9	25.2	25.3	350	35.4	-1.4	36.7	369.8445899	133991.5759	48.38637681	0.510839147	0.031301383	4.08839612	1.461210639	133.1950729	0.74887487	-26.85373274	67.55426863	5.91308289	11.80553221	3.879218303	-0.671700519	-3.464092997	1.408152746	0.379265297	4.891814767	-0.289183372	4.212931255	3.872983346	30.91924967	33.7934905	44.98777612	5.019960159	5.029910536	18.70828693	5.949789912	6.058052492
comptonii	17.9	946	707	1861.6	25.2	24.5	308	36.6	-1.4	39.3	369.1018222	110223.0549	49.27461747	0.511240032	0.030994335	4.607270911	1.465958635	132.2038368	0.757185521	-27.12320075	67.31635483	5.911072547	11.61026136	3.89740909	-0.670916069	-3.473950833	1.527635688	0.382509387	4.88434495	-0.278146982	4.209403221	4.23083916	30.757113	26.5894716	43.14626287	5.019960159	4.949747468	17.54992877	6.049793385	6.268971207
comptonii	17.9	878	1249	1860.7	23.3	23	344	36.4	-1.5	39.2	374.8461344	91873.29222	50.95704492	0.509963867	0.031290372	4.745789461	1.466567231	133.5714405	0.7475161	-26.76887924	66.92185197	5.926515634	11.42816565	3.930983021	-0.673415405	-3.464444833	1.557257796	0.382924453	4.89463647	-0.290999435	4.20352555	4.23083916	29.63106478	35.34119409	43.13583197	4.827007354	4.795831523	18.54723699	6.033241252	6.260990337
comptonii	17.8	834	991	1845.4	28.2	25.5	317	35.2	-1.5	37.4	404.200692	142408.1004	49.56045327	0.511084058	0.031263524	4.266467578	1.475899338	132.0665151	0.744878182	-27.24218712	67.14160862	6.001911517	11.86645216	3.903193203	-0.671221205	-3.465303228	1.45078622	0.389267525	4.883305698	-0.294534588	4.20680395	4.219004622	28.87905816	31.48015248	42.95811914	5.310367219	5.049752469	17.80449381	5.93295879	6.115553941
comptonii	19.4	707	906	1803.4	27.1	23	319	34.8	-1.5	37.2	399.8914379	115720.4932	49.08682371	0.511150701	0.030963867	4.191439714	1.448298225	133.0392094	0.747077689	-27.06670352	66.4798469	5.991193105	11.65893302	3.893590643	-0.671090818	-3.474934335	1.433044282	0.370389229	4.890643892	-0.291586098	4.196898848	4.404543109	26.5894716	30.09983389	42.46645735	5.205766034	4.795831523	17.8605711	5.899152482	6.099180273
comptonii	17.7	829	1416	1895	24.9	28.8	379	35.2	-1.6	38.1	392.642163	126822.443	50.22572487	0.510524178	0.031195871	4.352205306	1.432794151	133.8235663	0.746647981	-27.16302966	66.65867891	5.97289867	11.7505433	3.916527343	-0.672317281	-3.467469533	1.470682684	0.35962649	4.896522263	-0.292161449	4.199585254	4.207136794	28.7923601	37.62977544	43.53159772	4.98998998	5.366563146	19.46792233	5.93295879	6.172519745
comptonii	14.7	757	1364	1800.5	24.2	24.6	284	35.1	-1.6	39.2	382.7562792	122082.9588	47.45701323	0.509363593	0.031667319	4.230336421	1.465461138	133.4966647	0.750551928	-27.35513994	66.12884782	5.94739844	11.71245608	3.859824317	-0.674593189	-3.452470076	1.442281522	0.382169963	4.894076494	-0.286946439	4.191605079	3.834057903	27.51363298	36.93237063	42.43229902	4.91934955	4.959838707	16.85229955	5.924525297	6.260990337
comptonii	15.5	862	990	1868.5	23.9	26.4	409	37.7	-1.6	35.8	386.2568802	119437.6805	48.15775663	0.509611491	0.031416125	3.951422182	1.462317596	131.5726085	0.7556346	-27.05763397	67.00934392	5.956502641	11.69055001	3.874482218	-0.674106626	-3.460433983	1.37407556	0.380022572	4.879558855	-0.280197353	4.204832071	3.937003937	29.35983651	31.46426545	43.22614949	4.888762625	5.138093031	20.22374842	6.140032573	5.983310121
comptonii	16.6	942	883	1931.7	24.9	24.6	275	33.2	-1.6	40.3	408.6064876	95547.18444	50.54695433	0.511287221	0.030546718	4.434220039	1.450564234	132.5804024	0.746672006	-27.28936961	66.94783548	6.01275256	11.46737548	3.922902693	-0.67082377	-3.48849803	1.489351735	0.371952608	4.887189272	-0.292129272	4.203913741	4.074309757	30.69201851	29.71531592	43.9511092	4.98998998	4.959838707	16.58312395	5.761944116	6.348228099
comptonii	15.7	741	629	1846.9	30.8	24.6	381	33.5	-1.6	37.3	392.0259728	152026.4536	49.41248419	0.510201877	0.031408507	4.533450287	1.434569062	132.8593461	0.751952859	-26.45144715	66.91465332	5.971328095	11.93180982	3.900203109	-0.672948794	-3.460676499	1.511483302	0.360864499	4.889291021	-0.285081644	4.203417976	3.962322551	27.22131518	25.07987241	42.97557446	5.54977477	4.959838707	19.5192213	5.787918451	6.107372594
comptonii	17.1	1011	1385	1896.5	26.2	29.8	383	33	-1.7	37.3	385.9785144	121782.6392	49.16934821	0.510329505	0.031417891	4.602423933	1.465863933	132.3935814	0.754891327	-26.6918609	66.25928418	5.955781706	11.70999309	3.895270425	-0.672698674	-3.460377771	1.526583107	0.382444784	4.885779163	-0.281181478	4.193575594	4.135214626	31.79622619	37.21558813	43.54882318	5.118593557	5.458937626	19.57038579	5.744562647	6.107372594
comptonii	17.7	813	707	1807.7	29.3	33.7	327	36	-1.7	40.5	400.9351584	145523.9056	50.36831269	0.511363267	0.030872923	4.313737113	1.418166514	132.1254012	0.748928878	-27.26157521	66.41214678	5.993799714	11.88809565	3.919362261	-0.670675047	-3.477875758	1.461804608	0.34936485	4.883751481	-0.289111256	4.195879973	4.207136794	28.51315486	26.5894716	42.5170554	5.412947441	5.805170109	18.08314132	6	6.363961031
comptonii	17	675	1279	1980.5	24.2	28	334	32.4	-1.9	38.4	397.2347945	185625.7301	49.00989908	0.509907676	0.031126235	4.206115095	1.447250304	132.3651417	0.749356681	-26.60432512	66.80502916	5.984527528	12.13148772	3.8920223	-0.673525597	-3.469704246	1.436539441	0.369665414	4.885564329	-0.288540199	4.201778365	4.123105626	25.98076211	35.76310948	44.5028089	4.91934955	5.291502622	18.27566688	5.692099788	6.196773354
comptonii	17.1	847	1176	1636.9	29.1	24.6	441	37.6	-1.9	39.9	410.8750559	103560.2461	47.85850262	0.510651892	0.03110854	4.159052663	1.442972803	132.4138948	0.74345491	-26.94878098	67.0533507	6.018289168	11.54790881	3.868248795	-0.67206715	-3.470272899	1.425287323	0.366705432	4.885932584	-0.296447161	4.205488582	4.135214626	29.10326442	34.2928564	40.45862084	5.394441584	4.959838707	21	6.131883887	6.316644679
comptonii	18.1	778	613	1791	23.3	23.9	376	34.4	-1.9	38.7	397.6055541	193465.687	47.1147941	0.51015655	0.031394316	4.502070516	1.455550015	133.3942458	0.751934739	-27.36002523	67.00930421	5.985460444	12.17285545	3.852587051	-0.67303764	-3.461128422	1.504537406	0.375383846	4.893308998	-0.285105742	4.204831479	4.254409477	27.89265136	24.75883681	42.32020794	4.827007354	4.888762625	19.39071943	5.865151319	6.220932406
comptonii	17.9	702	1584	1883.5	30.2	25.1	283	35.7	-2.1	37.3	404.4672464	118855.9382	48.47038365	0.50989822	0.031123228	4.32700386	1.450354559	132.6579542	0.75752784	-27.15439223	67.14797165	6.00257076	11.68566744	3.880952965	-0.673544142	-3.469800858	1.464875353	0.37180805	4.887774043	-0.27769499	4.206898716	4.23083916	26.4952826	39.79949748	43.39930875	5.495452666	5.00999002	16.82260384	5.974947699	6.107372594
comptonii	15.6	829	1340	1833.7	30.9	33.6	412	33	-2.1	39.2	409.6143848	93890.85823	46.42463928	0.511609355	0.031508137	4.305400017	1.45574239	133.461013	0.753242193	-26.26634272	66.67245567	6.015216192	11.4498883	3.837830337	-0.670193924	-3.457509449	1.459870053	0.375516004	4.893809398	-0.283368465	4.199791909	3.949683532	28.7923601	36.60601044	42.82172346	5.558776844	5.796550698	20.29778313	5.744562647	6.260990337
comptonii	19.1	948	1319	1918.5	29.7	28.3	251	36.9	-2.1	39.8	414.5911977	102213.201	46.25631206	0.511123539	0.031312866	4.09610284	1.451941547	133.853053	0.751625416	-26.96992433	66.12266593	6.027292969	11.53481612	3.834197932	-0.671143959	-3.463726212	1.410035995	0.372901659	4.896742579	-0.285517196	4.191511592	4.370354677	30.78960864	36.31803959	43.80068493	5.449770637	5.319774431	15.84297952	6.074537019	6.308724118
comptonii	16.8	783	1211	1616.6	30.8	22.5	343	36.1	-2.1	38.5	423.2901661	117978.67	47.88938221	0.510025114	0.031669632	4.259405803	1.459187108	133.8953104	0.751300641	-26.69302691	66.4224624	6.048057916	11.67825912	3.868893814	-0.673295311	-3.452397038	1.449129668	0.377879505	4.897058229	-0.285949386	4.196035288	4.098780306	27.98213716	34.79942528	40.20696457	5.54977477	4.74341649	18.52025918	6.008327554	6.204836823
comptonii	17.6	918	1065	1970.2	29	22.6	352	37.7	-2.1	40.5	419.397569	94563.93339	47.45481304	0.510387578	0.031118971	4.32352683	1.420860303	134.3921843	0.752855005	-26.79288886	66.68605607	6.038819322	11.45703143	3.859777954	-0.672584885	-3.469937646	1.464071465	0.351262535	4.900762274	-0.283882626	4.199995877	4.195235393	30.29851482	32.63433774	44.38693501	5.385164807	4.75394573	18.76166304	6.140032573	6.363961031
comptonii	17.9	778	1496	1705.4	27.8	24.5	384	33.5	-2.2	38	429.6438898	127241.4916	47.69550897	0.510064	0.031451661	4.240040974	1.445669947	133.6752265	0.758706644	-26.32743947	66.3801152	6.062956702	11.75384207	3.864837242	-0.673219071	-3.459303483	1.444572933	0.368572845	4.895413175	-0.27614008	4.195397542	4.23083916	27.89265136	38.67815921	41.29648895	5.272570531	4.949747468	19.59591794	5.787918451	6.164414003
comptonii	17	792	1109	1860.3	24.9	25	335	38.2	-2.3	36.2	418.697106	145240.8065	49.16211989	0.509867233	0.031595799	4.341423177	1.424281707	133.9028681	0.749105458	-27.11544002	66.64808134	6.037147761	11.88614838	3.895123406	-0.673604915	-3.45473111	1.468202215	0.353667621	4.897114672	-0.288875507	4.199426259	4.123105626	28.14249456	33.30165161	43.13119521	4.98998998	5	18.30300522	6.180614856	6.016643583
comptonii	18.1	893	1107	1773.2	26.1	28.8	343	34.8	-2.3	40	391.6450773	101664.4969	47.80155116	0.51079977	0.031383014	4.599439985	1.437883999	132.8653617	0.744654778	-26.86752647	67.28192966	5.970356015	11.52943342	3.86705809	-0.671777605	-3.461488488	1.525934554	0.363172588	4.889336297	-0.294834553	4.208891696	4.254409477	29.88310559	33.27160952	42.10938138	5.10881591	5.366563146	18.52025918	5.899152482	6.32455532
comptonii	15.2	921	755	1782.6	28.2	23.3	423	34.1	-2.3	39.7	370.8132512	110415.4689	47.23751431	0.510503184	0.030716757	4.215223209	1.46275522	132.1596234	0.74812104	-26.74282625	66.92283634	5.91569857	11.61200552	3.855188372	-0.672358404	-3.482946943	1.438702546	0.380321794	4.88401046	-0.290190496	4.203540259	3.898717738	30.34798181	27.47726333	42.22084793	5.310367219	4.827007354	20.5669638	5.839520528	6.300793601
comptonii	15.2	893	608	1825	28.1	21.3	394	32.7	-2.3	36.3	401.3188336	96485.85997	49.64535373	0.510849397	0.030583659	4.389730345	1.46265752	132.3846905	0.752458313	-27.4059659	66.52346204	5.994756208	11.47715175	3.904904806	-0.671680454	-3.487289432	1.4792678	0.380255	4.885712006	-0.284409682	4.197554698	3.898717738	29.88310559	24.65765601	42.72001873	5.300943312	4.615192304	19.84943324	5.718391382	6.024948133
comptonii	18.4	886	1553	1892.4	27.8	29.8	394	38.4	-2.4	39.1	405.5272251	137606.4668	49.5926997	0.511037008	0.031415147	4.128117316	1.476474479	133.0428083	0.752023872	-26.7918001	66.10398074	6.005188011	11.8321532	3.903843639	-0.671313269	-3.460465114	1.417821447	0.389657137	4.890670943	-0.284987211	4.191228968	4.289522118	29.76575213	39.40812099	43.5017241	5.272570531	5.458937626	19.84943324	6.196773354	6.25299928
comptonii	17.1	949	697	1803.4	24.4	30	384	37.1	-2.4	37.8	380.285119	149380.8123	49.76915213	0.509309679	0.031036009	4.142930678	1.464747211	133.0770265	0.748972445	-26.89498649	66.98510844	5.940921285	11.91425411	3.907395357	-0.674699041	-3.472607168	1.421403431	0.381682675	4.890928107	-0.289053085	4.204470333	4.135214626	30.8058436	26.40075756	42.46645735	4.939635614	5.477225575	19.59591794	6.090976933	6.14817046
comptonii	16.2	954	1384	1856.3	30.4	24.1	371	36.3	-2.6	39	401.4133418	100604.6849	49.74265921	0.51074372	0.030998329	4.781383476	1.429799848	132.6993382	0.751038565	-26.99954858	66.52422268	5.994991674	11.51895411	3.906862899	-0.671887341	-3.473821979	1.564729935	0.357534468	4.888085954	-0.286298277	4.197566132	4.024922359	30.88689042	37.20215048	43.0848001	5.513619501	4.909175083	19.26136028	6.024948133	6.244997998
comptonii	17.9	843	1300	1610.3	31.9	25.2	411	35.4	-2.6	40.2	387.7645608	184813.4036	46.81129995	0.511165428	0.031048885	4.116952139	1.485193394	132.399114	0.756766362	-26.9718575	67.34038125	5.960398353	12.12710197	3.846124626	-0.671062007	-3.472192381	1.415113118	0.395544995	4.885820952	-0.27870071	4.209760075	4.23083916	29.03446228	36.05551275	40.12854346	5.648008499	5.019960159	20.27313493	5.949789912	6.340346994
comptonii	17.4	989	1279	1951.9	24	25.1	325	37.7	-2.6	42.7	408.702971	172994.7294	50.17071894	0.510385661	0.031445586	4.20392357	1.435361135	132.759374	0.741755143	-26.81165573	67.01084846	6.01298866	12.06101641	3.915431568	-0.672588641	-3.459496655	1.436018273	0.36141648	4.888538272	-0.298736086	4.204854524	4.171330723	31.44837039	35.76310948	44.18031236	4.898979486	5.00999002	18.02775638	6.140032573	6.534523701
comptonii	16.3	942	1258	1845.4	26.2	26.6	356	33.1	-2.6	36	410.3556239	108498.1222	50.12668996	0.510636256	0.030755584	4.58370608	1.466577758	133.4017426	0.753926306	-26.99155626	66.51337281	6.017024159	11.59448814	3.9145536	-0.67209777	-3.481683708	1.522507859	0.382931631	4.893365196	-0.282460653	4.197403022	4.037325848	30.69201851	35.4682957	42.95811914	5.118593557	5.157518783	18.86796226	5.753259945	6
comptonii	15.6	917	1096	1642.6	24.3	23.3	298	35.7	-2.6	38.3	426.0496222	158705.6364	48.1495325	0.510139633	0.030973151	4.225736023	1.437418142	132.4848486	0.759226711	-26.79947239	66.46791075	6.054555824	11.97480642	3.874311429	-0.673070801	-3.474634547	1.441193452	0.362848547	4.886468289	-0.275454849	4.196719286	3.949683532	30.28200786	33.10589071	40.52900196	4.929503018	4.827007354	17.2626765	5.974947699	6.188699379
comptonii	17	583	852	1788.5	30.8	27.8	337	34.5	-2.6	37.7	387.7585387	145392.2219	47.86097262	0.511875949	0.030941376	4.540332328	1.438413623	133.2278159	0.75401905	-26.43017297	67.31113086	5.960382823	11.88719035	3.868300404	-0.66967297	-3.475660962	1.513000209	0.363540856	4.892060564	-0.282337646	4.209325615	4.123105626	24.14539294	29.18903904	42.29066091	5.54977477	5.272570531	18.35755975	5.873670062	6.140032573
comptonii	17.5	730	1121	1796.2	24.6	22.5	374	38.7	-2.7	44.5	385.8171101	130978.9553	50.83715756	0.511285553	0.03146521	4.535982128	1.46559562	132.7326299	0.7541972	-26.86358826	66.22652922	5.955363449	11.78279194	3.928627535	-0.670827033	-3.458872788	1.512041626	0.382261726	4.888336803	-0.282101407	4.193081126	4.183300133	27.01851217	33.48133809	42.38159978	4.959838707	4.74341649	19.33907961	6.220932406	6.670832032
comptonii	15.1	979	1465	1924.3	29.9	25.5	329	35.4	-2.8	37.6	419.5135096	124879.7835	48.41775002	0.511676544	0.0312851	4.309040582	1.448422047	133.6575375	0.755966997	-26.76742774	66.31519028	6.039095729	11.73510682	3.879866482	-0.670062604	-3.464613333	1.460715277	0.37047472	4.895280838	-0.279757559	4.194418985	3.885871846	31.28897569	38.27531842	43.86684397	5.468089246	5.049752469	18.13835715	5.949789912	6.131883887
comptonii	16.5	990	1519	1677.6	28.2	24.6	349	32.4	-2.9	35.8	410.3415012	169372.3226	50.17376092	0.509923178	0.031186958	4.125822016	1.454090262	132.2197997	0.752006748	-26.84783778	66.88735605	6.016989743	12.03985466	3.915492199	-0.673495196	-3.467755284	1.417265277	0.374380456	4.884465687	-0.285009982	4.203009952	4.062019202	31.46426545	38.97435054	40.9585156	5.310367219	4.959838707	18.68154169	5.692099788	5.983310121
comptonii	18.2	818	1337	1926.7	29.2	22.5	440	33.1	-2.9	39.8	423.8765606	111499.6739	48.33861605	0.509807069	0.031120738	4.627339936	1.480798614	132.9132455	0.753182188	-26.89896896	66.79107065	6.049442282	11.62177695	3.878230745	-0.673722921	-3.469880865	1.531982175	0.392581546	4.889696626	-0.283448131	4.201569399	4.266145802	28.60069929	36.5650106	43.89419096	5.403702434	4.74341649	20.97617696	5.753259945	6.308724118
comptonii	18	872	1243	1882.1	24	23.7	330	37.7	-2.9	39.1	390.6362567	98565.68857	47.79364064	0.509973039	0.031273685	4.271502622	1.425199376	133.8101273	0.753780578	-26.43492296	66.89608143	5.967776837	11.49847849	3.86689259	-0.673397419	-3.46497827	1.451965667	0.354311717	4.896421835	-0.282653964	4.203140392	4.242640687	29.52964612	35.25620513	43.38317646	4.898979486	4.868264578	18.16590212	6.140032573	6.25299928
comptonii	19.8	968	1188	1741.7	27.8	23.5	334	35.8	-2.9	42	374.8454295	143825.4198	46.45041934	0.510334926	0.030948075	4.114436069	1.452621993	133.2530286	0.756254597	-26.99712348	67.09515386	5.926513753	11.87635548	3.838385493	-0.672688051	-3.475444479	1.414501782	0.373370195	4.892249791	-0.279377191	4.206111819	4.449719092	31.11269837	34.46737588	41.73367944	5.272570531	4.847679857	18.27566688	5.983310121	6.480740698
comptonii	18.6	649	849	1982.5	27.8	25	343	34.8	-2.9	36.8	381.4049259	88762.92686	50.61382965	0.511187643	0.031499877	4.465449438	1.432755658	133.0955162	0.755291241	-26.62479697	67.58691222	5.943861608	11.39372435	3.924224852	-0.671018549	-3.457771638	1.496369867	0.359599623	4.891067037	-0.280651854	4.213414358	4.312771731	25.47547841	29.13760457	44.52527372	5.272570531	5	18.52025918	5.899152482	6.066300355
comptonii	18.2	727	524	1951.3	27.8	24.6	362	34.8	-3.2	36.3	402.9550013	78605.53101	47.31846933	0.509946087	0.031610006	4.360542457	1.432159975	131.6217703	0.751599485	-26.70236029	66.95569729	5.998824896	11.27219735	3.856900691	-0.673450271	-3.454281563	1.472596466	0.359183777	4.879932433	-0.285551697	4.204031166	4.266145802	26.96293753	22.89104628	44.17352148	5.272570531	4.959838707	19.02629759	5.899152482	6.024948133
comptonii	17.5	760	1196	1730.8	24.2	25.1	323	36.4	-3.3	39.2	403.1811428	147714.6179	49.61205469	0.51150433	0.030709195	4.433404763	1.467389474	134.1467891	0.747880192	-26.5361606	67.16291271	5.999385947	11.90303743	3.904233842	-0.670399228	-3.483193158	1.489167858	0.383484954	4.898934641	-0.290512485	4.207121201	4.183300133	27.5680975	34.58323293	41.60288452	4.91934955	5.00999002	17.97220076	6.033241252	6.260990337
comptonii	17.2	824	1172	1919.5	33.5	21.4	421	33.3	-3.3	39.6	389.4265782	126530.367	46.4028881	0.509315356	0.031252925	4.394661809	1.471543534	132.8519807	0.761849314	-27.17850086	67.37804876	5.964675345	11.74823761	3.837361701	-0.674687894	-3.465642307	1.480390579	0.386311873	4.889235581	-0.272006494	4.210319279	4.147288271	28.70540019	34.23448554	43.81209879	5.787918451	4.626013402	20.51828453	5.770615219	6.292853089
comptonii	18.1	1099	689	1918.6	33.4	21.4	375	36	-3.3	36.6	368.3221292	185139.0432	48.11250534	0.511987367	0.030807853	4.482314894	1.436179621	132.4643835	0.758959029	-27.27040117	67.16886361	5.908957906	12.12886241	3.87354213	-0.669455328	-3.479985654	1.50013963	0.361986547	4.886313806	-0.275807483	4.207209801	4.254409477	33.15116891	26.2488095	43.80182645	5.779273311	4.626013402	19.36491673	6	6.049793385
comptonii	16.9	937	1274	1840.6	24.5	24.7	242	35.3	-3.4	36	376.856968	128421.414	49.99087354	0.509644371	0.031132468	4.430071048	1.439872882	133.5429655	0.750734718	-26.78439159	67.32679844	5.93186572	11.76307243	3.91184046	-0.674042108	-3.469504017	1.488415622	0.364554833	4.894423265	-0.286702928	4.209558351	4.110960958	30.61045573	35.6931366	42.9022144	4.949747468	4.969909456	15.55634919	5.941380311	6
comptonii	17.4	735	1306	1855.2	19.1	27.1	300	35.5	-3.5	36.5	403.6940959	150244.0357	49.39633257	0.510634372	0.031352878	4.383770412	1.422102473	132.3746917	0.747487869	-26.97943199	66.68307377	6.000657403	11.92001616	3.899876182	-0.67210146	-3.462449214	1.477909179	0.352136391	4.885636475	-0.291037203	4.199951154	4.171330723	27.11088342	36.138622	43.07203269	4.370354677	5.205766034	17.32050808	5.958187644	6.041522987
comptonii	17.5	746	1324	2002	23.8	24.6	375	38.7	-3.7	35.3	419.7553781	133837.4991	49.55451144	0.511299405	0.031723434	4.269818449	1.455441041	132.8002848	0.74952182	-27.25800575	66.35838805	6.039672109	11.80438165	3.903073305	-0.670799941	-3.450699628	1.451571309	0.375308976	4.888846382	-0.288319849	4.195070174	4.183300133	27.31300057	36.3868108	44.74371464	4.878524367	4.959838707	19.36491673	6.220932406	5.941380311
comptonii	16.5	829	1459	1587.7	23.3	25	330	33.3	-3.9	37.7	368.8170651	113947.2995	48.05277417	0.511404232	0.030522946	4.654470191	1.470897751	131.8600018	0.747161759	-26.31216202	66.77137558	5.910300763	11.64349134	3.872299869	-0.670594941	-3.48927655	1.537828089	0.385872929	4.881740767	-0.291473572	4.201274479	4.062019202	28.7923601	38.19685851	39.84595337	4.827007354	5	18.16590212	5.770615219	6.140032573
comptonii	19.1	903	1370	1837	24.7	28	225	36.2	-3.9	40.4	418.4547996	125554.4915	47.15604259	0.511525192	0.031202114	4.64846165	1.455254804	132.8163891	0.751157915	-26.94170879	66.8897858	6.036568878	11.74049514	3.853462158	-0.670358444	-3.46726943	1.536536337	0.375181008	4.888967641	-0.286139376	4.203046277	4.370354677	30.0499584	37.01351105	42.86023798	4.969909456	5.291502622	15	6.016643583	6.356099433
comptonii	16.4	776	739	1844.1	26.5	25.1	327	37.1	-3.9	39.9	392.0425589	143878.255	50.05515545	0.510817946	0.03142969	4.534044262	1.432052357	134.1735202	0.744083389	-26.86179588	66.84776648	5.971370403	11.87672277	3.913125506	-0.671742022	-3.460002291	1.511614314	0.35910863	4.899133889	-0.295602168	4.202417892	4.049691346	27.85677655	27.18455444	42.94298546	5.14781507	5.00999002	18.08314132	6.090976933	6.316644679
comptonii	16.7	752	731	1806.6	29.2	26.4	271	35.9	-3.9	39	406.1879983	146420.631	49.73809628	0.511237008	0.030703498	4.031167387	1.43276376	133.6290368	0.755166856	-26.88640858	66.09002781	6.006816102	11.89423879	3.906771164	-0.670921984	-3.48337869	1.394056008	0.359605278	4.895067579	-0.280816553	4.19101787	4.086563348	27.4226184	27.03701167	42.50411745	5.403702434	5.138093031	16.46207763	5.991660872	6.244997998
comptonii	16.1	771	1133	1568.9	32.1	21.3	474	39.6	-4	37.4	394.2020485	199094.3595	49.36718823	0.510350363	0.030573038	4.091737001	1.471185677	132.4562477	0.753517659	-27.21659845	66.11733488	5.976863591	12.20153416	3.899285998	-0.672657803	-3.48763677	1.408969575	0.386068659	4.886252385	-0.283002825	4.191430965	4.01248053	27.76688675	33.66006536	39.60934233	5.66568619	4.615192304	21.77154106	6.292853089	6.115553941
comptonii	16	973	990	1551.1	22.9	21.3	268	38.1	-4	41.4	404.4030609	124553.5218	47.7105649	0.511142776	0.030608297	4.328384034	1.435769104	132.7675338	0.75989317	-26.63689579	67.35253813	6.002412056	11.7324908	3.86515286	-0.671106323	-3.486484163	1.46519427	0.361700667	4.888599733	-0.274577421	4.209940588	4	31.19294792	31.46426545	39.38400691	4.785394446	4.615192304	16.37070554	6.172519745	6.434283177
comptonii	17.9	587	1416	1705.1	30.8	25.8	390	33.5	-4.1	37.3	400.4624345	110879.8711	50.43151932	0.511957295	0.031689515	4.238640305	1.465056803	133.4286197	0.750981076	-27.1715983	66.85915747	5.992619966	11.61620265	3.920616363	-0.669514066	-3.45176941	1.444242535	0.381894015	4.893566651	-0.286374826	4.20258828	4.23083916	24.22808288	37.62977544	41.29285653	5.54977477	5.07937004	19.74841766	5.787918451	6.107372594
comptonii	15.9	1039	1370	1898.7	31.2	27.9	397	35.5	-4.1	39.1	377.7612783	90698.21977	47.2251896	0.510336833	0.030655446	4.345287961	1.477511343	132.2330368	0.750495753	-26.77475762	66.80803026	5.934262457	11.41529301	3.854927428	-0.672684314	-3.484944949	1.469092031	0.390359147	4.884565796	-0.287021287	4.201823287	3.987480407	32.23352292	37.01351105	43.57407486	5.585696018	5.282045058	19.92485885	5.958187644	6.25299928
comptonii	17.9	954	1274	1791.8	23.4	25.1	346	34.1	-4.1	39.2	409.9780662	122205.8247	48.79247455	0.510775514	0.031365556	4.491004051	1.462443003	133.1276979	0.757817799	-26.67816721	67.1528637	6.016103661	11.71346199	3.887576091	-0.671825093	-3.462044931	1.502076296	0.380108327	4.891308802	-0.277312293	4.206971568	4.23083916	30.88689042	35.6931366	42.32965863	4.837354649	5.00999002	18.60107524	5.839520528	6.260990337
comptonii	15.7	951	1508	1754.3	27.8	25	382	36.7	-4.2	37.9	389.5481405	183603.0351	46.55490654	0.509975555	0.031138681	4.339649259	1.458827801	133.0898226	0.747027209	-26.93976556	66.92043399	5.964987453	12.12053129	3.840632402	-0.673392486	-3.469304471	1.467793529	0.377633237	4.891024258	-0.29165367	4.203504361	3.962322551	30.83828789	38.83297568	41.88436462	5.272570531	5	19.54482029	6.058052492	6.156297589
comptonii	17.3	913	1290	1724	31.9	29.7	412	36.6	-4.3	39.4	409.642619	126837.2612	47.78870906	0.511250032	0.031278751	4.309778653	1.457995446	131.7865412	0.751476817	-26.93831903	66.8060757	6.015285119	11.75066014	3.866789399	-0.670896509	-3.464816294	1.460886546	0.37706251	4.881183502	-0.285714919	4.20179403	4.159326869	30.21588986	35.91656999	41.52107898	5.648008499	5.449770637	20.29778313	6.049793385	6.276941931
comptonii	18.4	695	1243	1780.3	23.1	25	507	37.7	-4.3	43.4	400.7712081	114336.9561	47.15520893	0.510842984	0.031447396	4.500856267	1.441244814	133.7486127	0.746076212	-26.83874931	67.7010945	5.993390711	11.64690512	3.853444479	-0.671693008	-3.459439097	1.50426766	0.365507194	4.895962013	-0.292927523	4.215102347	4.289522118	26.36285265	35.25620513	42.19360141	4.806245936	5	22.5166605	6.140032573	6.587867637
comptonii	16.7	1164	1401	1830.7	29.6	24.5	299	36.1	-4.6	39.3	399.1553261	111713.7089	46.89067396	0.51024258	0.03075868	4.489559017	1.435422337	133.4068807	0.746281855	-26.93015678	66.88673859	5.98935063	11.62369471	3.847818806	-0.672869019	-3.481583048	1.501754482	0.361459117	4.893403712	-0.292651928	4.20300072	4.086563348	34.11744422	37.42993454	42.78668017	5.440588203	4.949747468	17.29161647	6.008327554	6.268971207
comptonii	18.9	752	1131	1839.9	30.4	25.6	305	33.5	-4.6	39.8	386.4657177	78096.78177	50.34497894	0.51055907	0.030992561	4.533392963	1.466150116	131.7556726	0.749952891	-26.8006371	66.49625986	5.957043165	11.26570413	3.918898891	-0.672248938	-3.474008071	1.511470658	0.382639997	4.880949242	-0.287744886	4.197145703	4.347413024	27.4226184	33.63034344	42.89405553	5.513619501	5.059644256	17.4642492	5.787918451	6.308724118
comptonii	15.3	989	1573	1800.9	31.5	29.2	373	36.7	-4.7	39.7	415.8994084	113464.3338	49.94155251	0.509379401	0.031589957	4.174412278	1.454077813	132.2329328	0.761614377	-26.80024132	67.29899685	6.030443424	11.63924383	3.910853372	-0.674562155	-3.454916025	1.428973577	0.374371894	4.88456501	-0.272314918	4.209145331	3.911521443	31.44837039	39.66106403	42.43701215	5.61248608	5.403702434	19.31320792	6.058052492	6.300793601
comptonii	18.1	839	1221	1868.1	24	24.7	453	34.9	-4.7	40.1	414.0847288	156094.1742	46.8251205	0.510903135	0.030711832	4.172926618	1.465884215	134.2572434	0.751274186	-26.7093115	66.36978304	6.026070612	11.95821478	3.846419822	-0.671575266	-3.483107291	1.428617617	0.38245862	4.899757686	-0.285984599	4.195241878	4.254409477	28.96549672	34.94281042	43.22152242	4.898979486	4.969909456	21.28379665	5.907622195	6.33245608
comptonii	15.9	824	639	1824.5	29.7	23.3	265	35.7	-4.8	35.8	398.9022273	77746.63018	49.57519159	0.509717359	0.031436442	4.22296974	1.454064056	133.3034235	0.758544903	-26.90454898	67.17799128	5.988716343	11.26121049	3.903490539	-0.673898905	-3.459787486	1.44053861	0.374362433	4.89262791	-0.276353282	4.207345683	3.987480407	28.70540019	25.27844932	42.71416627	5.449770637	4.827007354	16.2788206	5.974947699	5.983310121
comptonii	16.6	1142	896	1901.1	33.2	23.3	285	34.9	-4.9	37.2	393.1289486	90145.24061	50.20226001	0.510874284	0.03115143	4.413691442	1.469045781	133.7397763	0.748770037	-26.55434752	66.9653921	5.974137672	11.40917743	3.916060046	-0.671631739	-3.468895128	1.484711401	0.384613061	4.895895944	-0.289323369	4.20417595	4.074309757	33.7934905	29.93325909	43.60160548	5.761944116	4.827007354	16.88194302	5.907622195	6.099180273
comptonii	16.7	538	833	1856.5	30.9	30.2	339	36.1	-5	37.2	396.6664653	104121.5012	48.45716921	0.512000885	0.030840574	4.78933437	1.427499933	132.6916909	0.755186247	-27.39964309	67.53363615	5.98309579	11.55331378	3.880680299	-0.669428925	-3.478924118	1.566391439	0.355924616	4.888028324	-0.280790875	4.212625787	4.086563348	23.19482701	28.86173938	43.08712105	5.558776844	5.495452666	18.41195264	6.008327554	6.099180273
cordata	14.5	477	469	1870.5	14.7	28.8	25	39.9	1.9	40	27.94776591	616.5730123	32.8669871	0.330857814	0.026253675	1.023461224	1.743901562	36.90203416	0.563679175	-29.38044836	94.65678137	3.330337265	6.424176746	3.492468722	-1.106066561	-3.6399493	0.02319024	0.55612488	3.608266676	-0.573270028	4.550257522	3.807886553	21.84032967	21.65640783	43.24927745	3.834057903	5.366563146	5	6.316644679	6.32455532
cordata	16.7	478	249	1814.4	17.8	25.5	18	37.5	1.7	35.7	27.26727285	529.7368638	52.03259156	0.331865668	0.027049903	1.060423936	1.751332437	36.38017856	0.613746134	-30.40882211	77.38711385	3.305687186	6.2723804	3.951870283	-1.103025006	-3.61007186	0.058668768	0.560376891	3.594024081	-0.488173899	4.348820279	4.086563348	21.86321111	15.77973384	42.59577444	4.219004622	5.049752469	4.242640687	6.123724357	5.974947699
cordata	15.7	607	691	1794.1	10.9	25.6	47	40.7	1.6	42.4	25.30843896	478.1647322	35.34043882	0.334104038	0.027631712	1.000190563	1.702226518	31.61828711	0.55340095	-29.30085625	88.63811793	3.231137896	6.169955301	3.565027884	-1.096302843	-3.58879118	0.000190545	0.531937111	3.453735659	-0.591672495	4.48456199	3.962322551	24.63736999	26.28687886	42.35681763	3.301514804	5.059644256	6.8556546	6.379655163	6.511528238
cordata	16.5	565	677	1771.8	17.8	23	35	39.5	1.6	39.4	20.29348984	92.18923911	57.35806968	0.337643081	0.025590071	0.953656136	1.702669534	35.11151836	0.520982205	-29.26565711	96.6729596	3.010300137	4.523843411	4.049313543	-1.085765915	-3.665550854	-0.047452117	0.532197334	3.558529235	-0.652039393	4.571333732	4.062019202	23.76972865	26.01922366	42.09275472	4.219004622	4.795831523	5.916079783	6.284902545	6.276941931
cordata	16.9	706	19	1516	23.9	22.7	48	38.8	1.6	39.8	27.31957575	283.1461139	64.25649484	0.324659666	0.027430282	0.961903271	1.74223255	39.73497756	0.585027923	-29.43385027	69.44615024	3.307603506	5.645963068	4.162882806	-1.124977827	-3.596107693	-0.038841383	0.555167366	3.682231847	-0.536095701	4.240551636	4.110960958	26.57066051	4.358898944	38.93584467	4.888762625	4.7644517	6.92820323	6.228964601	6.308724118
cordata	15	458	139	1436.9	27.9	25.7	111	39.7	1.4	43.7	32.34550317	642.3305648	50.8282068	0.330131191	0.024284701	0.986358205	1.766901685	35.82660962	0.632327838	-29.66381109	77.89963228	3.476475006	6.46510307	3.928451452	-1.108265155	-3.717908715	-0.013735699	0.569227552	3.578690903	-0.458347288	4.355421232	3.872983346	21.40093456	11.78982612	37.90646383	5.282045058	5.069516742	10.53565375	6.300793601	6.610597552
cordata	16.2	619	228	1836.5	10.9	17.8	24	39.5	1.3	42.8	20.41147129	336.3538986	60.41525315	0.336758084	0.025929654	0.936026385	1.703295613	39.81390742	0.606587458	-30.09116882	90.03369207	3.016097061	5.818163875	4.101241609	-1.088390458	-3.652368023	-0.066111614	0.53256497	3.684216284	-0.49990636	4.500183957	4.024922359	24.87971061	15.09966887	42.85440467	3.301514804	4.219004622	4.898979486	6.284902545	6.542170894
cordata	15.6	570	79	1771.3	19.2	23	126	38.2	1.3	39.8	21.89531714	621.8204417	36.5362921	0.333480746	0.027905272	0.943523263	1.694927097	37.49824478	0.588660236	-29.13646683	71.36532918	3.086272785	6.432651372	3.598306071	-1.098170148	-3.578939647	-0.058134258	0.527639729	3.624294126	-0.529906111	4.267812166	3.949683532	23.87467277	8.888194417	42.08681504	4.38178046	4.795831523	11.22497216	6.180614856	6.308724118
cordata	16.4	805	342	1252.4	13.8	21.3	54	37.1	1.2	41	25.9733958	880.9794544	69.26472362	0.330934193	0.025916586	0.961830904	1.742380524	36.59751388	0.562920353	-29.47312429	94.33732537	3.257072776	6.781034305	4.237935738	-1.105835736	-3.652872129	-0.038916619	0.555252295	3.599980311	-0.57461713	4.546876926	4.049691346	28.37252192	18.49324201	35.38926391	3.714835124	4.615192304	7.348469228	6.090976933	6.403124237
cordata	13.9	615	273	1763.1	19	24.9	36	40.8	1.2	41	31.41677643	779.9060373	55.32281012	0.34305672	0.024463657	0.978649646	1.766042656	34.03002257	0.535423286	-29.42497839	79.93498488	3.447342031	6.659173447	4.013185303	-1.069859481	-3.71056665	-0.02158157	0.568741256	3.527243152	-0.624697656	4.381213615	3.728270376	24.79919354	16.52271164	41.98928435	4.358898944	4.98998998	6	6.387487769	6.403124237
cordata	14.1	618	304	1720.3	18.1	24.4	31	40.8	1.1	42.8	17.61844894	604.026404	45.83874801	0.328202302	0.027886014	0.99063952	1.74125186	33.35323431	0.541608474	-28.98007727	70.56815114	2.868946588	6.403617912	3.82512976	-1.114125086	-3.579630006	-0.009404565	0.554604314	3.507154748	-0.613211911	4.256578926	3.754996671	24.85960579	17.43559577	41.47649937	4.254409477	4.939635614	5.567764363	6.387487769	6.542170894
cordata	15.8	368	276	1869.9	19.2	22	107	35	1.1	38.2	20.56292864	85.89066177	66.18435153	0.32413354	0.025296185	0.988959227	1.774461168	35.67165209	0.666798723	-29.54426041	81.27387105	3.023489874	4.453075113	4.192444053	-1.126599688	-3.677101685	-0.011102175	0.57349681	3.574356314	-0.405267043	4.397824576	3.974921383	19.18332609	16.61324773	43.24234036	4.38178046	4.69041576	10.34408043	5.916079783	6.180614856
cordata	16	440	699	1487.4	18.2	28	36	39.8	1	39.3	32.12057794	253.3233587	49.39181683	0.32096386	0.0269334	1.115563175	1.760753011	33.32983919	0.500777788	-29.61516297	71.18776007	3.469496882	5.53466677	3.899784759	-1.136426748	-3.614388127	0.109359367	0.565741565	3.506453068	-0.691592813	4.265320895	4	20.97617696	26.43860813	38.56682512	4.266145802	5.291502622	6	6.308724118	6.268971207
cordata	16.1	430	709	1802.6	16.2	17.8	59	39	0.8	41.8	28.946643	247.4089016	67.14250554	0.33147705	0.027375691	0.940956124	1.766696727	31.28697084	0.52978164	-29.06556869	65.88556192	3.365454239	5.51104244	4.206817309	-1.104196703	-3.598099849	-0.060858767	0.569111547	3.443201744	-0.635290357	4.187919327	4.01248053	20.73644135	26.62705391	42.45703711	4.024922359	4.219004622	7.681145748	6.244997998	6.46529195
cordata	15.1	436	90	1606.3	23.9	19.2	32	38.1	0.7	36.2	34.7437407	301.6275503	49.53734436	0.328648634	0.027257948	1.010731841	1.808774833	34.88613024	0.486273086	-29.3308337	91.74312763	3.547999432	5.709192979	3.902726817	-1.112766081	-3.602410131	0.010674664	0.592649728	3.552089336	-0.720984908	4.518992581	3.885871846	20.88061302	9.486832981	40.07867263	4.888762625	4.38178046	5.656854249	6.172519745	6.016643583
cordata	16.5	511	705	1762.3	19.2	32.8	82	42.1	0.6	44.8	29.42983605	650.5652793	44.96824442	0.332845178	0.026236715	0.976972351	1.758510366	37.1482449	0.563906957	-30.20846468	79.14956045	3.382008991	6.477841645	3.805956561	-1.100077828	-3.640595513	-0.023296927	0.564467068	3.614916526	-0.572866011	4.371339233	4.062019202	22.60530911	26.55183609	41.97975703	4.38178046	5.727128425	9.055385138	6.488451279	6.693280212
cordata	16	590	334	1660.6	17.1	32.8	40	34.7	0.6	38.3	27.78540897	721.712882	60.9664512	0.341024185	0.025754279	1.044704631	1.727225429	34.65169909	0.616297485	-28.53563001	75.86464919	3.324511026	6.581627389	4.110323733	-1.07580188	-3.659154491	0.043734196	0.546516323	3.54534676	-0.484025502	4.328950821	4	24.2899156	18.27566688	40.75046012	4.135214626	5.727128425	6.32455532	5.89067059	6.188699379
cordata	16.9	662	78	1874.5	15.2	19.2	43	37.7	0.6	42.9	27.38503093	377.5493776	54.50251715	0.330459507	0.026077009	1.091306063	1.760219793	37.7227547	0.605702198	-30.09495409	92.80456978	3.309996548	5.933701362	3.998246887	-1.107271148	-3.646701234	0.087375202	0.565438684	3.630263485	-0.501366836	4.530495882	4.110960958	25.72936066	8.831760866	43.2954963	3.898717738	4.38178046	6.557438524	6.140032573	6.549809158
cordata	15.2	381	692	1704.8	18.6	18.1	79	39.6	0.4	37.1	23.57211962	522.7481225	48.39965168	0.325158555	0.027525178	1.008099813	1.719963864	36.90268412	0.597158928	-29.72262762	88.22073559	3.160064642	6.259099747	3.879492617	-1.123442354	-3.59265413	0.008067186	0.542303281	3.608284289	-0.51557199	4.479842033	3.898717738	19.5192213	26.30589288	41.28922378	4.312771731	4.254409477	8.888194417	6.292853089	6.090976933
cordata	14.6	482	243	1722.8	26.2	22.6	46	39.2	0.4	43.5	22.86986603	550.233493	58.27814044	0.339567935	0.024430512	1.050082196	1.740774585	34.65732569	0.566772558	-29.02780173	89.47766254	3.12982015	6.310342721	4.065227073	-1.080081249	-3.711922436	0.048868443	0.554330178	3.545509123	-0.567797188	4.493989014	3.820994635	21.9544984	15.58845727	41.50662598	5.118593557	4.75394573	6.782329983	6.260990337	6.595452979
cordata	13.5	603	121	1796.3	17.9	17.8	43	38.1	0.4	42.8	31.13710817	191.1921216	52.22489945	0.328887516	0.025356268	0.980614835	1.710055107	33.88679331	0.659007877	-30.1653204	87.22398603	3.438400297	5.253278795	3.955559382	-1.112039483	-3.674729321	-0.019575521	0.536525596	3.523025361	-0.417019792	4.468479362	3.674234614	24.55605832	11	42.38277952	4.23083916	4.219004622	6.557438524	6.172519745	6.542170894
cordata	15.5	589	68	1437.3	18.8	31.6	113	39.7	0.4	38.3	22.42413447	607.8374418	56.93178437	0.329594181	0.027131479	1.026776093	1.740482032	37.4916306	0.549630375	-29.52636782	76.44081783	3.110137811	6.409907481	4.041853786	-1.109893136	-3.607060639	0.026423887	0.554162105	3.624117724	-0.598509272	4.336516818	3.937003937	24.2693222	8.246211251	37.91173961	4.335896678	5.621387729	10.63014581	6.300793601	6.188699379
cordata	16.7	1056	325	1716.4	17.6	17.8	58	37.2	0.3	38.9	31.40212187	1004.550625	68.27591428	0.330994874	0.025433826	0.962196685	1.657137329	37.47478681	0.621656614	-30.08102252	90.45541206	3.446875466	6.912295581	4.223557058	-1.10565239	-3.671675259	-0.038536395	0.505091613	3.623668355	-0.475367406	4.504857045	4.086563348	32.49615362	18.02775638	41.42945812	4.195235393	4.219004622	7.615773106	6.099180273	6.236986452
cordata	15.9	416	630	1849.2	21.8	17.9	39	41.9	0.2	38.5	23.55620571	682.7569094	53.71100257	0.32493545	0.02610809	1.019603723	1.769008772	35.28410671	0.53967393	-29.78767707	94.99929871	3.159389298	6.52613888	3.98361787	-1.124128732	-3.645510051	0.019414045	0.570419374	3.563432628	-0.616790155	4.55386951	3.987480407	20.39607805	25.0998008	43.00232552	4.669047012	4.23083916	6.244997998	6.473020933	6.204836823
cordata	16.9	531	170	1840.5	26	18	34	37.4	0.2	40.9	22.8643623	1206.33122	56.98778879	0.326902187	0.02616174	0.923064328	1.75610016	40.0036126	0.580426815	-28.65223491	66.54054459	3.129579467	7.095338983	4.042837013	-1.118094275	-3.643457241	-0.080056352	0.563095532	3.688969765	-0.543991558	4.197811455	4.110960958	23.04343724	13.03840481	42.90104894	5.099019514	4.242640687	5.830951895	6.115553941	6.395310782
cordata	16.2	882	380	1841.7	12.2	26.7	73	39.7	0.1	42	22.68597524	419.9054442	50.19731563	0.340066281	0.026654301	1.06693535	1.697109752	34.55511257	0.636313599	-29.22508022	98.34974959	3.121746903	6.040029553	3.915961552	-1.078614736	-3.624804753	0.06479038	0.528926658	3.542555515	-0.452063757	4.588529999	4.024922359	29.69848481	19.49358869	42.91503233	3.492849839	5.167204273	8.544003745	6.300793601	6.480740698
cordata	16.5	541	368	1553.8	19	17.8	51	40.7	0.1	42.2	23.99789272	590.2913909	50.84080922	0.325926992	0.026987965	1.05337491	1.72883428	38.17782616	0.557763098	-29.26677032	81.35356615	3.177966023	6.380616298	3.928699363	-1.121081874	-3.612364253	0.05199921	0.547447355	3.64225488	-0.583820962	4.39880467	4.062019202	23.2594067	19.18332609	39.41826988	4.358898944	4.219004622	7.141428429	6.379655163	6.496152708
cordata	16.2	715	325	1189.2	21	24.2	40	38.6	0.1	41.7	23.40754929	371.9593621	58.14895327	0.328436313	0.026663912	1.00316203	1.738074588	33.43315401	0.540519546	-29.36639339	85.59064786	3.15305859	5.918784607	4.063007878	-1.113412332	-3.624444238	0.003157041	0.552777942	3.509548043	-0.61522448	4.449576023	4.024922359	26.73948391	18.02775638	34.48477925	4.582575695	4.91934955	6.32455532	6.212889827	6.457553716
cordata	13.9	822	298	1797.8	16.7	22	41	35.8	0.1	39.3	27.44014858	1126.913136	72.6706936	0.333658889	0.026166623	0.990066476	1.761652828	33.8466163	0.585591766	-30.09635668	75.5339908	3.312007218	7.027237436	4.285938189	-1.097636098	-3.643270612	-0.009983191	0.566252475	3.521839033	-0.535132377	4.324582764	3.728270376	28.67054237	17.2626765	42.4004717	4.086563348	4.69041576	6.403124237	5.983310121	6.268971207
cordata	16.1	414	235	1777.9	18.8	29.4	58	38.7	0.1	37.7	34.06796478	591.4023438	59.37853348	0.32740492	0.025597998	0.95100256	1.765657568	37.54582132	0.587069753	-30.07640534	87.81311113	3.528357493	6.382496571	4.083932772	-1.116557587	-3.665241134	-0.050238525	0.568523181	3.625562089	-0.532611637	4.475210819	4.01248053	20.34698995	15.32970972	42.16515149	4.335896678	5.422176685	7.615773106	6.220932406	6.140032573
cordata	15	838	175	1709.6	27.1	18.1	55	39.1	0.1	36.5	26.88035972	839.5543141	59.78606905	0.329434158	0.02646177	0.956105676	1.736711362	32.79474429	0.520423867	-29.42966637	74.23664166	3.291395898	6.732871173	4.090772675	-1.110378769	-3.632054229	-0.044886832	0.551993303	3.490268267	-0.653111671	4.307257851	3.872983346	28.94822965	13.22875656	41.34730947	5.205766034	4.254409477	7.416198487	6.25299928	6.041522987
cordata	16.6	487	1034	1787.8	17.1	25.7	45	37.7	0	37.2	25.74861461	323.8975433	55.03431311	0.323509831	0.025733638	0.965444344	1.73494858	36.58740223	0.563253333	-29.07282766	94.84504141	3.248380824	5.780427241	4.007956865	-1.128525776	-3.659956271	-0.035166824	0.550977776	3.59970398	-0.574025782	4.552244417	4.074309757	22.06807649	32.15587038	42.28238404	4.135214626	5.069516742	6.708203932	6.140032573	6.099180273
cordata	16.2	424	674	1716.8	19	18.1	52	42.1	-0.1	42.4	22.7363765	304.5694757	71.09992933	0.33679298	0.025753873	0.980848157	1.752906906	31.8353884	0.577931727	-29.78836954	77.76886506	3.123966131	5.718899224	4.264086343	-1.08828684	-3.659170255	-0.019337615	0.561275499	3.460578514	-0.548299537	4.353741159	4.024922359	20.59126028	25.96150997	41.43428532	4.358898944	4.254409477	7.211102551	6.488451279	6.511528238
cordata	15.1	478	1035	1600.9	13.4	17.8	63	40.7	-0.2	40.4	26.14700882	885.3718478	41.65472109	0.324682682	0.026031677	0.95378146	1.743956334	38.3982598	0.613972586	-29.46323715	85.31649473	3.263734798	6.786007724	3.729414714	-1.124906937	-3.648441136	-0.047320711	0.556156287	3.648012141	-0.487805	4.446367809	3.885871846	21.86321111	32.17141588	40.01124842	3.660601044	4.219004622	7.937253933	6.379655163	6.356099433
cordata	17.1	917	410	1794.8	19.2	18.9	52	39.4	-0.2	41.1	26.20423864	682.0181596	71.85276404	0.335172739	0.028068904	0.907964364	1.726408728	35.05918405	0.515823892	-30.15176688	97.20199817	3.265921178	6.525056284	4.274619081	-1.093109241	-3.573092935	-0.096550148	0.546043371	3.557037606	-0.661989866	4.576791269	4.135214626	30.28200786	20.24845673	42.36507996	4.38178046	4.347413024	7.211102551	6.276941931	6.41092817
cordata	16.7	411	316	1794.8	17.1	18	73	36.4	-0.2	36.9	21.32127982	457.8122823	70.2940686	0.331429355	0.026708738	0.963967973	1.685734378	34.62887984	0.562781499	-30.77463747	94.67902114	3.059705627	6.126459236	4.252687423	-1.104340599	-3.622764501	-0.036697208	0.522201301	3.544688011	-0.574863827	4.550492446	4.086563348	20.27313493	17.77638883	42.36507996	4.135214626	4.242640687	8.544003745	6.033241252	6.074537019
cordata	16	737	99	1760.8	21	28	39	39.1	-0.2	38.9	26.11032989	267.923374	46.64054665	0.326605036	0.028063209	1.066023362	1.711474828	39.55229785	0.631624894	-29.83112759	102.0664132	3.262331017	5.590701022	3.842470263	-1.119003679	-3.573295849	0.063935241	0.537355471	3.677623792	-0.459459583	4.625623711	4	27.14774392	9.949874371	41.96188747	4.582575695	5.291502622	6.244997998	6.25299928	6.236986452
cordata	16.6	1070	619	1819.5	12.6	34.7	36	37.4	-0.3	44.4	24.14063022	1012.530183	54.16717894	0.323976186	0.026121731	1.03788617	1.723298056	35.89980159	0.657045525	-29.78868393	79.61977964	3.183896322	6.920207609	3.99207517	-1.127085266	-3.644987706	0.037186116	0.544239929	3.580731769	-0.420001971	4.37726255	4.074309757	32.71085447	24.87971061	42.65559752	3.54964787	5.89067059	6	6.115553941	6.6633325
cordata	16.4	542	77	1388.2	17	26.8	40	36.3	-0.3	41.3	22.08041096	545.5798246	62.06102169	0.327562706	0.026259562	0.984273718	1.707418592	36.93018905	0.579111085	-30.09339565	90.11645235	3.094690834	6.301849127	4.128118122	-1.116075774	-3.63972509	-0.015851252	0.534982635	3.609029348	-0.546260963	4.501102749	4.049691346	23.28089345	8.774964387	37.25855606	4.123105626	5.176871642	6.32455532	6.024948133	6.426507605
cordata	17	469	838	1830.5	18.3	25.7	88	40.4	-0.4	38.1	22.44371807	797.5572548	58.23986117	0.330185946	0.02575753	1.110665977	1.733798143	40.8548804	0.52769242	-29.50852949	89.49990741	3.111010756	6.681553625	4.06457002	-1.10809931	-3.659028267	0.104959815	0.55031446	3.710026285	-0.639241703	4.494237591	4.123105626	21.65640783	28.94822965	42.78434293	4.277849927	5.069516742	9.38083152	6.356099433	6.172519745
cordata	16.3	765	746	1819.6	17.1	29.4	38	41.6	-0.4	35.9	17.12802214	486.8573719	49.60586768	0.322487129	0.025909489	0.989834798	1.745367788	34.78684414	0.531138621	-30.17061125	80.89468243	2.840715844	6.187971209	3.904109127	-1.131692054	-3.653146007	-0.01021722	0.5569653	3.549239273	-0.632732235	4.393148092	4.037325848	27.65863337	27.31300057	42.65676969	4.135214626	5.422176685	6.164414003	6.449806199	5.991660872
cordata	14.5	1075	410	1860.5	9.9	26.2	42	37.3	-0.4	41.8	22.18849886	342.3889991	56.41798532	0.324404409	0.024413213	0.985235804	1.718303119	32.23280823	0.537545728	-29.16009278	90.37617786	3.099574085	5.835947515	4.032787996	-1.125764366	-3.712630777	-0.014874272	0.541337245	3.472984823	-0.620741447	4.503980713	3.807886553	32.78719262	20.24845673	43.13351365	3.146426545	5.118593557	6.480740698	6.107372594	6.46529195
cordata	17.3	486	55	1207.6	15.3	34.9	51	38.3	-0.4	37.8	27.12664593	754.0620952	60.81669605	0.337362742	0.026455268	0.952040922	1.732793366	40.8468413	0.551851166	-29.37276487	81.46130383	3.300516489	6.625474719	4.107864357	-1.086596542	-3.632299972	-0.04914726	0.549734769	3.709829494	-0.594476896	4.400128108	4.159326869	22.04540769	7.416198487	34.75053956	3.911521443	5.907622195	7.141428429	6.188699379	6.14817046
cordata	16.4	729	228	1574.9	26.2	22.9	100	38.4	-0.5	40.3	31.74432983	335.8205144	48.739201	0.337888397	0.027526545	0.958113729	1.710793745	31.77528201	0.544013514	-29.79209164	83.28491741	3.457714121	5.816576834	3.886483655	-1.085039624	-3.592604467	-0.042788793	0.536957441	3.458688692	-0.608781191	4.422267469	4.049691346	27	15.09966887	39.68500976	5.118593557	4.785394446	10	6.196773354	6.348228099
cordata	14.9	776	121	1706.4	24.5	22.2	28	41.4	-0.5	43.2	27.79025341	798.6730428	66.65941036	0.33714001	0.027441487	1.072933747	1.78103571	40.6440641	0.615463454	-28.63369967	74.59368999	3.324685362	6.682951654	4.199596227	-1.087256975	-3.595699287	0.070396716	0.577195055	3.704852801	-0.485379711	4.312055919	3.860051813	27.85677655	11	41.30859475	4.949747468	4.711687596	5.291502622	6.434283177	6.57267069
[truncated: 4,855 more rows]
