# Supplementary material for: Correlated evolution between climate and suites of traits along a fast–slow continuum in the radiation of Protea
Source: Ecol Evol. 2018 Jan 12;8(3):1853–66. doi: 10.1002/ece3.3773 (PMC5792567; doi:10.1002/ece3.3773)
Supplement: Supplementary file 5 [file ECE3-8-1853-s005.csv]

species	logheight	logcanopy	logleafarea	logwood	loglma	loglwr	logfwc	logsd	lognmass	d13c	logcnratio	sqrtmat	sqrtmap	sqrtelev	sqrtpet	sqrtrfl2mm	sqrtrflcv	sqrtsummer_rain	sqrttmax	tmin	sqrttvar
acaulos	2.423065918	7.474592488	2.695414205	-0.591178577	-3.464667578	1.264856747	0.36144378	3.795868574	-0.422602112	-27.33273634	4.302805748	3.978080734	23.07980206	19.96891005	44.23094248	4.389781196	4.984212972	5.915332441	6.260641469	-1.061726314	6.353575865
acuminata	4.851515587	9.270544946	0.978551164	-0.547802136	-3.352326649	2.728871156	0.032008125	4.085000545	-0.635396799	-26.88998121	4.561201867	3.865729318	19.87689481	27.68110699	45.822589	3.87334209	5.647536957	3.634657734	6.150150191	-2.389010526	6.347018364
amplexicaulis	3.974833457	9.118019436	2.613612177	-0.692214795	-3.854603845	0.696197349	0.503451467	3.413629628	-0.220181551	-27.88088618	4.129948344	3.759825794	22.70162549	28.01758555	42.65187546	4.1286499	5.294390428	5.869778531	6.068778296	-3.46567	6.358730219
aureaaurea	5.366938638	8.57322803	2.829579947	-0.629591958	-3.873799472	1.026338598	0.211095796	3.717588929	-0.306428113	-28.90324178	4.234167544	3.945813238	23.67382521	23.59126734	42.5404767	3.972690987	5.197644203	9.104082369	6.269422033	-2.800705263	6.507973247
aureapotbergensis	5.60285626	8.180433566	3.06065171	-0.548377545	-3.642820063	0.661364436	0.275123673	3.721948603	-0.289364745	-28.72986067	4.211619134	4.038631869	22.08656176	21.13341828	38.7390066	4.225428039	4.655916439	6.737350721	6.3394637	-1.598821053	6.480147009
caffra	5.032052288	9.955808267	3.314852965	-0.770202326	-3.858477831	1.650692866	0.587279531	4.630892122	-0.139605004	-26.19834505	4.042257412	4.03682001	27.53336923	37.04049704	43.81803366	5.1259854	4.922569932	18.002187	5.990299175	-5.1724	6.480019493
canaliculata	4.550735103	8.864254637	0.714410483	-0.72003673	-3.341246982	2.149149515	-0.061945726	3.521124283	-0.590161543	-25.98068161	4.501153739	3.620492842	17.68737284	33.70793596	45.45724492	3.390388892	5.801853606	4.946418162	5.990861461	-6.081873684	6.486665675
compacta	5.527182722	8.373338936	3.349592297	-0.750002531	-3.463462712	0.821670105	0.190671148	3.789324005	-0.6289602	-27.95870083	4.584695007	4.04226617	23.59786342	13.25183999	42.15225548	4.485086398	4.679293693	6.716045202	6.223897915	0.3822	6.23758894
comptonii	5.988720656	11.76257764	3.881965455	-0.672199938	-3.468030822	1.472405126	0.372878069	4.890293106	-0.285543388	-26.91154639	4.20292926	4.125597883	29.1272363	33.8269466	42.53330138	5.19935826	5.063219279	18.96039362	5.943123404	-2.096778947	6.238263085
cordata	3.220903657	6.227992423	4.062581959	-1.101650476	-3.640093099	0.000567497	0.551901463	3.585095907	-0.541098869	-29.54101781	4.41992046	3.965315412	24.97389795	19.62594952	41.11222024	4.384429387	4.929222208	7.70470123	6.222224175	-1.0016	6.35031288
coronata	5.316971239	9.13690556	2.074550088	-0.650493247	-4.209626466	1.376902723	0.173475879	3.842103745	-0.027616871	-29.80150041	3.94377109	4.052124849	24.85839898	18.28983612	42.2751125	4.250540523	5.004007868	9.044562193	6.31533222	-1.112073684	6.440022883
cryophila	3.639124301	8.081191782	4.447983063	-0.647801255	-2.775197017	2.046475243	0.032166913	3.696890138	-1.000505745	-25.29808006	4.904885077	3.659062758	19.2670567	32.2909699	45.03299948	3.971096893	5.540201402	3.159680197	5.78126739	-3.290915789	6.084688289
curvata	6.277551723	11.81421453	2.863905123	-0.565657237	-3.654590072	2.553223684	0.411159073	4.278526794	-0.695065409	-27.65712352	4.572234913	4.488865758	26.5318716	25.25655934	44.23322947	5.221514199	4.676478657	17.25929803	6.201879172	0.687021053	6.231529338
cynaroides	4.306942039	7.742854346	3.846789507	-1.068250672	-3.3805559	0.853133743	0.593129903	3.335108297	-0.614188011	-26.10839938	4.499543876	3.996516905	23.48763616	22.16594116	42.82812271	4.138764117	5.179540724	8.933355591	6.261125677	-2.057378947	6.435035681
decurrens	3.659944344	9.330249321	0.331315766	-0.489477136	-4.17190212	2.740631576	0.860997296	3.479744974	-0.352670936	-28.77958531	4.232062823	4.121494364	22.1298774	14.87734413	42.93557046	3.955595637	4.817469308	7.815073155	6.371660942	-1.088526316	6.497119199
denticulata	3.450366069	5.667814872	1.536739679	-0.547200959	-3.284874718	2.843324504	0.252177606	3.423313759	-0.746508701	-28.95544435	4.663366365	4.098162618	21.94747078	14.81425345	42.40051899	4.024124619	4.797955705	6.848611077	6.3436093	-0.937842105	6.467467575
dracomontana	3.656138467	8.291823757	3.028610931	-0.665296456	-3.463712671	1.280323221	0.208362334	4.147811608	-0.352871159	-26.53402258	4.25409928	3.720882862	32.51337214	43.8840026	39.36986251	6.08012119	4.574769479	21.85959503	5.794249418	-8.566863158	6.532951296
eximia	5.067392521	8.06167754	3.717219399	-0.710277948	-3.832532435	0.8394419	0.381375749	3.481770774	-0.385658706	-27.69610302	4.327313535	3.832068289	21.82426944	28.33548268	44.11216171	3.724585459	5.600085525	8.207640856	6.196155005	-4.539031579	6.566188512
gaguedi	4.882343473	9.702398943	3.223410353	-0.751944876	-3.835871273	1.812436498	0.502097835	4.559137895	-0.417196238	-26.70584222	4.320407168	4.125073524	29.11633833	35.69298029	43.82996331	5.226572793	5.006895246	19.22999849	5.977366961	-3.367894737	6.31502219
glabra	4.959959187	10.15111418	2.070706235	-0.424493334	-3.013462693	0.82293646	-0.111117066	4.173044518	-0.516511159	-24.44878858	4.451472031	3.969361609	17.36600127	26.4677659	47.61111248	3.685186562	5.635874751	2.944897461	6.314394583	-2.648305263	6.549518262
grandiceps	4.716525977	7.506042608	3.965837182	-1.101411252	-3.650278779	0.675775173	0.482767988	3.196251044	-0.389655659	-26.91248924	4.351456894	3.862265493	24.11253441	27.14665628	41.60267425	4.094025172	5.229884773	8.902371062	6.208321241	-3.436863158	6.481103707
intonsa	2.800976764	7.253627322	1.19797737	-0.785617673	-3.200323611	3.341457263	0.18210086	3.843705143	-0.502533892	-25.65082499	4.384262692	3.715910315	17.27594007	32.8828927	45.71661094	3.203166196	6.077419813	6.554468142	6.137893518	-7.005673684	6.696562355
lacticolor	5.427055657	9.383308914	2.978158748	.	-3.800643719	1.048913954	.	3.779802122	.	.	.	3.851023104	31.53605455	24.31693583	39.01939842	4.962700878	4.811341864	8.058143968	6.174921265	-1.833305263	6.323020597
laetans	5.959149739	11.41625195	3.128990906	-0.884437806	-3.618133166	1.834742149	0.36143491	4.337183877	-0.38856257	-27.09097038	4.297932461	4.148322426	28.13418786	33.1203229	43.61228316	5.148211749	5.013980455	17.65671782	6.022920257	-2.243957895	6.289849802
lanceolata	5.131853943	9.377045251	1.25163909	-0.692327283	-3.891682827	1.574684005	0.428839966	3.579517674	-0.025676316	-26.52396073	3.901870239	4.122319225	20.99145189	11.8991154	42.53997786	3.758020196	5.149760342	7.682379018	6.379148598	0.013905263	6.419205558
laurifolia	5.600892103	10.51899807	3.006093979	-0.697854113	-3.289727405	1.378547407	0.068158638	3.958269461	-0.605105782	-28.12678022	4.566992403	3.962968053	18.63103805	24.67508012	46.46979392	3.718695301	5.501578721	4.248826464	6.287056042	-2.458410526	6.504934969
lepidocarpodendron	5.515625098	9.446905296	2.723711307	-0.689116574	-3.440249568	1.951216984	0.017338752	3.291810755	-0.300659981	-28.22636797	4.26201225	3.972517431	26.35686668	16.37889207	41.87287189	4.745279094	4.760937546	7.08852297	6.184881397	0.027915789	6.204783384
longifolia	4.504568052	7.437112124	2.284998195	-0.619289197	-3.426986224	2.400181479	0.128037423	3.454791994	-0.657914739	-27.63221197	4.605302881	3.997592697	23.7184605	16.52523111	41.83853084	4.426852273	4.770398858	6.633606624	6.218952357	-0.292473684	6.272222808
lorifolia	5.04306476	9.821526649	3.744807022	-0.62845148	-3.166155418	1.787621061	0.053106053	3.568231669	-0.671071572	-26.79502557	4.613552762	3.904197471	18.89152414	29.07428417	45.82096946	3.414729704	5.882200626	7.211722913	6.25430294	-5.037473684	6.669859937
magnifica	4.415270429	11.22149915	3.75967641	-0.598993043	-3.206580696	1.286584936	0.001880413	3.944766244	-0.843663994	-27.45949275	4.792890293	3.724365012	20.75623432	30.449895	44.12707034	3.865518281	5.397241985	5.350759907	6.042868786	-4.519557895	6.408941123
montana	2.981027617	9.760828152	0.259569062	-0.995673004	-3.939773359	2.647276417	0.34111814	4.027878588	-0.332838081	-26.75818303	4.222239066	3.583990718	27.18356121	34.76660527	42.38763996	3.815589905	5.629739641	8.37719335	6.054593732	-6.428536842	6.613759183
mundii	5.753551256	9.354962736	3.106489685	.	-3.767735882	1.097706565	.	3.655237446	.	.	.	3.943774574	28.66344086	17.94758157	40.61522206	4.919466167	4.637930573	8.004110786	6.124602672	0.087547368	6.142960027
mundiieast	5.587495595	9.369450913	2.602468774	-0.587877361	-3.755267706	1.460843701	0.366719057	3.70861643	-0.182092301	-26.52619386	4.063901316	3.987972708	25.0010063	23.36179742	42.23936104	4.007389227	5.361943874	10.87800291	6.283864885	-2.481168421	6.522555199
nana	4.144676178	8.706538507	-1.097196452	-0.723582933	-4.211599065	2.900192879	0.081122682	3.653922371	-0.12924085	-27.83757836	4.037143236	3.871198645	25.21334651	25.22781255	43.20485548	4.446385877	4.92537041	5.633919828	6.17609824	-2.307347368	6.345667399
neriifolia	5.10580908	9.077597579	2.924417643	-0.661832906	-3.538207229	1.709102327	0.067290053	3.484804742	-0.413885092	-28.02765367	4.383479457	3.982704714	22.60176984	22.66367137	43.43663952	3.914512809	5.3536215	8.864773575	6.299054231	-2.544936842	6.540166584
nitida	5.256516069	10.09734991	3.458296648	-0.579555662	-3.474471096	1.048289319	0.429771508	4.200663112	-0.600876599	-26.50669013	4.474103258	3.979272613	20.23148406	24.42126985	45.35413578	3.760964322	5.492244293	6.997089621	6.313876948	-3.025578947	6.572593816
nubigena	3.264822603	6.398532799	1.245948875	-0.702254077	-3.539886441	1.465893698	-0.082329612	3.807806028	-0.28910269	-27.10070751	4.219147595	4.147998884	21.39949089	31.90504827	47.53124114	4.07875368	5.769558042	12.85057443	6.251034441	-5.657989474	6.736307751
odorata	4.269035711	7.205447928	0.196962673	.	-3.588457778	2.84487951	-0.061501635	4.236071537	-0.619947358	-26.52412393	4.544637442	4.086358565	20.20222499	10.95189001	46.53390999	4.378400332	4.898626016	4.438622356	6.393069438	-0.172115789	6.444178932
parvula	2.663279259	7.742996696	1.774601327	-0.82519348	-3.88593449	2.150587292	0.245909465	4.578916836	-0.130679048	-25.98606382	4.038853871	3.861267858	29.69838025	40.72000155	42.60050717	5.402535467	4.872095626	19.98955253	5.723511068	-4.270957895	6.186085404
piscina	2.971672361	5.455942575	1.255551726	.	-3.517349383	3.675707727	0.218928468	3.879976093	-0.588856973	-28.3204487	4.518822108	3.930481422	22.850505	23.8849986	44.70504716	4.228057909	5.082244635	6.011095005	6.255358966	-2.349547368	6.421105824
pruinosa	3.496507561	9.738884118	4.388418662	.	-3.313416229	1.418970535	-0.596469563	3.573200591	-0.670274817	-25.50426226	4.577336109	3.362999914	16.25430469	37.45695915	44.68404568	3.345586252	5.880491387	4.833022373	5.761343956	-7.406431555	6.409420682
punctata	4.963498316	9.218238473	2.541576943	-0.563399935	-3.480560218	0.884102972	0.155321433	3.927770633	-0.594753072	-26.91368719	4.515862813	3.721157149	19.15186675	32.25946455	45.28411804	3.539043879	5.736810961	6.184981811	6.095100707	-5.758715789	6.567694461
recondita	3.613252586	10.28107864	3.683471153	-0.596143004	-3.394030604	0.890949959	0.263657164	4.048529075	-0.729524617	-26.14882276	4.617968784	3.629089386	24.04488128	31.91172694	43.03737923	4.299585047	5.262909941	4.938676576	5.892115159	-4.329	6.236921474
repens	5.050475579	9.062933817	1.722778022	-0.62321518	-3.495800796	2.305307656	0.030374201	3.259754989	-0.553661755	-26.66004077	4.502161007	3.951811044	20.15142675	24.58516669	45.03796141	3.772899206	5.483408467	7.131752571	6.278188642	-3.260894737	6.555773671
roupelliae	5.317317626	10.37849093	3.124292907	-0.869373599	-3.57158315	1.38328878	0.275290894	4.667789175	-0.286393823	-26.30559073	4.212314729	3.958321015	28.79509461	37.51903096	42.22016431	5.340512492	4.861417381	18.81982997	5.950964539	-5.404231579	6.461863834
rubropilosa	5.532228794	10.77230309	3.710544131	-0.675013897	-3.277204467	1.47595647	0.03107671	4.825082722	-0.414174111	-25.41489616	4.353562214	4.039540099	31.87929703	37.74019357	44.05342272	5.112627298	5.380842235	21.16709214	5.884937955	-2.989915789	6.265844758
rupicola	4.583203697	9.932233033	0.719811241	-0.789372351	-3.602430492	1.248226705	0.378430293	3.701856994	-0.490949991	-27.55056527	4.375371019	3.619607422	21.07210179	34.38937718	43.52197823	3.705988042	5.610257523	7.082944674	6.028490254	-6.124768421	6.537214923
scabra	3.249525409	7.49636691	2.704090436	-0.691732875	-3.061876734	3.052734422	0.139984419	3.366113182	-0.838603926	-27.17603778	4.757280709	3.985012713	23.15013016	17.47960014	42.60641674	4.291353608	4.880477759	6.372267216	6.241764258	-0.6786	6.31683715
scolopendriifolia	2.897598673	6.394339609	3.751611943	-0.518611134	-3.246897413	1.390053871	-0.086575828	3.672607629	-0.542820563	-26.07007896	4.487825393	4.114110507	21.78919819	11.72802312	45.59957249	4.476709318	4.806414573	4.897313979	6.349948197	0.360663158	6.332374627
speciosa	4.471973466	5.817707618	3.384155427	-0.673641491	-3.407792029	1.035803624	0.498899515	3.572998001	-1.050611267	-26.0745436	4.944610393	4.005722223	24.815952	19.10385467	41.42232477	4.345474355	4.902075823	8.333660345	6.248524036	-1.139136842	6.375077296
subulifolia	3.483758776	7.957980893	-1.886209996	-0.657328511	-3.540005655	0.716622684	0.216516407	3.655934808	-0.096318983	-28.30728881	4.014042491	3.934245062	21.95842243	22.2355074	43.08155619	4.028055558	5.20230718	6.378310286	6.221456929	-2.143147368	6.416619868
subvestita	5.476106458	9.943865972	2.68712062	-0.659039818	-3.607083306	1.206792959	0.287333843	4.176431579	-0.241299308	-27.73372483	4.155773088	3.772074677	28.35689835	39.7357217	40.498581	5.340961868	4.817271558	18.35302642	5.999376283	-8.196715789	6.69188275
sulphurea	4.75462502	11.001854	0.589910262	-0.405213499	-3.515015596	1.126722498	0.191395564	4.285881063	-0.432105404	-25.75960118	4.345720866	3.776928576	16.12709064	29.93652408	45.53947345	3.225131576	5.821658291	4.261393397	6.121775628	-4.465568421	6.481448831
susannae	5.756524821	11.31927653	2.559213914	-0.66193779	-3.565760918	1.688435198	0.171982405	3.640668113	-0.541778544	-28.66647522	4.469067813	4.108910728	20.56987066	10.33695975	42.61969572	3.899712539	4.929861747	6.708164703	6.319871751	0.053705263	6.343174533
tenax	2.987239441	8.857482484	2.730144577	-0.592996936	-3.368681732	2.017116916	0.230832282	4.060002755	-0.547736098	-24.61564876	4.431689446	3.87598137	21.51552194	27.16897224	43.84489408	3.544971234	5.907844918	8.736360798	6.199267359	-4.488	6.574906843
venusta	4.025507305	10.46442943	1.196124457	-0.704993597	-3.582087659	1.189286756	0.465902584	3.657155554	-0.268630814	-27.10030572	4.153902201	3.562998441	19.45674014	35.30219019	45.14371297	3.287031936	5.986041659	7.250756766	6.003213175	-7.561821053	6.656621555
welwitschii	4.073095808	8.070117482	2.853640729	-0.847050186	-3.882591007	1.279590057	0.267312319	3.510858581	-0.413178329	-25.87997653	4.323356555	4.114659287	25.47394334	38.38892658	46.33394391	4.878014048	5.007728764	17.04692595	5.985131578	-5.969031579	6.53119881
witzenbergiana	2.739336549	10.42881023	-1.130599689	-0.763986461	-3.377984752	1.176357947	0.418261125	4.250377389	-0.429086823	-27.83929716	4.3532755	3.493217488	20.3594592	33.97428594	43.75876333	4.01471635	5.464819542	4.143187179	5.843235405	-5.882536842	6.333538131
