# Supplementary material for: Correlated evolution between climate and suites of traits along a fast–slow continuum in the radiation of Protea
Source: Ecol Evol. 2018 Jan 12;8(3):1853–66. doi: 10.1002/ece3.3773 (PMC5792567; doi:10.1002/ece3.3773)
Supplement: Supplementary file 6 [file ECE3-8-1853-s006.xlsx]

## Sheet: ModelComponents
Species	AtlasObs	Test	Train	AUC	elev	map	mat	pet	rfl2mm	rfclv	summer_rain	tmax	tmin	tvar
acaulos	3808	381	3427	0.996243	0.388	12.7865	1.2241	6.9893	0.15	0.772	38.8951	0.0056	1.3174	37.4721
acuminata	501	50	451	0.998369	1.2826	5.646	7.2923	1.8445	0.0502	6.6941	39.1436	0.1287	6.0335	31.8846
amplexicaulis	1243	124	1119	0.997628	2.7142	0.7738	4.9664	30.8706	0.3135	0.201	40.0154	0.1075	0.7106	19.327
aurea	610	61	549	0.997353	2.4866	1.2793	11.1074	11.0422	35.3793	0.3707	14.5107	0.0933	11.912	11.8185
aureapotbergensis	32	3	29	0.999	8.9892	3.5482	0	27.8865	17.2105	8.7076	20.2208	0.1308	6.3441	6.9623
caffra	2902	290	2612	0.962944	1.9833	0.794	0.6047	1.8446	2.7829	0.242	65.1659	21.7995	2.8316	1.9514
canaliculata	760	76	684	0.99707	0.8319	1.2225	47.9223	16.9324	0.3034	0.2864	31.5454	0.124	0.5176	0.314
compacta	904	90	814	0.998094	1.3378	3.0903	0.1023	9.4189	37.8079	12.9469	19.2237	1.1234	9.9143	5.0345
comptonii	55	6	49	0.999331	3.6238	0.0018	0.0135	1.6027	7.6528	8.5504	34.155	11.6292	18.9286	13.8422
cordata	883	88	795	0.997404	0.0698	0.608	8.2308	38.7706	20.47	0.1652	24.1217	0.8591	6.6964	0.0084
coronata	992	99	893	0.99456	1.3754	2.5298	8.0642	1.558	67.6778	2.0753	6.6641	0.1425	5.3666	4.5462
cryophila	57	6	51	1	0.0732	0.2927	13.182	0.0333	0	0	27.1772	10.1851	0	49.0564
curvata	17	2	15	0.995988	3.9138	1.6276	17.1172	0.2927	9.0451	36.1178	2.5127	0.1369	6.9412	22.2951
cynaroides	8522	852	7670	0.989707	0.8701	0.6783	12.2533	19.3922	39.8303	0.0561	15.4365	0.2964	2.2544	8.9324
decurrens	75	8	67	0.996991	17.1373	4.5441	0.0571	0.0844	46.0592	8.3321	13.4332	0.6791	8.5755	1.0979
denticulata	301	30	271	0.999928	13.9336	0.1977	0	1.8102	51.3796	11.508	12.0977	0.3837	6.4449	2.2445
dracomontana	294	29	265	0.997101	0.8859	13.7048	5.4541	19.5854	0.3922	0.7174	48.1877	9.7232	0.7656	0.5838
eximia	2397	240	2157	0.990598	2.1273	0.2452	19.776	19.7162	23.1934	2.11	27.835	0.0029	0.3206	4.6732
gaguedi	516	52	464	0.992023	3.7113	0.2953	3.3243	4.7254	1.0172	1.0777	51.6852	8.8469	7.9588	17.3579
glabra	1093	109	984	0.995606	2.0471	11.4476	0.0005	5.7049	0.2143	4.6761	59.8149	0.1375	0.0738	15.8835
grandiceps	660	66	594	0.997242	3.2012	0.3568	9.2187	37.1942	13.1137	0.2455	26.0323	0.0658	2.0741	8.4978
intonsa	305	30	275	0.998996	0.095	1.6832	25.3239	17.9254	9.8193	0.7024	35.1892	0.1058	8.971	0.1848
lacticolor	81	8	73	1	2.8445	16.1485	1.8	47.9436	8.9741	0	19.157	2.4749	0.6495	0.0079
laetans	24	2	22	0.970971	4.8748	0	0	0.3146	1.3733	0.0898	22.1077	1.0554	0.8568	69.3276
lanceolata	353	35	318	0.994135	35.2203	3.0676	11.6647	10.7896	26.71	1.1176	3.6404	1.8731	5.9	0.0166
laurifolia	11013	1101	9112	0.991202	1.2776	0.5951	0.3546	9.6527	0.2276	1.9449	54.6744	0.0549	0.0837	31.1345
lepidocarpodendron	2070	207	1863	0.999411	0.7204	0.9588	14.4353	8.4027	21.7047	0.2885	14.4348	0.3313	10.8845	27.839
longifolia	1638	164	1474	0.998718	0.4513	0.3698	2.5175	22.0855	30.9358	1.0477	26.1781	0.5036	0.3846	15.5262
lorifolia	5290	529	4761	0.987261	2.7397	0.4432	7.1482	33.1027	8.9107	0.6273	42.2943	0.1119	4.0625	0.5594
magnifica	988	99	889	0.997566	0.7871	1.0431	28.9884	15.5531	0.0365	1.0826	32.9047	0.5808	0.5744	18.4494
montana	111	11	100	1	1.0477	2.8703	41.1771	11.7493	8.44	10.8026	19.4224	1.3997	0.072	3.0188
mundii	61	6	55	0.999833	0.8569	3.3536	8.702	2.7869	49.8038	4.8898	10.0006	0.0451	4.4146	15.1468
mundiieast	754	75	679	0.998527	3.9757	0.2706	10.3932	9.7545	65.0521	1.9278	5.0743	0.2747	0.1242	3.153
nana	227	23	204	0.999564	4.937	28.3314	0.032	0.1914	21.36	1.042	43.2456	0.074	0.1624	0.6241
neriifolia	6401	640	5761	0.988082	3.5459	0.1206	6.2007	12.5687	51.0425	0.9032	18.8279	0.0364	0.1628	6.5913
nitida	10009	1001	9008	0.982781	3.5303	2.7158	2.3153	32.975	0.6623	0.3014	45.6487	0.0341	0.5095	11.3077
nubigena	5	1	4	0.997998	0	0	0	0	0	0	100	0	0	0
odorata	33	3	30	0.998996	46.9618	1.9995	5.2426	0	1.9327	20.077	20.7939	2.9905	0.002	0
parvula	44	4	40	0.990452	9.4164	0	0.0144	0.8127	0.0532	0.7393	20.6411	35.2737	5.5917	27.4573
piscina	752	75	677	0.997708	2.2393	15.3793	0	5.8038	7.2499	5.8504	36.0652	0.0208	6.0452	21.346
pruinosa	39	4	35	1	0.6952	13.7817	56.7796	4.5393	1.3473	0.0479	21.732	0.592	0.4849	0
punctata	2320	232	2088	0.995638	1.4792	0.1038	43.8688	18.1185	0.0591	0.2869	34.6967	0.7127	0.0285	0.6459
recondita	185	18	167	1	1.8306	15.6744	32.5226	7.7235	0.4301	0.0303	27.37	1.0152	0.003	13.4003
repens	15374	1537	13837	0.978412	0.4649	0.3683	5.2004	40.9262	6.1119	0.2156	44.888	0.0603	0.0148	1.749
roupelliae	1682	168	1514	0.975928	1.5041	3.6219	2.3985	4.0686	1.7172	0.5775	65.8077	18.6948	0.7742	0.8356
rubropilosa	116	12	104	0.996824	15.9528	0	0.0029	3.9567	0.0918	12.7115	27.8066	0	3.1017	36.376
rupicola	114	11	103	0.997353	3.9506	0.9463	38.4246	15.8286	6.773	0.1288	32.3796	1.3824	0.1196	0.0665
scabra	2256	226	2030	0.999144	0.5243	0.1831	5.6558	19.7378	9.7017	0.9986	29.7424	0.6788	6.1589	26.6186
scolopendriifolia	440	44	396	0.99885	27.2281	1.4474	1.2918	8.3498	1.2219	15.8494	22.1545	0.2891	20.7711	1.3969
speciosa	1303	130	1173	0.998233	0.2345	0.2669	14.4111	16.8693	40.7006	1.2413	11.2116	1.0368	11.6496	2.3783
subulifolia	755	76	679	0.996572	3.3441	2.2488	6.1918	28.2442	0.7743	2.1184	34.9601	2.7515	9.191	10.1758
subvestita	408	41	367	0.996033	2.8558	6.9691	20.697	48.6808	2.8904	1.9283	9.2994	2.7214	0.6072	3.3507
sulphurea	462	46	416	0.998738	0.9349	10.7637	18.0666	17.3339	1.1282	1.5754	30.6802	0.3218	1.9333	17.2619
susannae	963	96	867	0.99921	48.7338	1.2538	0.3323	27.5117	2.0466	0.1725	19.7011	0.0109	0.1276	0.1098
tenax	522	52	470	0.998266	1.4163	0	9.2585	8.6554	41.4457	10.8619	14.9312	6.3322	2.1607	4.938
venusta	74	7	67	1	1.0551	0.5937	46.5716	11.3497	5.7867	4.1335	27.3165	0.1066	0.0971	2.9895
welwitschii	560	56	504	0.990221	3.0577	2.5471	3.2923	1.1225	29.1229	0.1671	42.1984	16.0897	0.961	1.4412
witzenbergiana	361	36	325	0.998525	0.2093	0.3446	50.2636	9.0712	0.0261	1.1617	27.6989	0.6723	0.1531	10.3993
Averages:					5.41339	3.55406	11.9216	13.6517	14.4777	3.68092	29.5302	2.88466	3.68569	11.2001

## Sheet: Species Info
Species	elev.mean	elev.min	elev.max	map.mean	map.min	map.max	mat.mean	mat.min	mat.max	pet.mean	pet.min	pet.max	rflcv.mean	rflcv.min	rflcv.max	rfl2mm.mean	rfl2mm.min	rfl2mm.max	summer_rain.mean	summer_rain.min	summer_rain.max	tmax.mean	tmax.min	tmax.max	tmin.mean	tmin.min	tmin.max	tvar.mean	tvar.min	tvar.max
acaulos	628.699	0	1722	787.067	206	3053	14.9641	8.2	19	1755.95	619.7	2371.6	23.1401	17.6	37.2	6.34181	1.8	11.8	46.0499	4	312	37.4376	26.8	44.8	-1.27533	-5.9	3	38.7848	32.4	44.6
acuminata	922.202	213	1722	467.377	184	915	13.9978	8.5	19.1	1968.91	986.4	2506.9	31.8483	19	37.2	3.10479	1.6	5.5	14.7106	1	38	35.8617	27.4	44.8	-2.66447	-6.1	0.2	38.5295	33.5	46.3
amplexicaulis	903.034	119	1868	551.28	202	2067	13.8008	7.3	17.8	1631.28	837.7	2136.9	27.77	18.2	37.5	5.22639	2.4	10.2	31.6677	8	153	36.0472	26.2	41.4	-3.5399	-11.1	0.6	39.6264	34.2	44.6
aureaaurea	718.538	59	1345	574.436	280	1078	15.2064	11.3	17.6	1624.63	869.8	2125.9	28.2987	18.3	38.8	8.33656	2.9	15.2	95.9426	18	231	38.9779	32.2	43.1	-3.3159	-6.9	0.2	42.7905	37.9	45.3
aureapotbergensis	328.062	104	457	472.531	391	597	16.9344	16.6	17.4	1684.8	1633.7	1795.1	23.0969	22.9	23.6	6.90313	6.4	7.1	48.8125	40	62	40.5812	39.6	41.6	-1.5	-2.2	-0.8	42.5937	41.5	43
caffra	1424.5	10	2881	861.732	415	1855	16.274	10.2	22.3	1886.35	1351.4	2509	25.0853	16.8	49	3.23182	0.6	9.9	370.496	186	802	35.3217	29.8	41.8	-4.742	-12.1	7.3	41.1822	30.2	51.1
canaliculata	1224.14	400	1835	286.705	130	720	12.6767	8.6	15.5	2017.16	1295.7	2363.7	34.7133	20.9	45.6	3.93013	2.4	7.5	24.3855	6	95	35.3878	27.6	41.2	-5.90921	-11.4	-2.2	41.5816	36	46.8
compacta	131.795	0	669	580.608	406	1358	16.5704	15	17.3	1759.61	1515.4	1886.6	22.0332	17.9	28.1	8.15061	5.1	11.1	48.9556	29	87	38.3554	34.4	41.5	0.839956	-1.8	3	38.0149	34	42.5
comptonii	1181.65	598	1707	853.655	730	996	16.9309	14.8	19.3	1753.05	1621.7	1951.7	24.8145	22.8	31.7	3.03636	2.5	5.2	363.745	301	430	34.8327	31.9	39.1	-2.34909	-4.4	0.1	38.6109	36.1	43.6
cordata	304.408	0	1329	787.002	322	1694	15.7644	12.3	17.3	1656.11	840.7	1977.3	21.7311	17.9	38.3	8.2701	2.9	15.2	62.2718	24	170	38.2258	32.9	42.5	-0.281653	-5.1	2.3	38.9042	34.6	45.6
coronata	326.134	3	1280	820.509	314	2067	16.2595	10.5	18.7	1738.06	837.7	2125.9	22.794	17.6	38.8	9.50817	4.2	15.6	82.381	19	255	39.1719	29.9	43.1	-0.801512	-6.7	4.7	40.296	34	45.5
cryophila	1435.3	899	1722	432.772	354	487	10.2719	8.5	12.9	1933.11	1847.4	2149.6	32.5	27.2	36.4	3.01053	1.9	4.6	9.85965	7	13	30.0807	27.4	34.2	-4.9386	-6.1	-3.2	35.0193	33.5	37.4
curvata	696.412	610	727	685.706	677	695	19.9235	19.8	20.1	1943.49	1925.4	1983.9	21.7	21.1	22.8	2.69412	2.5	2.8	297.235	293	301	38.3471	38.2	38.7	-0.223529	-0.4	-0.1	39.3	39.2	39.4
cynaroides	502.93	0	1600	825.698	217	3198	15.3234	7.3	19	1586.75	444.4	2267.9	23.5088	17.6	43.7	8.90131	2.4	16.2	81.6352	8	332	38.0364	26.9	44.8	-1.13465	-9.1	4.3	39.4451	32.6	48.1
decurrens	237	43	591	505.64	407	682	17.024	15.8	18.1	1856.95	1737.2	2024.8	22.732	19.2	28.7	8.21467	5.1	12	59.64	30	98	40.38	38.7	42.5	-0.830667	-2.4	0.4	41.7067	39.4	44.2
denticulata	211.97	0	457	491.415	356	649	17.0247	16.6	17.5	1745.54	1633.7	1861.3	23.1323	22.8	23.6	6.77567	6.4	7.1	50.4252	37	74	40.416	38.4	41.6	-1.10733	-2.2	-0.1	42.2573	39.9	43.1
dracomontana	2018.15	1057	3170	1195.79	782	1855	12.8126	8.8	17.3	1523.74	1115.6	1788.2	21.0804	16.8	28.2	4.3807	2.7	5.5	541.018	323	802	33.0804	27.5	40.2	-8.78737	-14.3	-3.5	42.4979	37.6	47.8
eximia	986.339	76	1835	470.995	144	1121	13.7885	8.6	18	1897.5	869.8	2325.7	34.0216	18.3	52	6.24823	2.4	16.1	71.1064	11	255	37.2693	27.6	44	-5.22991	-11.4	2.4	43.0425	35.8	48.1
gaguedi	1265.79	520	1875	889.753	540	1550	16.9981	14.1	20.9	1878.34	1621.7	2357.4	26.9117	17.3	49	3.2443	0.7	7.7	389.516	247	671	35.1585	31.7	39.8	-2.78766	-8.1	4	39.0487	33.9	46.3
glabra	770.344	143	1405	312.392	146	640	15.7883	10.3	19.6	2264.91	1908.3	2606.6	32.783	24.5	63.4	2.57466	1.2	6.6	8.30467	0	35	39.6211	30.3	45.8	-2.49982	-8.2	0.7	42.1799	35.1	47
grandiceps	916.823	137	1627	869.795	188	3198	14.3911	8.8	17.7	1345.28	444.4	2118.6	26.523	17.6	49.4	8.13682	2.4	15.2	92.797	20	263	38.067	27.3	43	-3.55379	-8.9	2.2	41.8423	32.9	45.6
intonsa	1153.42	556	1824	275.639	129	579	13.5118	9.9	16.5	2088.26	1630.4	2319.6	38.4049	27.2	52	5.19148	2.6	10	43.2885	21	78	37.8269	30.5	42.2	-7.67311	-12.4	-2.9	45.5544	38.7	48.1
lacticolor	875.852	309	1340	1427.54	754	2452	14.0741	12	16.1	1176.92	444.4	1918.6	23.1605	18.2	29.5	7.32716	4.3	10.2	94.9753	34	209	37.7877	32.6	39.8	-2.71358	-4	-0.9	40.6667	36.1	43.5
laetans	1213.96	978	1407	750.958	614	1001	17.5167	16.2	18	1931.57	1904.7	1969.3	25.7125	23.8	26.5	3.275	2	3.8	322.708	264	424	36.6333	35.2	37.1	-2.60833	-4	-2	39.425	39.2	39.8
lanceolata	155.214	0	308	431.011	293	685	17.0712	16.2	17.8	1766.7	1647.9	1957.2	26.3972	22.6	37.8	8.24245	5.7	12.5	62.2222	32	143	41.0843	37.1	42.8	0.584046	-3	4.8	40.8593	34.2	44.1
laurifolia	783.516	26	1868	460.031	127	1551	14.8392	6.5	19.8	2040.06	892.6	2606.6	29.3046	18.2	51.8	3.83786	1.3	9.3	20.3804	0	85	37.9235	24.9	46.2	-2.89839	-11.1	2.5	40.8937	32.7	46.4
lepidocarpodendron	267.87	0	762	948.858	439	1757	15.5951	13.8	16.9	1683.75	999.5	1992.7	20.156	17.6	28.1	9.25193	5.1	11.8	68.941	19	127	36.7836	34.7	40.8	1.06425	-3	2.9	35.8644	32.9	42.4
longifolia	240.168	0	1341	645.988	344	1437	16.1854	11.5	17.4	1734.95	1183.7	1939.6	22.0374	17.9	33.4	7.63199	2.4	10.6	49.6911	19	91	38.5125	32.5	41.5	0.166972	-4.4	3	38.6875	34	44.1
lorifolia	972.465	140	1835	375.971	129	1121	14.1389	7.7	18.6	2027.52	869.8	2444.6	35.6919	18.3	52	4.97781	2.4	15.2	50.5512	6	231	37.8031	27	46.1	-5.32726	-12.4	0.6	43.5767	36.2	50.8
magnifica	1156.42	152	1868	508.376	200	2092	12.5414	7.3	17	1727.72	619.7	2268.6	29.2842	17.9	51.8	4.5165	1.8	15.2	27.8816	6	152	34.6082	26.2	42.4	-4.75678	-11.1	0.9	39.4172	33.2	46.2
montana	1420.76	748	1716	397.072	152	1069	12.1541	10.7	15.1	1927.39	1630.4	2160.9	36.7649	31.4	43.1	4.56486	3.5	7.8	50.5045	17	137	36.1261	32	40.3	-8.65586	-11.1	-4.4	45.2802	38.7	48.1
mundii	333.967	0	716	874.393	526	1213	15.4738	14.5	16.1	1581.82	1265.2	1798.2	21.8803	17.9	28.1	9.03443	5.1	11.1	69.5574	43	98	37.7049	36	39.2	0.0573771	-1	1.7	38.0361	34.6	40.1
mundiieast	558.9	52	1467	719.875	188	1311	15.6933	12.3	18.3	1716.17	1419.7	2076.3	27.8309	19.2	49.4	11.3175	3.3	16.2	139.579	37	314	39.0365	34.4	44.3	-2.50053	-8.9	3.3	41.9748	35.3	46.2
nana	639.203	241	1467	692.242	381	949	15.0996	8.8	17.2	1925.09	1195.3	2288.4	24.2885	19.3	31.6	5.11718	2.5	6.4	36.0749	16	48	38.4797	27.3	41.3	-2.74405	-6.9	-0.6	41.2291	32.9	45
neriifolia	579.76	0	1627	636.37	129	3198	15.535	9.9	18.3	1761.93	593.7	2376.6	28.2504	17.9	50.7	8.57167	2.4	16.2	88.3953	12	272	39.0352	30.5	44.8	-2.61831	-9.5	4.8	42.0581	34.2	48.3
nitida	649.409	0	1735	596.264	159	3198	15.2894	8.5	19	1959.13	593.7	2606.6	28.0815	17.6	52	5.70678	1.6	15.6	45.7354	1	263	38.4863	27.3	45.7	-2.32184	-11.1	3.5	40.9556	32.9	49.1
nubigena	2377	2377	2377	1259	1259	1259	11.5	11.5	11.5	1447.7	1447.7	1447.7	22.3	22.3	22.3	4.8	4.8	4.8	564	564	564	30.4	30.4	30.4	-12	-12	-12	42.7	42.7	42.7
odorata	149.061	69	177	500.727	447	520	16.7848	16.7	17.1	2091.85	2046.4	2172.3	21.2818	19.7	25.5	4.80909	4.3	5	24.4545	20	26	40.8455	40.7	42.2	0.875758	-0.6	1.4	40.5485	40.1	42.1
parvula	1755.57	1295	2208	914.295	718	1499	14.6909	11.9	16.5	1745.67	1523.6	1919.6	22.5023	17.3	28.9	2.75455	1.6	6	413.25	315	699	31.9659	27.9	35.7	-4.42727	-7.3	-0.9	37.9386	35.5	41.2
piscina	804.807	64	1480	561.483	318	886	14.3707	9.4	19	1955.96	1356.7	2350.1	23.894	18.3	36.8	5.37301	2.4	15.2	34.0691	5	160	37.1983	28.4	44.8	-2.69428	-6.2	1.1	39.9593	33.2	45.3
pruinosa	1422.05	1207	1708	256.026	235	293	12.2077	10.7	13.2	1846.04	1630.4	2156	34.1846	32.2	36.9	4.65897	3.1	5.2	34	29	40	35.7333	33	37.2	-6.53077	-11.1	-3.9	42.5974	38.7	48.1
punctata	1229.51	433	1850	390.697	129	1121	12.5043	6.3	17.9	1956.79	865.3	2427	34.8163	18.5	52	4.60918	1.8	12	37.8147	5	140	35.2544	25.5	43.4	-6.34759	-12.4	-0.6	41.8785	32	48.2
recondita	1106.46	365	1850	669.903	379	868	11.9524	8.4	17.2	1774.12	1403.1	2053.8	25.4697	18.5	37.5	4.5773	1.9	6.2	30.9135	10	43	33.1227	27	41.9	-4.46703	-8.6	-0.6	37.5897	32.5	42.5
repens	684.939	0	1868	544.984	129	2452	14.8868	7.3	18.5	1865.16	619.7	2421.6	28.5019	17.6	52	6.08436	1.6	16.1	47.0127	2	225	37.9129	26.2	44.7	-2.90883	-11.8	4.3	41.0798	32.4	49.3
roupelliae	1485.61	10	2600	916.386	432	1781	15.5768	11	22	1741.48	1291.3	2322.3	24.1716	16.8	49	3.63954	0.7	7.7	393.882	206	785	34.5144	27.9	41.6	-4.84614	-13.5	7.3	40.6973	30.2	50.5
rubropilosa	1479.79	898	1960	814.034	444	1591	16.2052	13.5	19.4	1961.16	1842.9	2071.1	31.1207	20.8	49	2.52069	0.7	4.9	365.879	206	704	34.4845	31.3	37.5	-3.45603	-5.4	-0.6	39.5078	36.4	41
rupicola	1256.32	700	1840	425.184	173	3053	12.4833	6.5	15.2	1850.17	444.4	2230.6	34.7667	18.2	50.7	5.27193	2.4	10.9	49.9035	10	312	35.5219	24.9	39.7	-6.80263	-11.1	-2.2	42.6018	32.7	48.1
scabra	380.607	0	1341	711.665	299	1778	15.7397	12.6	18.1	1701.44	1100.7	2125.4	23.3455	17.9	37.2	7.55041	2.4	11.1	50.0214	17	120	38.2211	33.8	42.5	-0.469929	-4.7	1.8	38.9365	34.6	43.4
scolopendriifolia	126.6	0	732	640.708	228	1389	16.5779	13.8	18.7	1995.82	1472.2	2445.3	21.7715	17.6	29.6	6.78023	2.4	11.8	40.1787	5	102	38.9448	35	44.5	1.09931	-1.2	2.7	37.8832	32.9	45
speciosa	410.765	0	1341	858.65	311	2086	15.5711	10.8	17.6	1563.85	654.9	1996.9	21.3691	17.6	38.3	9.23181	2.9	15.2	73.3788	23	227	37.6868	30.2	43.1	-0.108846	-5.1	3	37.9597	33.6	45.6
subulifolia	661.752	12	1511	507.171	263	1437	15.1472	10.5	18.1	1722.53	1038	2189.8	27.9811	17.9	38.8	5.47921	2.4	13.6	36.457	14	111	37.6123	29.9	42.1	-1.99669	-6.1	1.4	39.7417	34.2	45.9
subvestita	1690.15	520	3170	938.645	348	1813	13.5069	9.1	17.8	1611.07	1115.6	2167	22.4902	16.8	31.8	5.52745	2.5	9.9	387.358	42	788	35.5385	28.7	42.2	-8.75833	-13.9	0	44.9419	37.9	50.3
sulphurea	1073.12	415	1635	226.68	117	553	13.5719	10.9	17.5	2012.65	1558.8	2326.7	35.3186	24.6	45.6	3.59913	2.4	6.5	17.7381	5	66	36.3175	31.3	42.2	-4.64459	-8.1	-1.9	41.0877	37.2	44.8
susannae	124.193	0	276	407.026	268	580	17.0632	16.1	17.8	1774.47	1616.4	1915.8	24.9427	18.1	32.5	7.33531	5.7	10.3	45.1989	28	77	40.3606	34.4	42.8	-0.0665625	-1.9	3.8	40.9938	34	43.9
tenax	760.872	40	1745	462.814	188	951	14.8931	10.4	17.8	1903.25	1626.3	2276.1	35.5372	20.1	49.4	7.82222	3.3	14.9	77.4885	28	190	38.1421	31.5	41.2	-4.12816	-9.8	-0.2	42.9274	37.7	47.6
venusta	1286.38	821	1716	362.905	152	888	12.1959	9.9	14.5	2003.8	1630.4	2185.2	36.1743	26	44.6	5.25946	2.5	12	47.1757	17	114	35.7216	31	39.8	-8.24054	-11.1	-4.7	44.3514	38.8	48.1
welwitschii	1438.46	60	1972	669.068	483	1073	17.1193	13.6	20	2158.75	1567.6	2562.3	26.864	17.7	38.3	1.63452	0.7	7.3	297.369	233	401	36.1536	30.4	39.9	-5.26935	-9.5	5.4	42.3384	34.4	47.4
witzenbergiana	1264.99	680	1868	477.011	202	788	11.5587	7.3	15.2	1893.94	1530.6	2193.5	29.5773	18.5	37.5	4.11607	1.9	6.6	18.9114	8	41	33.1233	26.2	39.9	-6.06759	-11.1	-1.7	39.1909	33.8	45.3
