# Supplementary material for: Correlated evolution between climate and suites of traits along a fast–slow continuum in the radiation of Protea
Source: Ecol Evol. 2018 Jan 12;8(3):1853–66. doi: 10.1002/ece3.3773 (PMC5792567; doi:10.1002/ece3.3773)
Supplement: Supplementary file 7 [file ECE3-8-1853-s007.csv]

Trait1	Trait2	Category	Corr.100x100.Low	BF.100x100.Low	Corr.100x100.Mid	BF.100x100.Mid	Corr.100x100.High	BF.100x100.High	Corr.Astral	BF.Astral	BF.Astral.Untransformed	Corr.Astral.Untransformed	BF.SVD	Corr.SVD	BF.RAxML	Corr.RAxML	Contemporary.Corr	Contemporary.P
height	canopy	trait-trait	0.249911698	2.856104	0.437976668	12.418742	0.563887487	23.939914	0.47	14.6058	17.5184	0.5108	14.6374	0.4737	16.4677	0.4756	0.565780061	3.69E-06
height	leafarea	trait-trait	0.460177062	14.43275	0.523347111	18.687534	0.574552968	21.88373	0.5323	19.0716	6.7463	0.3311	19.2748	0.5481	15.9575	0.4941	0.310052439	0.017856451
height	wood	trait-trait	0.131600701	2.215444	0.229702373	2.489908	0.322296459	5.457196	0.257	3.3613	1.8458	0.2129	2.9814	0.2393	1.9681	0.1914	0.136083368	0.308408438
height	lma	trait-trait	-0.10258368	0.983724	0.161113493	1.062624	0.354281762	7.088554	0.1878	1.8373	3.514	0.2145	2.8949	0.1795	1.6225	0.1679	-0.16414391	0.218232569
height	lwr	trait-trait	-0.247596516	4.026218	-0.161263731	1.234838	0.01432388	-0.260782	-0.1656	2.007	0.2877	-0.0458	1.2651	-0.1306	2.8844	-0.1979	-0.242551692	0.066578775
height	fwc	trait-trait	0.027395844	-0.491818	0.137095873	1.37333	0.2712645	4.41694	0.1259	0.4373	0.063	0.0808	0.8747	0.1811	1.0621	0.1741	0.039415072	0.768944404
height	sd	trait-trait	-0.075855338	0.413028	0.061588577	-0.332802	0.162653578	1.261542	0.0932	0.7144	1.5709	-0.134	2.7145	-0.222	2.131	-0.1757	0.16168822	0.225293151
height	nmass	trait-trait	-0.320026687	4.71754	-0.207304499	2.686248	0.105757053	0.481996	-0.2609	3.3073	-0.0273	-0.0668	0.4246	-0.0821	0.0929	0.0223	0.123344299	0.356297851
height	d13c	trait-trait	-0.291482747	3.279778	-0.0481502	0.098166	0.210382905	3.00892	-0.0368	0.2747	0.8971	0.1114	3.6944	0.1751	0.7147	0.1608	-0.149152758	0.263801704
height	cnratio	trait-trait	-0.120959283	1.33953	0.186893211	2.794962	0.302546992	5.298114	0.1695	2.9764	30.9383	-0.647	14.0298	-0.4641	12.423	-0.44	-0.089977132	0.501779227
height	elev	trait-envi	-0.543382063	19.80718	-0.302419442	4.123746	-0.000368756	-0.031968	-0.4747	13.8892	0.3993	0.0874	-0.0838	0.0137	0.0936	0.0405	-0.094234939	0.481671192
height	map	trait-envi	-0.367285532	8.360862	0.002258143	0.374614	0.30730606	5.92729	-0.0021	0.1751	33.377	0.6672	28.8371	0.6257	22.7025	0.5964	0.216134221	0.103202645
height	mat	trait-envi	-0.017563239	0.556786	0.335969842	6.999744	0.625061423	28.196132	0.6266	27.9945	0.2467	-0.0117	-0.1938	-0.041	0.3089	-0.0341	0.388350719	0.002591835
height	pet	trait-envi	-0.319356061	6.38104	-0.035182169	-0.398772	0.240072598	3.590988	-0.0451	-0.0926	4.0416	0.2612	1.0663	0.1326	0.8465	0.139	-0.181491827	0.172735757
height	rfl2mm	trait-envi	-0.222370157	2.692938	0.086499799	0.12471	0.34658391	6.162586	0.1292	0.8835	10.3387	-0.4093	3.1122	-0.2361	2.3374	-0.1904	0.19949955	0.133250268
height	rflcv	trait-envi	-0.416641209	11.404908	-0.103844235	0.305872	0.212687958	2.83703	-0.2261	3.1043	0.0996	0.0389	1.3227	0.0841	-0.2472	0.048	-0.192751273	0.1471624
height	summer	trait-envi	-0.315437636	4.529738	-0.062840359	0.279872	0.251227089	3.41446	-0.0854	0.5188	0.5594	-0.103	0.0811	-0.124	0.9008	-0.1069	0.247634402	0.060905624
height	tmax	trait-envi	-0.118971616	1.547384	0.238982103	1.555452	0.488987271	14.772532	0.4433	11.039	3.9642	0.2487	10.603	0.4231	6.1385	0.3228	0.169793109	0.202581174
height	tmin	trait-envi	0.256643325	6.6606	0.463093384	14.761296	0.602854185	25.57045	0.4746	13.7059	37.4273	0.6895	13.5484	0.4648	10.1412	0.4102	0.258106079	0.050444916
height	tvar	trait-envi	-0.313595612	5.61794	-0.107722739	0.8796	0.276624399	4.43651	-0.1497	1.7493	11.8256	-0.4413	1.2075	-0.1758	0.8476	-0.1174	-0.090392697	0.499797825
canopy	leafarea	trait-trait	-0.068198234	0.743054	0.075083822	0.102564	0.195797871	2.0995	0.1357	-0.084	1.0759	0.1373	0.5328	0.0781	0.28	0.0753	0.064381594	0.631127352
canopy	wood	trait-trait	-0.240547	2.029794	-0.057336828	0.792274	0.134343631	2.445006	-0.0569	0.2777	-0.4185	-0.0546	0.1737	-0.0587	-0.8632	0.0581	0.181197717	0.173444523
canopy	lma	trait-trait	-0.074849076	0.32752	0.137260008	2.346994	0.352592758	7.747646	0.1705	2.2034	2.0935	0.1964	1.7186	0.1637	3.0367	0.2358	-0.065666228	0.624316683
canopy	lwr	trait-trait	-0.205350009	2.551148	0.008147555	-0.228214	0.190439028	2.91912	0.0131	0.5717	-0.0125	-0.0299	-0.4583	-0.0045	0.1279	0.0281	-0.158605808	0.23437825
canopy	fwc	trait-trait	0.056228805	-0.03307	0.314682903	4.9823	0.455637581	13.31674	0.3582	8.0977	2.8243	0.2214	7.5778	0.3547	8.8758	0.4005	0.02468615	0.854060935
canopy	sd	trait-trait	-0.034847252	0.552076	0.153598428	1.414214	0.358441583	6.421518	0.1941	1.2715	0.5394	-0.0928	-0.4098	0.0744	0.6465	0.0927	0.466480215	0.0002235
canopy	nmass	trait-trait	-0.268215323	4.435568	0.028239021	-0.23162	0.259076326	3.453638	0.0683	-0.0804	0.9399	-0.1457	0.5393	0.0638	4.635	0.308	0.175485145	0.187633101
canopy	d13c	trait-trait	-0.311741513	5.357494	0.032916303	-0.195414	0.415685029	11.12619	0.0744	0.5996	0.2488	0.0654	0.8487	-0.1007	0.5986	-0.1238	0.114210834	0.393289244
canopy	cnratio	trait-trait	-0.278177336	4.589106	-0.057194523	0.437512	0.261756196	3.199156	-0.114	-0.1865	1.0168	-0.1323	0.0947	-0.0196	0.0653	0.027	-0.175686834	0.18711838
canopy	elev	trait-envi	-0.322030659	5.877556	-0.005294213	0.19202	0.356194524	7.148698	0.0034	-0.1267	-0.0157	0.0107	1.4017	0.1793	0.8713	0.095	0.336110102	0.009893276
canopy	map	trait-envi	-0.276233501	4.738926	0.086340495	0.41632	0.387062578	9.238894	0.1777	1.6913	0.7932	0.1268	-0.4272	-0.0619	-0.6989	-0.0464	0.077006858	0.565592729
canopy	mat	trait-envi	-0.462240237	13.061634	-0.085448397	1.271778	0.340480077	9.784702	-0.0337	0.135	0.0966	0.0238	0.1869	-0.0371	-0.2183	-0.0378	-0.087505153	0.513648642
canopy	pet	trait-envi	-0.398818219	9.559454	0.012863625	0.24232	0.322178197	3.668806	-0.0448	-0.1227	0.0415	-0.0071	1.1781	0.1314	0.468	0.0093	0.060477053	0.652013732
canopy	rfl2mm	trait-envi	-0.31366057	5.890272	0.032023413	0.139444	0.34578253	7.60317	0.1294	0.6757	0.062	0.0392	-0.1777	0.0344	-0.0935	0.0742	0.048990901	0.714961367
canopy	rflcv	trait-envi	-0.415004746	11.398378	0.022548771	0.313728	0.404652749	9.15563	0.0655	0.4652	0.736	0.1076	1.9537	0.1469	1.8882	0.1824	0.186258465	0.161541015
canopy	summer	trait-envi	-0.325217545	6.867664	0.037599269	0.248322	0.36971428	8.162532	-0.0034	-0.1737	0.845	-0.119	-0.0747	0.0221	-0.2358	-0.0079	0.217078528	0.101669006
canopy	tmax	trait-envi	-0.404636603	11.615548	-0.073976662	0.628426	0.238732843	3.309084	-0.138	1.0529	0.1427	-0.0039	1.5195	-0.1468	1.08	-0.0981	-0.315983705	0.015677476
canopy	tmin	trait-envi	-0.170226633	1.842128	0.070282071	0.539064	0.315229908	5.159112	0.101	0.2364	1.3444	0.1471	0.7427	0.0715	0.0036	-0.0041	-0.180163895	0.175952677
canopy	tvar	trait-envi	-0.422171589	9.844036	-0.10623004	0.716292	0.316944036	6.17366	-0.1536	0.5412	0.653	-0.1083	1.5028	-0.143	0.0057	-0.0263	-0.070344596	0.599779865
leafarea	wood	trait-trait	0.159467387	0.40222	0.235221781	2.106348	0.320916952	5.684608	0.2609	3.2577	1.0911	0.1076	3.2048	0.2392	0.1409	0.2149	-0.125752196	0.346913362
leafarea	lma	trait-trait	0.107452576	0.785904	0.234891726	2.913488	0.344973175	5.622968	0.3525	3.453	3.9314	0.2649	3.3989	0.2609	0.9034	0.137	0.275421765	0.036389564
leafarea	lwr	trait-trait	-0.551575515	20.51193	-0.497341864	17.126282	-0.381467584	9.374542	-0.5131	17.7625	8.7471	-0.3805	17.3858	-0.5144	25.4481	-0.5958	-0.380131961	0.00324696
leafarea	fwc	trait-trait	-0.131318667	1.1937	-0.022966941	-0.106004	0.093951301	0.548088	-0.0277	-0.1632	1.1671	0.1036	-0.136	-0.0171	-0.4606	0.0009	-0.028778184	0.83020281
leafarea	sd	trait-trait	-0.025492411	0.688578	0.119419762	0.795784	0.239182565	3.015664	0.1603	1.2893	8.5208	-0.3636	14.2371	-0.4679	14.3548	-0.478	0.028225472	0.833416942
leafarea	nmass	trait-trait	-0.548071157	19.387678	-0.461296672	11.51999	-0.253981734	4.0314	-0.511	14.9011	0.5098	-0.0245	-0.1494	-0.0054	0.722	-0.1047	-0.342674527	0.008459257
leafarea	d13c	trait-trait	-0.279206729	4.625718	0.013034175	-0.18818	0.2900405	5.368212	0.0281	0.1732	9.4313	0.3926	14.0825	0.4759	14.2008	0.477	0.180240754	0.175765308
leafarea	cnratio	trait-trait	0.234758424	3.37658	0.45766412	12.545692	0.537704914	14.360254	0.5213	14.2529	1.8941	-0.1661	2.8707	-0.2659	6.215	-0.3093	0.352177351	0.006704565
leafarea	elev	trait-envi	-0.392787158	9.583466	-0.157984787	2.042362	0.077900227	0.185612	-0.2442	2.6387	0.3238	0.1206	0.2597	0.1129	4.4505	0.2973	0.071421043	0.594194864
leafarea	map	trait-envi	-0.214095767	2.69076	0.071089154	0.541756	0.297456333	4.912294	0.108	0.3818	1.123	0.1789	7.1598	0.3323	1.8621	0.1842	0.241981242	0.06724108
leafarea	mat	trait-envi	-0.136854944	0.111514	0.182073167	2.519788	0.44631737	11.5739	0.3335	6.2838	1.9573	-0.1849	1.1478	-0.1425	5.2167	-0.2903	0.146218473	0.273418125
leafarea	pet	trait-envi	-0.350048186	7.621372	-0.089589294	0.476372	0.242825649	3.533388	-0.1475	0.8674	1.3411	0.1493	3.0929	0.2085	7.9345	0.3606	-0.178724417	0.179488667
leafarea	rfl2mm	trait-envi	-0.163894788	1.242166	0.145735558	0.816074	0.398664281	9.738292	0.2222	2.2792	1.9755	-0.2128	4.6162	-0.2708	11.0056	-0.4144	0.258081096	0.050468005
leafarea	rflcv	trait-envi	-0.410077697	9.801246	-0.138939176	0.784356	0.124745737	1.042892	-0.166	4.8526	1.3544	0.1563	0.9796	0.1407	0.1616	0.0343	-0.150823566	0.258428694
leafarea	summer	trait-envi	-0.258083563	3.559776	-0.037799387	-0.15463	0.214912374	2.52924	-0.0916	-0.0157	0.8554	-0.1355	-0.0184	-0.015	2.9178	-0.218	0.258693523	0.049904471
leafarea	tmax	trait-envi	-0.307243049	6.22303	0.105121679	0.104032	0.439248368	12.030268	0.202	2.2393	-0.0979	0.0373	1.3924	0.1927	-0.7693	-0.0422	-0.134488739	0.314164886
leafarea	tmin	trait-envi	0.173673444	1.933024	0.277237831	4.459694	0.355309428	5.199118	0.2723	4.155	1.7086	0.1769	4.2258	0.267	9.0506	0.3828	0.081496428	0.543081152
leafarea	tvar	trait-envi	-0.324621135	4.770322	-0.089195401	0.159908	0.202274984	3.608632	-0.1858	1.5439	1.4774	-0.1458	1.521	-0.1486	6.5454	-0.3393	-0.215782415	0.103778563
wood	lma	trait-trait	0.120660905	1.12983	0.237559557	3.716572	0.329759082	7.258434	0.203	3.1956	3.0181	0.2742	2.5791	0.2633	3.5974	0.272	0.217486551	0.101011827
wood	lwr	trait-trait	-0.153578864	1.536028	-0.058227367	0.270466	0.034606021	-0.30432	-0.0536	0.3949	1.4463	-0.0812	-0.182	-0.0422	1.378	0.0482	0.148281658	0.266632524
wood	fwc	trait-trait	-0.340655191	5.429258	-0.241702589	2.608516	-0.085275267	0.733732	-0.2211	4.4911	1.9495	-0.2437	3.1101	-0.2283	0.9143	-0.112	-0.354228488	0.006370634
wood	sd	trait-trait	-0.018904725	1.020324	0.135906441	0.214832	0.329731169	5.582916	0.1556	1.1763	5.3332	-0.3035	5.6501	-0.2386	2.7184	-0.2643	0.080257112	0.549251712
wood	nmass	trait-trait	-0.415097868	8.463958	-0.284649481	4.11499	-0.121879135	2.441836	-0.2987	4.4371	1.5178	0.2199	2.0134	0.1971	3.1748	0.2739	-0.145773641	0.27489605
wood	d13c	trait-trait	-0.13181022	-0.290216	0.147715409	0.544188	0.389619538	8.869316	0.1261	0.9709	5.4073	0.3374	4.5979	0.2829	-0.3325	0.1978	0.056012504	0.676224549
wood	cnratio	trait-trait	0.150066738	0.144316	0.276571257	3.769332	0.38676641	9.337308	0.3047	5.7104	7.6578	-0.3124	6.6518	-0.3303	4.9689	-0.314	0.152769439	0.252264764
wood	elev	trait-envi	-0.483357977	14.482822	-0.192935507	1.485434	0.155155785	1.542074	-0.3554	6.3552	2.5746	-0.2381	2.3007	-0.2336	1.5738	-0.1935	-0.230684998	0.081476454
wood	map	trait-envi	-0.440453986	11.064858	-0.175072566	1.119796	0.239913961	2.070098	-0.2295	2.2459	7.0499	0.3756	6.5419	0.3373	5.5777	0.3115	-0.362230332	0.005203039
wood	mat	trait-envi	-0.118831223	0.54596	0.2026474	1.53787	0.467132595	11.461512	0.3593	6.7369	1.5718	-0.1132	-0.4263	-0.0997	0.7292	-0.0746	0.12023144	0.368658103
wood	pet	trait-envi	-0.406687861	9.164014	-0.076571065	0.302392	0.311125161	5.101132	-0.0843	0.5183	0.0467	-0.0138	-0.4638	0.0069	0.5444	-0.0565	0.255934041	0.05248476
wood	rfl2mm	trait-envi	-0.35925989	7.852012	-0.001757786	0.57928	0.387172594	8.218732	0	-0.8022	2.4514	-0.2379	3.035	-0.2513	0.981	-0.1086	-0.214952214	0.105147476
wood	rflcv	trait-envi	-0.430096738	11.359172	-0.135339633	1.28722	0.255385246	3.337024	-0.1907	2.5931	0.2691	0.1962	1.4824	0.1656	-0.0041	0.1185	0.076560892	0.567852476
wood	summer	trait-envi	-0.474632162	11.92662	-0.202635645	2.733924	0.073205593	-0.712628	-0.268	4.5835	1.5883	-0.2573	4.3815	-0.294	2.2804	-0.2118	-0.272525685	0.038483582
wood	tmax	trait-envi	-0.261694278	3.909836	0.168186594	1.113678	0.515438568	14.875212	0.3673	7.5465	3.8561	-0.2463	8.3357	0.3631	6.4467	0.3319	0.252532876	0.055813263
wood	tmin	trait-envi	0.127192577	1.607796	0.327363418	6.57775	0.455021993	11.933688	0.3029	4.8844	5.4438	0.3286	4.7962	0.3496	3.2616	0.261	0.177964981	0.181374753
wood	tvar	trait-envi	-0.350573936	6.245148	-0.006244207	0.177932	0.396512357	8.368386	-0.0763	-0.4607	-0.5103	-0.0923	0.4745	-0.068	-0.5372	-0.0164	0.021355441	0.873577599
lma	lwr	trait-trait	-0.425925468	11.82819	-0.225101493	3.928588	-0.111975495	1.112898	-0.2208	3.6055	1.1977	-0.149	3.4382	-0.2469	0.7493	-0.0902	0.044425632	0.740543314
lma	fwc	trait-trait	-0.444801739	11.310026	-0.251006671	3.296708	-0.081410683	0.06181	-0.2367	2.8687	3.433	-0.2521	3.1424	-0.2261	-0.2337	-0.0658	-0.476656173	0.000155227
lma	sd	trait-trait	-0.024174684	-0.751148	0.161353103	0.66356	0.307544973	6.438	0.1675	1.4026	16.0714	-0.5084	16.6482	-0.5281	8.0103	-0.3977	-0.005739174	0.965895157
lma	nmass	trait-trait	-0.700998189	37.346534	-0.504130989	12.630794	-0.364238977	7.67053	-0.5324	17.2465	4.6216	0.2576	5.8981	0.2892	11.2862	0.4324	-0.70636653	5.84E-10
lma	d13c	trait-trait	-0.035519254	0.08787	0.241936303	3.166986	0.422887367	11.115232	0.2966	5.1347	21.4994	0.5582	14.9996	0.5142	7.484	0.3131	0.419417449	0.00104847
lma	cnratio	trait-trait	0.348271291	7.98619	0.489311242	14.41987	0.692196017	37.397776	0.4804	15.6382	1.2011	0.0046	-0.116	-0.0355	-0.4925	-0.0024	0.722300658	1.55E-10
lma	elev	trait-envi	-0.375744969	7.915118	-0.015140573	-0.214256	0.446619122	13.069926	-0.0262	-0.3492	-0.1146	-0.1017	1.7373	-0.1358	1.473	-0.1194	0.045320508	0.735505727
lma	map	trait-envi	-0.481221043	14.724488	-0.156384518	1.053844	0.244150703	3.336906	-0.1695	0.7825	2.2334	0.0215	0.7105	0.0542	-0.2703	0.0506	-0.406040787	0.001564539
lma	mat	trait-envi	-0.410412381	9.951212	-0.02565293	-0.850868	0.315249903	6.251164	0.015	1.2037	1.4016	0.1564	1.1021	-0.0975	0.8946	-0.0252	-0.212935717	0.108530516
lma	pet	trait-envi	-0.430885762	10.306322	-0.030020203	0.650894	0.466622009	14.24064	-0.0851	0.8212	-0.3356	0.0813	0.8714	0.1352	0.266	0.0056	0.347375409	0.007546805
lma	rfl2mm	trait-envi	-0.363182962	8.410424	0.04260192	-0.248174	0.39378449	9.866758	0.0696	1.4274	1.2021	-0.0691	1.3097	-0.1471	1.1267	0.0109	-0.250387204	0.057999685
lma	rflcv	trait-envi	-0.409732495	9.643622	-0.098800793	1.036558	0.370296506	9.979916	-0.1502	1.072	0.9717	0.1135	2.2547	0.1973	1.9927	0.14	0.329757513	0.01147701
lma	summer	trait-envi	-0.557945994	19.543428	-0.265842035	2.585742	0.142609209	0.764106	-0.3616	8.1693	2.4828	-0.2402	8.6428	-0.3661	2.1372	-0.1653	-0.294580875	0.024788168
lma	tmax	trait-envi	-0.438836414	12.148662	-0.06106469	-0.39375	0.390168129	9.129594	-0.1014	1.6629	-1.2455	-0.1164	1.4596	-0.102	-1.249	-0.0546	-0.118377954	0.376139489
lma	tmin	trait-envi	-0.222846287	3.169576	0.145094008	1.4456	0.259310533	4.324704	0.156	1.082	0.7957	0.0976	0.744	0.1498	-0.1931	0.0609	-0.069206255	0.605711006
lma	tvar	trait-envi	-0.394520512	9.366114	-0.104641931	1.238216	0.287204619	3.60379	-0.1869	2.264	3.2177	-0.1676	2.302	-0.2028	0.6942	-0.0613	-0.072395738	0.589157846
lwr	fwc	trait-trait	-0.020207836	0.400492	0.082209194	0.09475	0.204698586	1.994394	0.0313	1.7378	0.4489	-0.0268	-1.2039	0.0828	0.4328	0.1595	-0.176359938	0.18540793
lwr	sd	trait-trait	-0.217375087	3.095658	-0.05389226	1.593494	0.126570885	1.534834	-0.0381	0.5875	0.1553	0.1068	4.386	0.3092	4.7012	0.2888	0.024386637	0.855812592
lwr	nmass	trait-trait	0.165014305	2.311854	0.284645108	3.884942	0.455642355	13.36339	0.3004	4.9228	0.0143	-0.0163	1.1807	0.1609	7.6188	0.3618	-0.163742393	0.2193763
lwr	d13c	trait-trait	-0.070081662	0.260664	0.133694004	1.24428	0.313535746	5.72044	0.1577	1.2982	1.1001	-0.1449	5.9646	-0.3093	7.3774	-0.3603	0.042970357	0.74875867
lwr	cnratio	trait-trait	-0.468744994	12.067904	-0.303630045	4.338206	-0.197398456	1.001782	-0.2981	4.7523	0.0404	0.0464	0.9378	-0.148	1.5401	0.1653	0.15688017	0.239573176
lwr	elev	trait-envi	-0.337845938	6.362012	-0.04176486	0.514978	0.260276488	3.773878	-0.0872	0.241	0.3306	0.0444	1.8877	0.1861	1.1686	-0.1521	-0.093512179	0.485054168
lwr	map	trait-envi	-0.063344399	0.25983	0.121762526	0.369048	0.382946272	7.433666	0.1928	1.7125	-0.1361	-0.0192	0.3973	0.0526	0.5278	0.1172	-0.068955075	0.60702317
lwr	mat	trait-envi	-0.245073266	2.782778	0.036345474	0.327138	0.354265994	6.718858	0.0476	0.0316	1.2635	0.0861	-0.3153	0.0694	5.0714	0.2953	0.124095883	0.353352074
lwr	pet	trait-envi	-0.248510938	3.76119	0.024059743	-0.280454	0.319082866	3.882794	0.0679	-0.094	0.094	0.0573	0.428	0.0391	4.6929	-0.2823	0.241983937	0.067237939
lwr	rfl2mm	trait-envi	-0.202343907	2.033448	0.054658926	-0.065292	0.314867327	6.894792	0.067	1.1776	-0.0579	0.012	-0.0817	0.0298	9.1929	0.3926	-0.036169398	0.787506674
lwr	rflcv	trait-envi	-0.312129056	6.276296	0.011900154	-1.292996	0.328663394	6.57292	0.0301	0.4391	0.1597	0.0331	-0.2412	-0.0682	0.0914	-0.0196	0.003183742	0.98107684
lwr	summer	trait-envi	0.01967434	0.525564	0.211698059	3.381986	0.4270919	11.581394	0.2813	5.0441	0.3149	0.0164	4.8932	0.2636	12.1827	0.4391	-0.033241776	0.804351648
lwr	tmax	trait-envi	-0.351601943	8.4261	-0.045490217	-0.099458	0.301111465	5.254424	-0.0597	0.1456	0.1568	-0.0243	0.4161	-0.0779	2.647	0.2073	0.085251491	0.524592319
lwr	tmin	trait-envi	0.005064331	0.368348	0.115946618	1.572786	0.338150362	7.004816	0.1279	0.1079	-0.0383	0.0179	0.4204	0.1152	2.5652	-0.1964	0.093335389	0.48588356
lwr	tvar	trait-envi	-0.321510855	6.97402	-0.082193592	0.680206	0.180322291	1.78479	-0.1015	-0.0609	0.5853	-0.0533	0.5617	-0.0823	5.2801	0.2922	-0.023405583	0.861554945
fwc	sd	trait-trait	-0.2469588	2.680772	-0.12154359	0.988002	0.049904535	0.43892	-0.0798	0.6971	12.3976	0.4471	13.434	0.4621	10.6982	0.4007	0.052646037	0.694700129
fwc	nmass	trait-trait	0.23974736	4.24003	0.418938032	9.883882	0.569360302	21.305962	0.3304	5.3838	0.7311	0.0895	-0.0708	0.0833	5.368	0.3031	0.251893606	0.056457572
fwc	d13c	trait-trait	-0.297453399	4.614406	0.071208639	0.35945	0.453901496	13.51812	0.1694	1.3154	12.7996	-0.4548	17.9491	-0.5264	15.0356	-0.5223	-0.262927045	0.046147806
fwc	cnratio	trait-trait	-0.605633808	23.582938	-0.462217062	12.936486	-0.339387131	7.360254	-0.3104	5.4998	0.2768	-0.081	0.4615	-0.0644	0.4023	-0.022	-0.302684604	0.020918016
fwc	elev	trait-envi	-0.406250976	10.809752	-0.056921556	0.987314	0.301210473	4.57584	-0.0513	0.0941	0.6182	0.1116	1.3767	0.1749	1.1203	0.1554	-0.037363402	0.780663801
fwc	map	trait-envi	-0.404390376	9.140122	0.137563709	0.735016	0.55180879	18.736676	0.2608	4.5227	0.5159	0.0796	0.8896	0.034	0.8257	0.0436	0.360884952	0.005385098
fwc	mat	trait-envi	-0.431424772	10.576912	0.082007247	-0.139046	0.48956899	13.286658	0.0406	-0.2395	3.2542	-0.1637	3.7065	-0.2313	1.4195	-0.1545	0.23814414	0.071834223
fwc	pet	trait-envi	-0.504087931	15.861702	-0.139126369	0.400458	0.40932027	9.755712	0.0797	0.1586	-0.0913	-0.0449	0.7071	-0.0273	0.543	-0.0306	-0.409387392	0.001417625
fwc	rfl2mm	trait-envi	-0.507625954	16.041438	-0.048423885	0.540322	0.44981621	12.814992	0.0557	-0.0612	0.1342	0.0611	0.821	-0.0096	0.4862	0.1294	0.217360188	0.101215
fwc	rflcv	trait-envi	-0.467869538	14.621598	0.018493915	-0.835852	0.421491338	9.920792	0.0968	1.3929	-0.1465	-0.0205	0.2158	-0.1165	-0.3938	-0.0893	-0.291064959	0.026645973
fwc	summer	trait-envi	-0.170476394	1.777472	0.149964552	2.136582	0.472020697	13.46539	0.37	5.0266	-0.1587	0.068	0.9511	0.189	2.6643	0.2245	0.275880083	0.036066999
fwc	tmax	trait-envi	-0.352153629	8.713482	0.04749083	-0.764492	0.578094144	22.36476	-0.0189	-0.0476	1.9071	0.1436	-0.1912	0.1232	0.4734	0.0981	0.097755829	0.465371305
fwc	tmin	trait-envi	-0.218882994	3.227858	-0.032934867	-0.326166	0.256889625	3.68949	0.0454	0.4474	-0.2955	-0.0435	-0.0581	-0.0699	0.5126	-0.1036	0.099819524	0.455957975
fwc	tvar	trait-envi	-0.451158082	11.60817	0.049008828	0.343412	0.505513239	15.696382	-0.0473	-0.4722	4.4435	0.2583	4.793	0.2876	5.3561	0.3224	0.011797745	0.929959283
sd	nmass	trait-trait	-0.373815309	7.01302	-0.207557182	1.980844	-0.063769997	0.17099	-0.1151	2.4355	0.8989	0.1677	-0.1095	0.1023	3.3782	0.2173	0.183801705	0.167242382
sd	d13c	trait-trait	-0.174753805	1.722958	0.066856603	-0.623974	0.319142907	5.333678	0.0887	0.287	157.3199	-0.971	237.5189	-0.9945	215.6764	-0.9898	0.308197311	0.018588876
sd	cnratio	trait-trait	0.036238106	0.841088	0.202780779	2.34774	0.371967629	7.601342	0.2235	3.4758	0.7671	0.0878	0.0065	0.0038	0.3378	0.053	-0.196083389	0.140163741
sd	elev	trait-envi	-0.141992815	1.0921	0.182649308	2.273954	0.438129123	12.654212	0.3579	6.5846	9.9184	0.4586	9.707	0.4454	8.9318	0.387	0.500082544	6.41E-05
sd	map	trait-envi	-0.256664551	3.646712	0.027660255	0.337748	0.354698371	8.069236	0.0808	0.5065	0.9686	-0.0814	-0.2918	-0.0481	0.9929	-0.0535	0.387201638	0.002675715
sd	mat	trait-envi	-0.34372328	7.81601	-0.028348778	-0.114808	0.244354765	3.438094	-0.0679	0.5492	6.3429	-0.3455	4.9571	-0.3259	3.3708	-0.2436	0.101085799	0.450233995
sd	pet	trait-envi	-0.309590142	5.942556	0.010686354	-0.356394	0.292881732	4.240622	0.0222	-0.4354	2.1845	0.1909	0.3705	0.1924	1.9741	0.1935	0.109560622	0.412961038
sd	rfl2mm	trait-envi	-0.169922892	1.90338	0.130006692	1.422016	0.417096624	10.50508	0.1595	1.6389	8.9525	0.3857	0.1616	-0.0591	0.9073	-0.0127	0.466011972	0.000227218
sd	rflcv	trait-envi	-0.369981388	7.830458	-0.032096342	0.811922	0.267654034	4.822682	0.044	1.1837	8.6554	0.3587	13.3367	0.4349	12.823	0.4667	-0.032049328	0.811238648
sd	summer	trait-envi	-0.195100899	1.966646	0.071460996	1.132988	0.362842903	7.856126	0.1149	0.6186	0.7964	-0.0738	-0.4803	-0.0516	0.6726	-0.0321	0.573256173	2.56E-06
sd	tmax	trait-envi	-0.397768811	9.492644	-0.098598807	1.177396	0.199499012	2.973422	-0.1546	0.9049	0.634	-0.1025	0.889	-0.0789	0.4081	-0.1136	-0.455205799	0.000330367
sd	tmin	trait-envi	-0.277011359	4.694858	-0.087455934	-0.143506	0.067240706	0.050874	-0.0969	0.6937	1.0488	0.196	1.6969	0.1763	2.2286	0.2227	-0.206322105	0.120215894
sd	tvar	trait-envi	-0.234485298	1.335396	0.019846963	0.461316	0.260514427	4.405574	-0.0152	-0.2213	-0.0044	-0.0853	0.972	-0.1568	5.8809	-0.3335	-0.134536034	0.313993172
nmass	d13c	trait-trait	-0.269928642	4.538996	0.103957914	0.54374	0.402054022	10.822524	0.1053	-0.2231	1.6874	0.1775	2.2201	0.1838	2.4127	0.2207	-0.224448612	0.090298429
nmass	cnratio	trait-trait	-0.979015632	174.387744	-0.943218827	122.739938	-0.871122609	79.497978	-0.9943	248.8215	1.3932	0.2012	0.9998	0.1415	1.9071	0.1821	-0.993751407	0
nmass	elev	trait-envi	-0.419450949	10.019808	0.031312426	0.647854	0.441154462	11.387722	0.0282	-0.3713	-0.0286	-0.0355	-0.1542	-0.0519	-0.5731	-0.0882	0.157935835	0.236385863
nmass	map	trait-envi	-0.265057596	3.005896	0.317018177	5.4596	0.653969201	30.788102	0.4073	10.1028	1.0127	-0.079	0.0091	0.0091	0.0845	0.1066	0.35571211	0.006138258
nmass	mat	trait-envi	-0.50382068	16.017442	-0.040792711	-0.067932	0.47257516	12.690182	-0.0928	-0.8639	-0.3415	0.0139	-0.2085	0.0133	-0.3393	-0.014	0.096902129	0.469295868
nmass	pet	trait-envi	-0.609976586	26.275876	-0.163472055	2.165274	0.403463574	9.312014	-0.2888	4.7157	3.2346	0.2449	2.0985	0.205	8.5238	0.3799	-0.243322418	0.065692259
nmass	rfl2mm	trait-envi	-0.417692252	10.204358	0.046884202	0.109744	0.590946599	23.163678	0.1998	1.4727	3.0076	0.2304	2.5305	0.2547	4.7535	0.2721	0.238128136	0.071853892
nmass	rflcv	trait-envi	-0.566902729	20.571838	-0.017676003	-0.07138	0.517406081	18.294532	-0.0451	-0.8203	0.7044	-0.1218	1.7494	-0.1405	1.5765	-0.1691	-0.122473715	0.359728803
nmass	summer	trait-envi	-0.043668532	0.723042	0.390365687	7.735908	0.655945544	31.316414	0.459	12.5437	0.8323	-0.0843	0.3592	-0.0856	0.4514	-0.1288	0.377908027	0.003447759
nmass	tmax	trait-envi	-0.49871067	15.248472	-0.043417219	0.317574	0.60570865	23.865726	-0.0681	1.7184	0.6739	0.0514	0.8283	0.0501	0.3437	0.1447	-0.019302722	0.88564389
nmass	tmin	trait-envi	-0.240027624	3.74689	-0.111529602	0.962234	0.361168229	8.096342	-0.1136	0.4319	0.4418	-0.0711	0.234	-0.0583	-0.424	-0.0705	-0.135226379	0.311493589
nmass	tvar	trait-envi	-0.510429592	16.283494	0.056373475	0.016888	0.515964829	16.440594	0.1848	2.4078	7.0207	-0.3671	11.1047	-0.4292	9.4089	-0.415	0.208733072	0.115849858
d13c	cnratio	trait-trait	-0.462159784	12.710364	-0.145345994	-0.336544	0.222852426	2.64851	-0.155	1.4379	0.5903	0.0326	-0.2181	0.0726	0.7094	0.1056	0.200843552	0.130601877
d13c	elev	trait-envi	-0.411119263	11.428144	0.127470775	0.712756	0.598492419	25.258162	0.1709	1.3762	5.8201	0.3982	5.1751	0.315	2.9264	0.2506	0.434973662	0.000644558
d13c	map	trait-envi	-0.442351391	12.023854	0.037272949	-0.105432	0.52999997	17.929858	0.1482	0.8396	1.2459	-0.1586	1.7407	-0.1835	1.14	-0.1754	-0.093888488	0.48329124
d13c	mat	trait-envi	-0.5310108	18.19733	-0.044348004	-0.05594	0.476996703	13.866652	-0.0332	-0.2279	7.6054	-0.3653	1.6165	0.0807	0.2839	-0.015	-0.228015519	0.085165534
d13c	pet	trait-envi	-0.330786882	4.927344	-0.041180002	0.331554	0.335599105	6.749258	-0.0021	0.4169	7.7553	-0.3552	13.1963	-0.4668	13.7956	-0.4842	0.425396723	0.000872022
d13c	rfl2mm	trait-envi	-0.495650948	15.396364	0.032313895	-0.277194	0.427331674	11.425124	0.0189	0.1579	0.172	0.0233	0.7713	0.0496	1.2603	0.0662	-0.046911859	0.726574833
d13c	rflcv	trait-envi	-0.416387297	11.50292	0.09310549	0.822766	0.54105104	18.365934	0.2054	2.7646	0.936	0.1116	0.4718	0.079	0.4786	0.1182	0.422743749	0.000946708
d13c	summer	trait-envi	-0.260564662	3.771626	0.139860665	1.85768	0.584062427	22.789296	0.1808	2.4561	2.5724	-0.2169	0.6016	-0.1786	2.1463	-0.1923	0.125406378	0.348251646
d13c	tmax	trait-envi	-0.547501889	19.55427	-0.110045684	0.305998	0.387076943	9.161402	-0.1117	0.7701	1.5781	0.1629	1.1515	0.1244	4.746	0.2893	-0.389123439	0.002536751
d13c	tmin	trait-envi	-0.318021312	6.086674	-0.008535453	-0.48899	0.25645284	3.268868	-0.0724	-0.1224	0.3267	-0.1002	2.5808	-0.2073	9.7543	-0.4166	-0.364642377	0.004890145
d13c	tvar	trait-envi	-0.473378374	14.697444	0.071311197	0.373782	0.478453227	13.975238	0.0505	-0.0039	11.755	0.4523	17.4528	0.4775	26.9967	0.6044	0.049582482	0.711668375
cnratio	elev	trait-envi	-0.441994566	10.824092	-0.033111333	0.034472	0.442329774	11.066412	-0.0402	-0.618	9.9808	0.3803	3.0831	0.2406	13.5321	0.4527	-0.171800216	0.197216837
cnratio	map	trait-envi	-0.668206801	32.308126	-0.315376463	6.027774	0.289528909	4.004946	-0.3942	10.3158	15.8252	-0.5072	9.0933	-0.3912	0.7696	-0.071	-0.35810714	0.005778784
cnratio	mat	trait-envi	-0.510677744	17.84323	0.040672555	-0.68469	0.525066861	17.5182	0.0787	0.4295	87.1851	-0.8834	94.6814	-0.9039	98.6133	-0.9061	-0.087116618	0.51552707
cnratio	pet	trait-envi	-0.390805395	6.555634	0.213006458	3.240096	0.614755853	25.897522	0.3142	5.316	13.1289	0.4631	19.0512	0.5402	26.6293	0.6078	0.251334741	0.057025765
cnratio	rfl2mm	trait-envi	-0.601158632	22.193372	-0.039603014	-0.096918	0.455903102	13.60603	-0.1567	0.1266	0.3026	0.0763	-0.0751	-0.0487	2.912	-0.2293	-0.233625907	0.077559555
cnratio	rflcv	trait-envi	-0.544990403	20.839352	0.026444368	-0.386614	0.575507084	20.901046	0.0353	0.0383	4.87	-0.286	37.1218	-0.7076	51.9752	-0.7776	0.113874867	0.394691691
cnratio	summer	trait-envi	-0.671599233	31.612746	-0.383785848	10.659896	-0.018401647	0.135178	-0.5126	13.3539	77.0639	0.869	78.4946	0.8843	99.4846	0.9058	-0.385676492	0.00279077
cnratio	tmax	trait-envi	-0.587644793	21.7001	0.02835059	0.083918	0.554739464	18.168858	0.0772	-0.2911	19.3404	-0.4924	19.9502	-0.5949	41.9361	-0.7206	0.033975694	0.800120192
cnratio	tmin	trait-envi	-0.381745058	8.735176	0.094167834	0.597294	0.269537418	3.22875	0.1013	0.4076	9.4826	0.3911	10.487	0.4176	0.0768	-0.0564	0.150233299	0.260318386
cnratio	tvar	trait-envi	-0.547769274	19.823502	-0.052034048	0.286738	0.511831941	18.40427	-0.1886	2.6589	10.1074	-0.3982	8.9212	-0.381	24.7775	-0.5965	-0.212808411	0.108746875
elev	pet	envi-envi	-0.592138176	24.595122	0.036665506	0.011038	0.575133466	25.272938	0.142	0.8984	3.4522	0.2127	5.0425	0.2738	14.4076	0.4747	0.134085129	0.315632711
elev	rfl2mm	envi-envi	-0.619481224	29.594714	-0.080318819	0.5162	0.364933428	7.528734	-0.2169	2.8434	15.6748	-0.5119	16.879	-0.4956	38.035	-0.6798	0.212424351	0.109401601
elev	rflcv	envi-envi	-0.294583144	3.72114	0.164021244	1.922672	0.614697755	26.063374	0.5359	17.9779	56.7075	-0.7852	0.0763	-0.7509	19.2271	-0.5617	0.378679957	0.00337685
elev	summer	envi-envi	-0.378968583	9.224298	0.074619404	0.369818	0.50132555	16.361198	0.2382	2.9381	2.1563	-0.1715	1.4667	0.0512	4.4598	-0.2403	0.524071434	2.42E-05
elev	tmax	envi-envi	-0.608049871	26.59737	-0.162792026	1.79269	0.413309754	11.297174	-0.3788	8.9677	0.6678	-0.1262	-0.286	0.0167	1.8316	0.1695	-0.831573412	6.66E-16
elev	tmin	envi-envi	-0.814110412	62.141758	-0.550188051	20.456786	-0.000460121	-0.223798	-0.9048	94.5327	0.4685	-0.0198	0.869	0.0567	1.8048	-0.1814	-0.861228677	0
elev	tvar	envi-envi	-0.397227132	9.84704	0.158106284	1.399262	0.629483742	28.553802	0.537	19.1744	7.2496	-0.344	-0.4924	-0.3387	-0.213	-0.015	0.228756896	0.084128057
map	elev	envi-envi	-0.597894333	25.356242	-0.00222172	0.186966	0.591318171	24.69835	-0.0483	0.0871	-0.1282	-0.0652	0.3911	0.0403	1.6034	0.1513	0.226231191	0.087703775
map	pet	envi-envi	-0.706583694	39.192268	-0.20163294	1.737572	0.301019151	5.18877	-0.6741	37.266	39.992	0.7245	-0.3982	0.7159	43.2145	0.7093	-0.622527867	1.81E-07
map	rfl2mm	envi-envi	-0.247212879	3.072268	0.338041164	7.02723	0.759533014	48.521892	0.8645	78.7966	32.8804	0.6646	0.2127	0.6668	9.2721	0.3759	0.898460992	0
map	rflcv	envi-envi	-0.639267291	30.794228	-0.192299708	2.438062	0.47043981	14.131488	-0.574	20.4326	0.7105	-0.1207	-0.5119	-0.1089	2.5821	0.1266	-0.650801295	3.19E-08
map	summer	envi-envi	-0.263895946	4.11433	0.261852749	3.858284	0.698300977	38.223702	0.4007	10.3263	43.3226	-0.7857	43.0368	-0.7324	59.0058	-0.7975	0.776543982	7.88E-13
map	tmax	envi-envi	-0.506091654	16.123344	-0.093153618	0.049458	0.470940026	14.174348	-0.3755	8.041	45.156	0.8625	44.898	0.7289	58.0226	0.7948	-0.30563935	0.019640614
map	tmin	envi-envi	-0.295021784	5.589218	0.181393215	1.821822	0.56046216	21.3888	0.293	4.7466	1.6477	-0.1824	1.714	-0.1887	1.0493	0.1207	0.084893	0.526343784
map	tvar	envi-envi	-0.699586553	30.882684	-0.261727702	3.113724	0.329109388	7.132158	-0.4783	16.7558	2.1483	0.2627	0.9254	0.1561	10.9287	0.3912	-0.352025095	0.006729952
mat	elev	envi-envi	-0.689726992	37.418862	-0.212141351	2.476424	0.189311052	1.780544	-0.7458	45.667	5.9319	-0.4115	4.9925	-0.2951	13.6677	-0.4684	-0.487181456	0.000105177
mat	map	envi-envi	-0.584322836	23.971912	-0.061751553	0.566082	0.430085268	10.880696	-0.1011	1.4085	9.085	0.2317	7.1911	0.3567	23.4662	0.5863	0.304419273	0.020159811
mat	pet	envi-envi	-0.543546196	19.881914	-0.023064793	-0.018928	0.580711978	23.195908	-0.0187	0.2839	64.1424	-0.8226	70.5315	-0.8454	104.9674	-0.9177	-0.021503186	0.872710192
mat	rfl2mm	envi-envi	-0.442841002	15.260178	0.028741598	0.525224	0.557735881	19.393036	0.037	0.041	9.0714	0.3825	4.346	0.2643	2.7865	-0.2145	0.399195446	0.00190822
mat	rflcv	envi-envi	-0.612738524	25.603898	-0.099064057	0.827656	0.420817633	10.70279	-0.3588	6.3878	13.7563	-0.4654	10.5476	-0.433	31.9368	-0.645	-0.551219939	7.32E-06
mat	summer	envi-envi	-0.410646509	10.8409	0.072159638	0.992198	0.515762693	16.820632	-0.0349	0.2157	10.8132	0.4407	13.2165	0.458	29.6632	0.6367	0.346209378	0.007764735
mat	tmax	envi-envi	-0.20403034	2.399464	0.187525237	2.040728	0.594727316	20.696192	0.7142	39.7365	34.8093	-0.6706	36.4365	-0.6852	69.9761	-0.8418	0.555397148	6.03E-06
mat	tmin	envi-envi	-0.076921897	0.68094	0.320847497	6.155472	0.685126403	36.830438	0.666	33.414	1.3632	-0.1499	0.1998	-0.0588	9.1674	0.4145	0.692082963	1.78E-09
mat	tvar	envi-envi	-0.561912267	20.68839	-0.030853614	-0.593676	0.474634213	14.05826	-0.1251	0.7631	1.065	0.1364	1.5085	0.1496	15.9254	0.5211	-0.182302453	0.170793166
pet	rfl2mm	envi-envi	-0.786258786	58.440282	-0.270266197	3.87825	0.32008607	5.729676	-0.7366	43.4038	31.8548	-0.6463	31.3587	-0.6533	50.2557	-0.7607	-0.476374029	0.000156828
pet	rflcv	envi-envi	-0.406672266	11.898994	0.242725548	3.341368	0.720471498	41.883648	0.7313	44.8948	35.0176	0.6739	35.4817	0.6851	73.0917	0.8478	0.637035883	7.61E-08
pet	summer	envi-envi	-0.597755182	24.897024	-0.157685983	1.676974	0.400917327	9.516838	-0.1837	1.9484	-0.181	-0.0987	3.1461	-0.2332	1.2688	-0.1319	-0.256919208	0.05155139
pet	tmax	envi-envi	-0.543652917	20.1971	0.017641519	0.520274	0.587120018	24.01917	0.1579	0.7254	0.7631	0.0514	0.1305	0.0676	0.5084	0.0738	0.051571954	0.700632779
pet	tmin	envi-envi	-0.589024996	24.107566	-0.210182793	2.743828	0.221220405	2.660022	-0.285	4.9002	0.6208	0.1312	3.5033	0.2571	1.6741	0.1302	-0.187891001	0.157832203
pet	tvar	envi-envi	-0.32695901	6.998888	0.128728546	1.291974	0.65295955	32.226696	0.3433	7.4264	4.7287	0.2583	6.8234	0.3274	7.1443	0.3182	0.290154351	0.027145772
rfl2mm	rflcv	envi-envi	-0.691993188	37.118736	-0.291388563	4.816594	0.275831058	4.615342	-0.8403	71.01	1.2804	0.1454	0.7736	0.0915	0.4532	0.0706	-0.764098889	3.00E-12
rfl2mm	summer	envi-envi	-0.353341262	7.70581	0.201557137	2.363848	0.607274518	24.333618	0.3023	4.4629	-0.4171	-0.0575	0.3939	-0.0701	-0.7454	-0.0453	0.78061389	5.00E-13
rfl2mm	tmax	envi-envi	-0.66829314	34.40724	-0.078450027	0.220722	0.497927977	16.596168	-0.4209	11.2244	0.692	-0.1133	0.0393	0.0111	0.5607	0.0233	-0.338550301	0.00933734
rfl2mm	tmin	envi-envi	-0.189126792	1.373576	0.312623731	5.693848	0.620408894	26.824148	0.4191	13.2969	2.0438	0.1827	1.698	0.173	-0.411	0.0779	0.127562313	0.339960429
rfl2mm	tvar	envi-envi	-0.699795803	38.900756	-0.24931558	3.879242	0.237116263	3.269218	-0.6847	36.2555	0.077	-0.0519	0.637	0.0157	1.1094	0.053	-0.440922209	0.000531832
rflcv	summer	envi-envi	-0.524658823	17.93873	-0.041605977	-0.765736	0.428315541	11.490512	-0.0531	0.2583	6.6505	0.3338	0.8016	0.1054	1.632	0.1737	-0.351387396	0.006837197
rflcv	tmax	envi-envi	-0.508047416	15.248122	-0.009855641	0.64945	0.464522383	13.295912	0.1377	2.3766	1.7797	-0.1579	0.8244	-0.1319	-0.4137	-0.0826	-0.145093625	0.277165598
rflcv	tmin	envi-envi	-0.672971097	33.768286	-0.373028609	8.480866	0.157809624	1.092084	-0.6473	31.1985	0.2325	-0.0828	1.4059	-0.1162	0.8856	-0.157	-0.563012097	4.21E-06
rflcv	tvar	envi-envi	-0.269213301	3.681366	0.227346673	2.8294	0.675868712	34.065644	0.682	35.3636	0.0996	0.0542	0.0845	0.0064	0.1528	0.054	0.516122528	3.37E-05
summer	tmax	envi-envi	-0.57784633	22.874492	-0.098805645	0.41955	0.397386603	11.592884	-0.1496	1.6336	4.1875	-0.2777	0.7338	-0.1479	1.5379	0.2018	-0.43018409	0.000750567
summer	tmin	envi-envi	-0.484648521	14.374902	-0.075725031	0.622026	0.32860354	6.325912	-0.1855	1.8737	2.7666	-0.2142	2.3886	-0.1895	15.4043	-0.4793	-0.231918216	0.079815378
summer	tvar	envi-envi	-0.449670675	13.082102	0.060856752	0.248284	0.511716611	17.35021	0.0634	0.9676	0.1771	0.0632	0.8024	0.132	16.6317	0.5082	-0.030298909	0.821373875
tmax	tmin	envi-envi	-0.34782522	7.425972	0.106287429	0.7029	0.556141263	21.801984	0.1678	1.5001	1.1221	0.1332	1.5665	0.1535	2.7209	-0.1923	0.631747106	1.05E-07
tmax	tvar	envi-envi	-0.326299118	5.722116	0.104949157	1.164304	0.592328995	24.208998	0.4945	16.3	16.6281	0.4727	16.6416	0.5018	37.5317	0.7007	0.253197902	0.055149331
tmin	tvar	envi-envi	-0.731021733	41.802408	-0.478245631	13.61396	-0.05987153	0.415436	-0.771	51.1751	51.8668	-0.7745	51.9831	-0.7688	52.3199	-0.7634	-0.575583165	2.28E-06
