# Supplementary material for: Correlated evolution between climate and suites of traits along a fast–slow continuum in the radiation of Protea
Source: Ecol Evol. 2018 Jan 12;8(3):1853–66. doi: 10.1002/ece3.3773 (PMC5792567; doi:10.1002/ece3.3773)
Supplement: Supplementary file 8 [file ECE3-8-1853-s008.xlsx]

## Sheet: Supplemental
Trait	1x1_BM	1x1_OU	1x1_White	1x100_BM	1x100_OU	1x100_White	100x1_BM	100x1_OU	100x1_White	100x100_BM	100x100_OU	100x100_White	SVD	RAxML
height	0	1	0	0	100	0	0	100	0	0	10000	0	OU	OU
canopy	0	1	0	0	100	0	0	77	23	0	7836	2164	OU	OU
leafarea	0	1	0	37	63	0	6	94	0	3112	6888	0	BM	BM
wood	0	1	0	1	97	2	4	82	14	1080	7840	1080	OU	OU
lma	0	1	0	0	100	0	6	94	0	634	9366	0	BM	OU
lwr	0	1	0	0	100	0	0	100	0	169	9831	0	BM	OU
fwc	0	1	0	0	100	0	0	100	0	30	9970	0	OU	OU
sd	0	1	0	0	100	0	0	100	0	0	9808	192	OU	OU
nmass	0	1	0	0	100	0	4	96	0	232	9743	25	OU	OU
d13c	0	1	0	0	100	0	0	100	0	19	9864	117	OU	OU
cnratio	0	1	0	0	100	0	2	98	0	186	9803	11	OU	OU
mat	0	1	0	0	100	0	0	47	53	10	4087	5903	OU	OU
map	0	1	0	0	67	33	0	45	55	0	3288	6712	OU	OU
elev	0	1	0	0	100	0	0	63	37	0	5087	4913	OU	OU
pet	0	1	0	0	100	0	0	39	61	0	3847	6153	OU	OU
rfl2mm	0	1	0	0	85	15	0	71	29	0	5176	4824	OU	OU
rflcv	0	1	0	0	97	3	0	31	69	0	2907	7093	OU	white
summer	0	1	0	0	100	0	0	100	0	48	9735	217	OU	OU
tmax	0	1	0	0	100	0	0	57	43	0	5040	4960	OU	OU
tmin	0	1	0	0	84	16	0	45	55	0	6711	3289	white	OU
tvar	0	0	1	0	0	100	0	11	89	0	1177	8823	white	white
